# Supplementary material for: Complex Age- and Cancer-Related Changes in Human Blood Transcriptome—Implications for Pan-Cancer Diagnostics
Source: Front Genet. 2021 Oct 15;12:746879. doi: 10.3389/fgene.2021.746879 (PMC8554330; doi:10.3389/fgene.2021.746879)
Supplement: Supplementary file 2 [file Table3.XLSX]

## Sheet: turquoise
ONTOLOGY	ID	Description	GeneRatio	BgRatio	pvalue	p.adjust	geneID	Count
BP	GO:0043299	leukocyte degranulation	131/1144	181/3952	3.37754e-35	1.15782e-31	ENSG00000008438/ENSG00000008516/ENSG00000011422/ENSG00000012223/ENSG00000012779/ENSG00000014216/ENSG00000014257/ENSG00000018280/ENSG00000030582/ENSG00000033327/ENSG00000035862/ENSG00000064666/ENSG00000068650/ENSG00000069974/ENSG00000072786/ENSG00000079385/ENSG00000086062/ENSG00000086548/ENSG00000087086/ENSG00000096006/ENSG00000100243/ENSG00000100299/ENSG00000100504/ENSG00000100985/ENSG00000101307…	131
BP	GO:0002444	myeloid leukocyte mediated immunity	133/1144	187/3952	2.08663e-34	1.78587e-31	ENSG00000008438/ENSG00000008516/ENSG00000011422/ENSG00000012223/ENSG00000012779/ENSG00000014216/ENSG00000014257/ENSG00000018280/ENSG00000030582/ENSG00000033327/ENSG00000035862/ENSG00000064666/ENSG00000068650/ENSG00000069974/ENSG00000072786/ENSG00000079385/ENSG00000086062/ENSG00000086548/ENSG00000087086/ENSG00000088888/ENSG00000096006/ENSG00000100243/ENSG00000100299/ENSG00000100504/ENSG00000100985…	133
BP	GO:0042119	neutrophil activation	129/1144	179/3952	2.44808e-34	1.78587e-31	ENSG00000008438/ENSG00000008516/ENSG00000011422/ENSG00000012223/ENSG00000012779/ENSG00000014216/ENSG00000014257/ENSG00000018280/ENSG00000030582/ENSG00000035862/ENSG00000064666/ENSG00000068650/ENSG00000069974/ENSG00000072786/ENSG00000079385/ENSG00000086062/ENSG00000086548/ENSG00000087086/ENSG00000096006/ENSG00000100243/ENSG00000100299/ENSG00000100504/ENSG00000100985/ENSG00000101307/ENSG00000101425…	129
BP	GO:0002283	neutrophil activation involved in immune response	127/1144	175/3952	2.56663e-34	1.78587e-31	ENSG00000008438/ENSG00000008516/ENSG00000011422/ENSG00000012223/ENSG00000012779/ENSG00000014216/ENSG00000014257/ENSG00000018280/ENSG00000030582/ENSG00000035862/ENSG00000064666/ENSG00000068650/ENSG00000069974/ENSG00000072786/ENSG00000079385/ENSG00000086062/ENSG00000086548/ENSG00000087086/ENSG00000096006/ENSG00000100243/ENSG00000100299/ENSG00000100504/ENSG00000100985/ENSG00000101307/ENSG00000101425…	127
BP	GO:0043312	neutrophil degranulation	126/1144	173/3952	2.60483e-34	1.78587e-31	ENSG00000008438/ENSG00000008516/ENSG00000011422/ENSG00000012223/ENSG00000012779/ENSG00000014216/ENSG00000014257/ENSG00000018280/ENSG00000030582/ENSG00000035862/ENSG00000064666/ENSG00000068650/ENSG00000069974/ENSG00000072786/ENSG00000079385/ENSG00000086062/ENSG00000086548/ENSG00000087086/ENSG00000096006/ENSG00000100243/ENSG00000100299/ENSG00000100504/ENSG00000100985/ENSG00000101307/ENSG00000101425…	126
BP	GO:0002275	myeloid cell activation involved in immune response	134/1144	190/3952	4.93082e-34	2.81714e-31	ENSG00000008438/ENSG00000008516/ENSG00000011422/ENSG00000012223/ENSG00000012779/ENSG00000014216/ENSG00000014257/ENSG00000018280/ENSG00000030582/ENSG00000033327/ENSG00000035862/ENSG00000064666/ENSG00000064932/ENSG00000068650/ENSG00000069974/ENSG00000072786/ENSG00000079385/ENSG00000086062/ENSG00000086548/ENSG00000087086/ENSG00000096006/ENSG00000100243/ENSG00000100299/ENSG00000100504/ENSG00000100985…	134
BP	GO:0036230	granulocyte activation	129/1144	180/3952	6.33701e-34	3.10333e-31	ENSG00000008438/ENSG00000008516/ENSG00000011422/ENSG00000012223/ENSG00000012779/ENSG00000014216/ENSG00000014257/ENSG00000018280/ENSG00000030582/ENSG00000035862/ENSG00000064666/ENSG00000068650/ENSG00000069974/ENSG00000072786/ENSG00000079385/ENSG00000086062/ENSG00000086548/ENSG00000087086/ENSG00000096006/ENSG00000100243/ENSG00000100299/ENSG00000100504/ENSG00000100985/ENSG00000101307/ENSG00000101425…	129
BP	GO:0002446	neutrophil mediated immunity	127/1144	177/3952	1.7543e-33	7.51719e-31	ENSG00000008438/ENSG00000008516/ENSG00000011422/ENSG00000012223/ENSG00000012779/ENSG00000014216/ENSG00000014257/ENSG00000018280/ENSG00000030582/ENSG00000035862/ENSG00000064666/ENSG00000068650/ENSG00000069974/ENSG00000072786/ENSG00000079385/ENSG00000086062/ENSG00000086548/ENSG00000087086/ENSG00000096006/ENSG00000100243/ENSG00000100299/ENSG00000100504/ENSG00000100985/ENSG00000101307/ENSG00000101425…	127
BP	GO:0002274	myeloid leukocyte activation	147/1144	224/3952	8.8985e-32	3.38934e-29	ENSG00000008438/ENSG00000008516/ENSG00000011422/ENSG00000012223/ENSG00000012779/ENSG00000014216/ENSG00000014257/ENSG00000018280/ENSG00000019582/ENSG00000030582/ENSG00000033327/ENSG00000035862/ENSG00000043462/ENSG00000064666/ENSG00000064932/ENSG00000068650/ENSG00000069974/ENSG00000072786/ENSG00000077984/ENSG00000079385/ENSG00000086062/ENSG00000086548/ENSG00000087086/ENSG00000096006/ENSG00000100243…	147
BP	GO:0002263	cell activation involved in immune response	151/1144	236/3952	8.91569e-31	3.0563e-28	ENSG00000008438/ENSG00000008516/ENSG00000011422/ENSG00000012223/ENSG00000012779/ENSG00000014216/ENSG00000014257/ENSG00000018280/ENSG00000030582/ENSG00000033327/ENSG00000035862/ENSG00000064666/ENSG00000064932/ENSG00000068650/ENSG00000069399/ENSG00000069974/ENSG00000072786/ENSG00000077420/ENSG00000079385/ENSG00000086062/ENSG00000086548/ENSG00000087086/ENSG00000090339/ENSG00000096006/ENSG00000100243…	151
BP	GO:0002366	leukocyte activation involved in immune response	150/1144	235/3952	2.1373e-30	6.66059e-28	ENSG00000008438/ENSG00000008516/ENSG00000011422/ENSG00000012223/ENSG00000012779/ENSG00000014216/ENSG00000014257/ENSG00000018280/ENSG00000030582/ENSG00000033327/ENSG00000035862/ENSG00000064666/ENSG00000064932/ENSG00000068650/ENSG00000069399/ENSG00000069974/ENSG00000072786/ENSG00000077420/ENSG00000079385/ENSG00000086062/ENSG00000086548/ENSG00000087086/ENSG00000090339/ENSG00000096006/ENSG00000100243…	150
BP	GO:0045055	regulated exocytosis	160/1144	267/3952	7.9945e-28	2.28376e-25	ENSG00000008438/ENSG00000008516/ENSG00000011422/ENSG00000012223/ENSG00000012779/ENSG00000014216/ENSG00000014257/ENSG00000018280/ENSG00000019991/ENSG00000030582/ENSG00000033327/ENSG00000035862/ENSG00000055955/ENSG00000064666/ENSG00000068650/ENSG00000069974/ENSG00000072110/ENSG00000072786/ENSG00000079385/ENSG00000084234/ENSG00000086062/ENSG00000086548/ENSG00000087086/ENSG00000096006/ENSG00000096070…	160
BP	GO:0045321	leukocyte activation	203/1144	377/3952	1.09523e-26	2.88803e-24	ENSG00000005020/ENSG00000008438/ENSG00000008516/ENSG00000011422/ENSG00000012223/ENSG00000012779/ENSG00000014216/ENSG00000014257/ENSG00000015285/ENSG00000018280/ENSG00000019582/ENSG00000028277/ENSG00000030582/ENSG00000033327/ENSG00000035862/ENSG00000043462/ENSG00000057657/ENSG00000064666/ENSG00000064932/ENSG00000068650/ENSG00000069399/ENSG00000069974/ENSG00000072786/ENSG00000077420/ENSG00000077984…	203
BP	GO:0001775	cell activation	222/1144	437/3952	1.26058e-24	3.08662e-22	ENSG00000005020/ENSG00000008438/ENSG00000008516/ENSG00000011422/ENSG00000012223/ENSG00000012779/ENSG00000014216/ENSG00000014257/ENSG00000015285/ENSG00000018280/ENSG00000019582/ENSG00000028277/ENSG00000030582/ENSG00000033327/ENSG00000035862/ENSG00000043462/ENSG00000057657/ENSG00000058866/ENSG00000064666/ENSG00000064932/ENSG00000068650/ENSG00000069399/ENSG00000069974/ENSG00000072786/ENSG00000075624…	222
BP	GO:0140352	export from cell	236/1144	475/3952	1.74137e-24	3.97961e-22	ENSG00000007402/ENSG00000008130/ENSG00000008438/ENSG00000008516/ENSG00000011422/ENSG00000012223/ENSG00000012779/ENSG00000014216/ENSG00000014257/ENSG00000018280/ENSG00000019991/ENSG00000028277/ENSG00000030582/ENSG00000033327/ENSG00000035862/ENSG00000043462/ENSG00000055955/ENSG00000056972/ENSG00000064666/ENSG00000067182/ENSG00000068650/ENSG00000069974/ENSG00000071054/ENSG00000072110/ENSG00000072786…	236
BP	GO:0032940	secretion by cell	232/1144	466/3952	3.35419e-24	7.18635e-22	ENSG00000007402/ENSG00000008130/ENSG00000008438/ENSG00000008516/ENSG00000011422/ENSG00000012223/ENSG00000012779/ENSG00000014216/ENSG00000014257/ENSG00000018280/ENSG00000019991/ENSG00000028277/ENSG00000030582/ENSG00000033327/ENSG00000035862/ENSG00000043462/ENSG00000055955/ENSG00000056972/ENSG00000064666/ENSG00000067182/ENSG00000068650/ENSG00000069974/ENSG00000071054/ENSG00000072110/ENSG00000072786…	232
BP	GO:0002443	leukocyte mediated immunity	151/1144	262/3952	9.64524e-24	1.94493e-21	ENSG00000008438/ENSG00000008516/ENSG00000011422/ENSG00000012223/ENSG00000012779/ENSG00000014216/ENSG00000014257/ENSG00000015285/ENSG00000018280/ENSG00000019582/ENSG00000028277/ENSG00000030582/ENSG00000033327/ENSG00000035862/ENSG00000064666/ENSG00000068650/ENSG00000069399/ENSG00000069974/ENSG00000072786/ENSG00000079385/ENSG00000086062/ENSG00000086548/ENSG00000087086/ENSG00000088888/ENSG00000090339…	151
BP	GO:0006887	exocytosis	164/1144	297/3952	5.32317e-23	1.01377e-20	ENSG00000008438/ENSG00000008516/ENSG00000011422/ENSG00000012223/ENSG00000012779/ENSG00000014216/ENSG00000014257/ENSG00000018280/ENSG00000019991/ENSG00000030582/ENSG00000033327/ENSG00000035862/ENSG00000055955/ENSG00000064666/ENSG00000068650/ENSG00000069974/ENSG00000072110/ENSG00000072786/ENSG00000079385/ENSG00000084234/ENSG00000086062/ENSG00000086548/ENSG00000087086/ENSG00000096006/ENSG00000096070…	164
BP	GO:0002252	immune effector process	198/1144	387/3952	2.49108e-22	4.49443e-20	ENSG00000006062/ENSG00000008438/ENSG00000008516/ENSG00000011422/ENSG00000012223/ENSG00000012779/ENSG00000014216/ENSG00000014257/ENSG00000015285/ENSG00000018280/ENSG00000019582/ENSG00000028277/ENSG00000030582/ENSG00000033327/ENSG00000035862/ENSG00000055163/ENSG00000056972/ENSG00000064666/ENSG00000064932/ENSG00000068650/ENSG00000069399/ENSG00000069974/ENSG00000072786/ENSG00000075624/ENSG00000077420…	198
BP	GO:0006952	defense response	205/1144	487/3952	2.30074e-11	3.94347e-09	ENSG00000005339/ENSG00000006062/ENSG00000008438/ENSG00000008516/ENSG00000010327/ENSG00000012223/ENSG00000012779/ENSG00000015285/ENSG00000018280/ENSG00000019582/ENSG00000019991/ENSG00000030582/ENSG00000033800/ENSG00000034152/ENSG00000055208/ENSG00000055955/ENSG00000056972/ENSG00000057657/ENSG00000064932/ENSG00000067182/ENSG00000069399/ENSG00000069974/ENSG00000070614/ENSG00000072062/ENSG00000073331…	205
BP	GO:0001816	cytokine production	114/1144	235/3952	5.14978e-11	8.4064e-09	ENSG00000005339/ENSG00000008438/ENSG00000012223/ENSG00000018280/ENSG00000019582/ENSG00000019991/ENSG00000034152/ENSG00000043462/ENSG00000061273/ENSG00000067798/ENSG00000068308/ENSG00000069399/ENSG00000073150/ENSG00000079385/ENSG00000088888/ENSG00000090376/ENSG00000091592/ENSG00000099985/ENSG00000101425/ENSG00000101916/ENSG00000105287/ENSG00000105383/ENSG00000105483/ENSG00000105639/ENSG00000110042…	114
BP	GO:0006954	inflammatory response	117/1144	248/3952	2.6491e-10	4.06527e-08	ENSG00000008438/ENSG00000008516/ENSG00000010327/ENSG00000012779/ENSG00000018280/ENSG00000019991/ENSG00000030582/ENSG00000034152/ENSG00000055955/ENSG00000064932/ENSG00000067182/ENSG00000070614/ENSG00000077984/ENSG00000079257/ENSG00000086062/ENSG00000090339/ENSG00000091592/ENSG00000099985/ENSG00000100985/ENSG00000101916/ENSG00000102265/ENSG00000105835/ENSG00000106948/ENSG00000109743/ENSG00000112062…	117
BP	GO:0032635	interleukin-6 production	38/1144	54/3952	2.72757e-10	4.06527e-08	ENSG00000019582/ENSG00000019991/ENSG00000088888/ENSG00000090376/ENSG00000101425/ENSG00000101916/ENSG00000115607/ENSG00000116584/ENSG00000118113/ENSG00000118503/ENSG00000125538/ENSG00000131042/ENSG00000136634/ENSG00000136689/ENSG00000137462/ENSG00000142405/ENSG00000150455/ENSG00000156711/ENSG00000157017/ENSG00000158869/ENSG00000162889/ENSG00000163362/ENSG00000167207/ENSG00000168610/ENSG00000168918…	38
BP	GO:0044093	positive regulation of molecular function	199/1144	484/3952	6.0675e-10	8.66641e-08	ENSG00000004399/ENSG00000006062/ENSG00000008086/ENSG00000011422/ENSG00000012223/ENSG00000018280/ENSG00000019582/ENSG00000019991/ENSG00000030582/ENSG00000034152/ENSG00000035681/ENSG00000035862/ENSG00000043462/ENSG00000055163/ENSG00000055208/ENSG00000058668/ENSG00000060237/ENSG00000064393/ENSG00000064547/ENSG00000071054/ENSG00000072062/ENSG00000072518/ENSG00000072786/ENSG00000073060/ENSG00000077157…	199
BP	GO:0032675	regulation of interleukin-6 production	36/1144	52/3952	1.67864e-09	2.30175e-07	ENSG00000019582/ENSG00000019991/ENSG00000088888/ENSG00000090376/ENSG00000101425/ENSG00000101916/ENSG00000116584/ENSG00000118113/ENSG00000118503/ENSG00000125538/ENSG00000131042/ENSG00000136634/ENSG00000136689/ENSG00000137462/ENSG00000142405/ENSG00000150455/ENSG00000156711/ENSG00000157017/ENSG00000158869/ENSG00000162889/ENSG00000163362/ENSG00000167207/ENSG00000168610/ENSG00000168918/ENSG00000169403…	36
BP	GO:0001817	regulation of cytokine production	101/1144	212/3952	2.5442e-09	3.35443e-07	ENSG00000005339/ENSG00000008438/ENSG00000012223/ENSG00000018280/ENSG00000019582/ENSG00000019991/ENSG00000034152/ENSG00000061273/ENSG00000067798/ENSG00000068308/ENSG00000069399/ENSG00000073150/ENSG00000079385/ENSG00000088888/ENSG00000090376/ENSG00000091592/ENSG00000099985/ENSG00000101425/ENSG00000101916/ENSG00000105287/ENSG00000105383/ENSG00000105483/ENSG00000105639/ENSG00000110042/ENSG00000112062…	101
BP	GO:0038094	Fc-gamma receptor signaling pathway	22/1144	27/3952	2.03163e-08	2.57942e-06	ENSG00000015285/ENSG00000055163/ENSG00000075624/ENSG00000107263/ENSG00000115935/ENSG00000134215/ENSG00000136044/ENSG00000136238/ENSG00000143226/ENSG00000145555/ENSG00000149177/ENSG00000149269/ENSG00000150337/ENSG00000155849/ENSG00000158869/ENSG00000166523/ENSG00000166527/ENSG00000171475/ENSG00000184009/ENSG00000197879/ENSG00000197943/ENSG00000254087	22
BP	GO:0006909	phagocytosis	50/1144	88/3952	3.1473e-08	3.75281e-06	ENSG00000015285/ENSG00000018280/ENSG00000055163/ENSG00000069974/ENSG00000073060/ENSG00000075624/ENSG00000079805/ENSG00000100345/ENSG00000101307/ENSG00000105352/ENSG00000107263/ENSG00000115935/ENSG00000119396/ENSG00000122359/ENSG00000123384/ENSG00000125538/ENSG00000125730/ENSG00000131759/ENSG00000134215/ENSG00000134516/ENSG00000135636/ENSG00000136044/ENSG00000136238/ENSG00000137462/ENSG00000137801…	50
BP	GO:0038093	Fc receptor signaling pathway	29/1144	41/3952	3.17478e-08	3.75281e-06	ENSG00000015285/ENSG00000033327/ENSG00000043462/ENSG00000055163/ENSG00000055208/ENSG00000075624/ENSG00000107263/ENSG00000115904/ENSG00000115935/ENSG00000134215/ENSG00000136044/ENSG00000136238/ENSG00000143226/ENSG00000145555/ENSG00000149177/ENSG00000149269/ENSG00000150337/ENSG00000155849/ENSG00000158869/ENSG00000160691/ENSG00000166523/ENSG00000166527/ENSG00000170345/ENSG00000171475/ENSG00000184009…	29
BP	GO:0007249	I-kappaB kinase/NF-kappaB signaling	46/1144	79/3952	4.0492e-08	4.62688e-06	ENSG00000006062/ENSG00000012223/ENSG00000019582/ENSG00000055208/ENSG00000056972/ENSG00000067182/ENSG00000069399/ENSG00000073331/ENSG00000088832/ENSG00000088888/ENSG00000101558/ENSG00000101916/ENSG00000102096/ENSG00000103194/ENSG00000105483/ENSG00000116729/ENSG00000118503/ENSG00000119408/ENSG00000121060/ENSG00000125538/ENSG00000129465/ENSG00000136689/ENSG00000137462/ENSG00000139946/ENSG00000141574…	46
BP	GO:0043123	positive regulation of I-kappaB kinase/NF-kappaB signaling	35/1144	55/3952	8.00672e-08	8.85388e-06	ENSG00000006062/ENSG00000012223/ENSG00000019582/ENSG00000055208/ENSG00000056972/ENSG00000067182/ENSG00000073331/ENSG00000088832/ENSG00000088888/ENSG00000101558/ENSG00000102096/ENSG00000116729/ENSG00000119408/ENSG00000121060/ENSG00000125538/ENSG00000136689/ENSG00000139946/ENSG00000141574/ENSG00000141867/ENSG00000145632/ENSG00000150455/ENSG00000162924/ENSG00000163221/ENSG00000163362/ENSG00000166501…	35
BP	GO:0043085	positive regulation of catalytic activity	160/1144	394/3952	1.12217e-07	1.20212e-05	ENSG00000006062/ENSG00000008086/ENSG00000012223/ENSG00000018280/ENSG00000019582/ENSG00000019991/ENSG00000030582/ENSG00000034152/ENSG00000035681/ENSG00000035862/ENSG00000043462/ENSG00000055163/ENSG00000055208/ENSG00000058668/ENSG00000060237/ENSG00000064547/ENSG00000071054/ENSG00000072062/ENSG00000072518/ENSG00000072786/ENSG00000073060/ENSG00000077157/ENSG00000084070/ENSG00000087258/ENSG00000087460…	160
BP	GO:0043122	regulation of I-kappaB kinase/NF-kappaB signaling	41/1144	70/3952	1.79412e-07	1.86371e-05	ENSG00000006062/ENSG00000012223/ENSG00000019582/ENSG00000055208/ENSG00000056972/ENSG00000067182/ENSG00000073331/ENSG00000088832/ENSG00000088888/ENSG00000101558/ENSG00000102096/ENSG00000103194/ENSG00000105483/ENSG00000116729/ENSG00000118503/ENSG00000119408/ENSG00000121060/ENSG00000125538/ENSG00000136689/ENSG00000139946/ENSG00000141574/ENSG00000141867/ENSG00000142405/ENSG00000145632/ENSG00000150455…	41
BP	GO:0002433	immune response-regulating cell surface receptor signaling pathway involved in phagocytosis	19/1144	24/3952	4.62563e-07	4.53047e-05	ENSG00000015285/ENSG00000055163/ENSG00000075624/ENSG00000107263/ENSG00000115935/ENSG00000134215/ENSG00000136044/ENSG00000136238/ENSG00000143226/ENSG00000145555/ENSG00000149177/ENSG00000149269/ENSG00000150337/ENSG00000155849/ENSG00000171475/ENSG00000184009/ENSG00000197879/ENSG00000197943/ENSG00000254087	19
BP	GO:0038096	Fc-gamma receptor signaling pathway involved in phagocytosis	19/1144	24/3952	4.62563e-07	4.53047e-05	ENSG00000015285/ENSG00000055163/ENSG00000075624/ENSG00000107263/ENSG00000115935/ENSG00000134215/ENSG00000136044/ENSG00000136238/ENSG00000143226/ENSG00000145555/ENSG00000149177/ENSG00000149269/ENSG00000150337/ENSG00000155849/ENSG00000171475/ENSG00000184009/ENSG00000197879/ENSG00000197943/ENSG00000254087	19
BP	GO:0002431	Fc receptor mediated stimulatory signaling pathway	20/1144	26/3952	5.20235e-07	4.95379e-05	ENSG00000015285/ENSG00000055163/ENSG00000075624/ENSG00000107263/ENSG00000115935/ENSG00000134215/ENSG00000136044/ENSG00000136238/ENSG00000143226/ENSG00000145555/ENSG00000149177/ENSG00000149269/ENSG00000150337/ENSG00000155849/ENSG00000158869/ENSG00000171475/ENSG00000184009/ENSG00000197879/ENSG00000197943/ENSG00000254087	20
BP	GO:0009617	response to bacterium	87/1144	197/3952	2.26156e-06	0.00020953	ENSG00000008438/ENSG00000010327/ENSG00000012223/ENSG00000018280/ENSG00000030582/ENSG00000055208/ENSG00000064932/ENSG00000067182/ENSG00000068308/ENSG00000069399/ENSG00000073060/ENSG00000088888/ENSG00000090339/ENSG00000090376/ENSG00000091592/ENSG00000096060/ENSG00000100368/ENSG00000100504/ENSG00000101425/ENSG00000105483/ENSG00000105974/ENSG00000112062/ENSG00000118503/ENSG00000118520/ENSG00000119396…	87
BP	GO:0032715	negative regulation of interleukin-6 production	12/1144	13/3952	3.17348e-06	0.000286282	ENSG00000019991/ENSG00000090376/ENSG00000101425/ENSG00000118503/ENSG00000136634/ENSG00000142405/ENSG00000157017/ENSG00000168918/ENSG00000177628/ENSG00000198053/ENSG00000229314/ENSG00000239732	12
BP	GO:0001818	negative regulation of cytokine production	47/1144	91/3952	3.46651e-06	0.000304698	ENSG00000008438/ENSG00000012223/ENSG00000018280/ENSG00000019991/ENSG00000061273/ENSG00000067798/ENSG00000068308/ENSG00000069399/ENSG00000079385/ENSG00000088888/ENSG00000090376/ENSG00000101425/ENSG00000101916/ENSG00000105383/ENSG00000105483/ENSG00000105639/ENSG00000113916/ENSG00000115590/ENSG00000118113/ENSG00000118503/ENSG00000118520/ENSG00000121060/ENSG00000122641/ENSG00000128016/ENSG00000131759…	47
BP	GO:0031098	stress-activated protein kinase signaling cascade	43/1144	81/3952	3.56587e-06	0.000305595	ENSG00000006062/ENSG00000019991/ENSG00000034152/ENSG00000055208/ENSG00000064393/ENSG00000071054/ENSG00000072786/ENSG00000081913/ENSG00000095370/ENSG00000101265/ENSG00000104814/ENSG00000107263/ENSG00000108984/ENSG00000112062/ENSG00000118113/ENSG00000120129/ENSG00000120899/ENSG00000125538/ENSG00000128016/ENSG00000132522/ENSG00000136689/ENSG00000140443/ENSG00000141503/ENSG00000149269/ENSG00000150455…	43
BP	GO:0002521	leukocyte differentiation	71/1144	155/3952	4.14752e-06	0.000346773	ENSG00000008438/ENSG00000012223/ENSG00000019582/ENSG00000028277/ENSG00000033327/ENSG00000057657/ENSG00000064932/ENSG00000068323/ENSG00000069399/ENSG00000079385/ENSG00000087460/ENSG00000100296/ENSG00000100345/ENSG00000100813/ENSG00000100985/ENSG00000101265/ENSG00000104853/ENSG00000105639/ENSG00000107957/ENSG00000108175/ENSG00000112062/ENSG00000112299/ENSG00000113916/ENSG00000115604/ENSG00000115904…	71
BP	GO:0071417	cellular response to organonitrogen compound	73/1144	161/3952	4.80557e-06	0.000392226	ENSG00000025039/ENSG00000058668/ENSG00000072062/ENSG00000075624/ENSG00000079385/ENSG00000079805/ENSG00000084112/ENSG00000087258/ENSG00000087460/ENSG00000089159/ENSG00000090339/ENSG00000103569/ENSG00000103994/ENSG00000105639/ENSG00000105723/ENSG00000105835/ENSG00000105974/ENSG00000106070/ENSG00000107263/ENSG00000107864/ENSG00000108576/ENSG00000113749/ENSG00000115904/ENSG00000116584/ENSG00000118520…	73
BP	GO:2000377	regulation of reactive oxygen species metabolic process	32/1144	55/3952	5.02121e-06	0.000396575	ENSG00000058668/ENSG00000067992/ENSG00000069974/ENSG00000079805/ENSG00000090339/ENSG00000105974/ENSG00000109743/ENSG00000112062/ENSG00000118113/ENSG00000120899/ENSG00000124588/ENSG00000125538/ENSG00000128340/ENSG00000129465/ENSG00000130707/ENSG00000136238/ENSG00000136634/ENSG00000137801/ENSG00000138061/ENSG00000153904/ENSG00000160211/ENSG00000168374/ENSG00000168610/ENSG00000169896/ENSG00000171049…	32
BP	GO:1901652	response to peptide	63/1144	134/3952	5.09022e-06	0.000396575	ENSG00000072062/ENSG00000079385/ENSG00000089159/ENSG00000090339/ENSG00000091592/ENSG00000100985/ENSG00000102265/ENSG00000103994/ENSG00000105639/ENSG00000105723/ENSG00000105835/ENSG00000105974/ENSG00000106070/ENSG00000112062/ENSG00000115904/ENSG00000116584/ENSG00000118503/ENSG00000118520/ENSG00000123384/ENSG00000125538/ENSG00000129467/ENSG00000130707/ENSG00000130766/ENSG00000133116/ENSG00000133639…	63
BP	GO:0001819	positive regulation of cytokine production	62/1144	132/3952	6.2995e-06	0.000479882	ENSG00000005339/ENSG00000018280/ENSG00000019582/ENSG00000019991/ENSG00000069399/ENSG00000073150/ENSG00000088888/ENSG00000091592/ENSG00000099985/ENSG00000101916/ENSG00000105287/ENSG00000105483/ENSG00000112062/ENSG00000115594/ENSG00000115604/ENSG00000116584/ENSG00000118113/ENSG00000123384/ENSG00000124831/ENSG00000125538/ENSG00000125730/ENSG00000129657/ENSG00000131042/ENSG00000131759/ENSG00000136634…	62
BP	GO:0050663	cytokine secretion	40/1144	75/3952	6.73109e-06	0.000501613	ENSG00000043462/ENSG00000073150/ENSG00000088888/ENSG00000091592/ENSG00000099985/ENSG00000101916/ENSG00000105483/ENSG00000112062/ENSG00000115590/ENSG00000118113/ENSG00000118503/ENSG00000123384/ENSG00000125538/ENSG00000133048/ENSG00000135636/ENSG00000136634/ENSG00000137462/ENSG00000140464/ENSG00000142405/ENSG00000148400/ENSG00000157017/ENSG00000160685/ENSG00000163221/ENSG00000163568/ENSG00000165029…	40
BP	GO:0009607	response to biotic stimulus	161/1144	420/3952	7.3733e-06	0.000516218	ENSG00000005339/ENSG00000006062/ENSG00000008438/ENSG00000010327/ENSG00000012223/ENSG00000015285/ENSG00000018280/ENSG00000030582/ENSG00000033800/ENSG00000055208/ENSG00000056972/ENSG00000057657/ENSG00000064932/ENSG00000067182/ENSG00000068308/ENSG00000069399/ENSG00000069974/ENSG00000072062/ENSG00000073060/ENSG00000073331/ENSG00000079385/ENSG00000084693/ENSG00000088888/ENSG00000090339/ENSG00000090376…	161
BP	GO:0043207	response to external biotic stimulus	159/1144	414/3952	7.46518e-06	0.000516218	ENSG00000005339/ENSG00000006062/ENSG00000008438/ENSG00000010327/ENSG00000012223/ENSG00000015285/ENSG00000018280/ENSG00000030582/ENSG00000033800/ENSG00000055208/ENSG00000056972/ENSG00000057657/ENSG00000064932/ENSG00000067182/ENSG00000068308/ENSG00000069399/ENSG00000069974/ENSG00000072062/ENSG00000073060/ENSG00000073331/ENSG00000079385/ENSG00000084693/ENSG00000088888/ENSG00000090339/ENSG00000090376…	159
BP	GO:0051707	response to other organism	159/1144	414/3952	7.46518e-06	0.000516218	ENSG00000005339/ENSG00000006062/ENSG00000008438/ENSG00000010327/ENSG00000012223/ENSG00000015285/ENSG00000018280/ENSG00000030582/ENSG00000033800/ENSG00000055208/ENSG00000056972/ENSG00000057657/ENSG00000064932/ENSG00000067182/ENSG00000068308/ENSG00000069399/ENSG00000069974/ENSG00000072062/ENSG00000073060/ENSG00000073331/ENSG00000079385/ENSG00000084693/ENSG00000088888/ENSG00000090339/ENSG00000090376…	159
BP	GO:1901653	cellular response to peptide	47/1144	93/3952	7.52944e-06	0.000516218	ENSG00000072062/ENSG00000079385/ENSG00000089159/ENSG00000090339/ENSG00000103994/ENSG00000105639/ENSG00000105723/ENSG00000105835/ENSG00000105974/ENSG00000106070/ENSG00000115904/ENSG00000116584/ENSG00000118520/ENSG00000123384/ENSG00000125538/ENSG00000129467/ENSG00000130707/ENSG00000133116/ENSG00000136044/ENSG00000137449/ENSG00000137642/ENSG00000140443/ENSG00000142784/ENSG00000148730/ENSG00000149269…	47
BP	GO:0045859	regulation of protein kinase activity	91/1144	214/3952	9.08577e-06	0.000610706	ENSG00000006062/ENSG00000012223/ENSG00000018280/ENSG00000019582/ENSG00000019991/ENSG00000034152/ENSG00000043462/ENSG00000055208/ENSG00000058668/ENSG00000060237/ENSG00000071054/ENSG00000072062/ENSG00000072518/ENSG00000072786/ENSG00000075624/ENSG00000079385/ENSG00000090061/ENSG00000090376/ENSG00000101265/ENSG00000104814/ENSG00000105974/ENSG00000107263/ENSG00000108984/ENSG00000110395/ENSG00000111859…	91
BP	GO:1901699	cellular response to nitrogen compound	76/1144	172/3952	9.90431e-06	0.000652923	ENSG00000025039/ENSG00000058668/ENSG00000072062/ENSG00000075624/ENSG00000079385/ENSG00000079805/ENSG00000084112/ENSG00000087258/ENSG00000087460/ENSG00000088888/ENSG00000089159/ENSG00000090339/ENSG00000103569/ENSG00000103994/ENSG00000105639/ENSG00000105723/ENSG00000105835/ENSG00000105974/ENSG00000106070/ENSG00000107263/ENSG00000107864/ENSG00000108576/ENSG00000113749/ENSG00000115904/ENSG00000116584…	76
BP	GO:0046649	lymphocyte activation	82/1144	189/3952	1.03303e-05	0.000668156	ENSG00000005020/ENSG00000008438/ENSG00000015285/ENSG00000018280/ENSG00000019582/ENSG00000028277/ENSG00000057657/ENSG00000069399/ENSG00000069974/ENSG00000077420/ENSG00000079385/ENSG00000088832/ENSG00000090339/ENSG00000100345/ENSG00000101307/ENSG00000102034/ENSG00000104853/ENSG00000105639/ENSG00000105974/ENSG00000106348/ENSG00000107099/ENSG00000108175/ENSG00000109743/ENSG00000112299/ENSG00000113916…	82
BP	GO:0009967	positive regulation of signal transduction	174/1144	462/3952	1.05551e-05	0.000670055	ENSG00000002834/ENSG00000005020/ENSG00000005339/ENSG00000006062/ENSG00000011422/ENSG00000012223/ENSG00000014257/ENSG00000019582/ENSG00000019991/ENSG00000025039/ENSG00000034152/ENSG00000035862/ENSG00000055163/ENSG00000055208/ENSG00000056972/ENSG00000060237/ENSG00000064393/ENSG00000067182/ENSG00000071054/ENSG00000073331/ENSG00000080854/ENSG00000084112/ENSG00000087266/ENSG00000088832/ENSG00000088888…	174
BP	GO:0034097	response to cytokine	139/1144	356/3952	1.11984e-05	0.000697967	ENSG00000006062/ENSG00000012779/ENSG00000015285/ENSG00000018280/ENSG00000019582/ENSG00000019991/ENSG00000033327/ENSG00000033800/ENSG00000035862/ENSG00000055208/ENSG00000055955/ENSG00000060237/ENSG00000064666/ENSG00000064932/ENSG00000067182/ENSG00000072062/ENSG00000072135/ENSG00000079385/ENSG00000087258/ENSG00000087903/ENSG00000088888/ENSG00000090339/ENSG00000090376/ENSG00000099985/ENSG00000100234…	139
BP	GO:0042742	defense response to bacterium	37/1144	69/3952	1.26809e-05	0.000776252	ENSG00000008438/ENSG00000010327/ENSG00000012223/ENSG00000018280/ENSG00000030582/ENSG00000067182/ENSG00000069399/ENSG00000088888/ENSG00000091592/ENSG00000101425/ENSG00000119396/ENSG00000124107/ENSG00000126759/ENSG00000136634/ENSG00000137462/ENSG00000138772/ENSG00000143546/ENSG00000148346/ENSG00000150455/ENSG00000158869/ENSG00000160691/ENSG00000163220/ENSG00000163221/ENSG00000164047/ENSG00000166523…	37
BP	GO:0032755	positive regulation of interleukin-6 production	23/1144	36/3952	1.30264e-05	0.000781606	ENSG00000019582/ENSG00000088888/ENSG00000101916/ENSG00000116584/ENSG00000118113/ENSG00000125538/ENSG00000131042/ENSG00000136689/ENSG00000137462/ENSG00000150455/ENSG00000156711/ENSG00000158869/ENSG00000163362/ENSG00000167207/ENSG00000168610/ENSG00000169403/ENSG00000171916/ENSG00000172936/ENSG00000174130/ENSG00000187116/ENSG00000196083/ENSG00000197971/ENSG00000239732	23
BP	GO:1901701	cellular response to oxygen-containing compound	129/1144	327/3952	1.32244e-05	0.000781606	ENSG00000008130/ENSG00000012223/ENSG00000019991/ENSG00000025039/ENSG00000058668/ENSG00000062282/ENSG00000064932/ENSG00000067992/ENSG00000071054/ENSG00000072062/ENSG00000073060/ENSG00000075624/ENSG00000079385/ENSG00000079805/ENSG00000084112/ENSG00000086288/ENSG00000087258/ENSG00000087460/ENSG00000089159/ENSG00000089351/ENSG00000090339/ENSG00000100985/ENSG00000101425/ENSG00000103569/ENSG00000103994…	129
BP	GO:0002682	regulation of immune system process	168/1144	446/3952	1.52597e-05	0.000886617	ENSG00000005339/ENSG00000008438/ENSG00000012223/ENSG00000015285/ENSG00000018280/ENSG00000019582/ENSG00000030582/ENSG00000033327/ENSG00000033800/ENSG00000035664/ENSG00000043462/ENSG00000055163/ENSG00000055208/ENSG00000056972/ENSG00000057657/ENSG00000060237/ENSG00000068323/ENSG00000072062/ENSG00000072786/ENSG00000075624/ENSG00000077984/ENSG00000079385/ENSG00000081913/ENSG00000082074/ENSG00000085514…	168
BP	GO:0051403	stress-activated MAPK cascade	38/1144	72/3952	1.57813e-05	0.000901639	ENSG00000019991/ENSG00000034152/ENSG00000055208/ENSG00000064393/ENSG00000071054/ENSG00000081913/ENSG00000095370/ENSG00000101265/ENSG00000104814/ENSG00000107263/ENSG00000112062/ENSG00000118113/ENSG00000120129/ENSG00000120899/ENSG00000125538/ENSG00000128016/ENSG00000132522/ENSG00000136689/ENSG00000140443/ENSG00000141503/ENSG00000149269/ENSG00000150455/ENSG00000154928/ENSG00000156711/ENSG00000158517…	38
BP	GO:0043549	regulation of kinase activity	99/1144	240/3952	1.73516e-05	0.000975102	ENSG00000006062/ENSG00000012223/ENSG00000018280/ENSG00000019582/ENSG00000019991/ENSG00000034152/ENSG00000043462/ENSG00000055208/ENSG00000058668/ENSG00000060237/ENSG00000071054/ENSG00000072062/ENSG00000072518/ENSG00000072786/ENSG00000075624/ENSG00000079385/ENSG00000090061/ENSG00000090376/ENSG00000101265/ENSG00000104814/ENSG00000105974/ENSG00000107263/ENSG00000108984/ENSG00000110395/ENSG00000111859…	99
BP	GO:0098542	defense response to other organism	121/1144	305/3952	1.84238e-05	0.0010043	ENSG00000005339/ENSG00000006062/ENSG00000008438/ENSG00000010327/ENSG00000012223/ENSG00000015285/ENSG00000018280/ENSG00000030582/ENSG00000033800/ENSG00000055208/ENSG00000056972/ENSG00000057657/ENSG00000067182/ENSG00000069399/ENSG00000069974/ENSG00000072062/ENSG00000073331/ENSG00000079385/ENSG00000084693/ENSG00000088888/ENSG00000090339/ENSG00000090376/ENSG00000091592/ENSG00000096006/ENSG00000096063…	121
BP	GO:0032640	tumor necrosis factor production	28/1144	48/3952	1.84571e-05	0.0010043	ENSG00000012223/ENSG00000069399/ENSG00000088888/ENSG00000090376/ENSG00000101425/ENSG00000105383/ENSG00000116584/ENSG00000118113/ENSG00000118503/ENSG00000128016/ENSG00000131759/ENSG00000136634/ENSG00000137462/ENSG00000137801/ENSG00000149177/ENSG00000150455/ENSG00000157017/ENSG00000158869/ENSG00000162889/ENSG00000167207/ENSG00000169403/ENSG00000175344/ENSG00000184988/ENSG00000187116/ENSG00000198053…	28
BP	GO:0050727	regulation of inflammatory response	55/1144	117/3952	2.05148e-05	0.00109882	ENSG00000008438/ENSG00000019991/ENSG00000030582/ENSG00000064932/ENSG00000067182/ENSG00000077984/ENSG00000091592/ENSG00000099985/ENSG00000100985/ENSG00000106948/ENSG00000109743/ENSG00000112062/ENSG00000113916/ENSG00000115590/ENSG00000115594/ENSG00000115718/ENSG00000118113/ENSG00000118503/ENSG00000125538/ENSG00000125730/ENSG00000132522/ENSG00000136044/ENSG00000136634/ENSG00000136999/ENSG00000137462…	55
BP	GO:1901700	response to oxygen-containing compound	169/1144	452/3952	2.36577e-05	0.00124767	ENSG00000008130/ENSG00000012223/ENSG00000018280/ENSG00000019991/ENSG00000025039/ENSG00000054523/ENSG00000055208/ENSG00000058668/ENSG00000062282/ENSG00000064932/ENSG00000067992/ENSG00000068308/ENSG00000071054/ENSG00000072062/ENSG00000073060/ENSG00000075624/ENSG00000079385/ENSG00000079805/ENSG00000084112/ENSG00000086288/ENSG00000087258/ENSG00000087460/ENSG00000089159/ENSG00000089351/ENSG00000090339…	169
BP	GO:0016575	histone deacetylation	14/1144	18/3952	2.41786e-05	0.00125582	ENSG00000061273/ENSG00000076108/ENSG00000089902/ENSG00000101849/ENSG00000105287/ENSG00000113916/ENSG00000127511/ENSG00000138738/ENSG00000140044/ENSG00000148411/ENSG00000157933/ENSG00000160685/ENSG00000164190/ENSG00000171148	14
BP	GO:0032637	interleukin-8 production	17/1144	24/3952	2.47844e-05	0.00126808	ENSG00000019582/ENSG00000069399/ENSG00000088888/ENSG00000101425/ENSG00000101916/ENSG00000105287/ENSG00000105383/ENSG00000125538/ENSG00000133048/ENSG00000136634/ENSG00000137462/ENSG00000150455/ENSG00000167207/ENSG00000172936/ENSG00000174130/ENSG00000187554/ENSG00000239732	17
BP	GO:0071375	cellular response to peptide hormone stimulus	39/1144	76/3952	2.87396e-05	0.00144882	ENSG00000072062/ENSG00000079385/ENSG00000089159/ENSG00000103994/ENSG00000105639/ENSG00000105723/ENSG00000105974/ENSG00000106070/ENSG00000115904/ENSG00000118520/ENSG00000125538/ENSG00000129467/ENSG00000130707/ENSG00000133116/ENSG00000136044/ENSG00000137449/ENSG00000137642/ENSG00000140443/ENSG00000142784/ENSG00000148730/ENSG00000149269/ENSG00000157017/ENSG00000160685/ENSG00000160691/ENSG00000163083…	39
BP	GO:0051336	regulation of hydrolase activity	139/1144	362/3952	3.06647e-05	0.00152346	ENSG00000004399/ENSG00000008086/ENSG00000011201/ENSG00000011422/ENSG00000012223/ENSG00000019991/ENSG00000030582/ENSG00000035862/ENSG00000055163/ENSG00000055955/ENSG00000060237/ENSG00000064547/ENSG00000071054/ENSG00000076356/ENSG00000077984/ENSG00000078018/ENSG00000079257/ENSG00000084070/ENSG00000084234/ENSG00000087258/ENSG00000088832/ENSG00000089639/ENSG00000090339/ENSG00000091592/ENSG00000095383…	139
BP	GO:0071706	tumor necrosis factor superfamily cytokine production	28/1144	49/3952	3.13207e-05	0.00153211	ENSG00000012223/ENSG00000069399/ENSG00000088888/ENSG00000090376/ENSG00000101425/ENSG00000105383/ENSG00000116584/ENSG00000118113/ENSG00000118503/ENSG00000128016/ENSG00000131759/ENSG00000136634/ENSG00000137462/ENSG00000137801/ENSG00000149177/ENSG00000150455/ENSG00000157017/ENSG00000158869/ENSG00000162889/ENSG00000167207/ENSG00000169403/ENSG00000175344/ENSG00000184988/ENSG00000187116/ENSG00000198053…	28
BP	GO:0051090	regulation of DNA-binding transcription factor activity	50/1144	105/3952	3.17327e-05	0.00153211	ENSG00000012223/ENSG00000055208/ENSG00000064393/ENSG00000088888/ENSG00000090339/ENSG00000090376/ENSG00000105287/ENSG00000105483/ENSG00000105974/ENSG00000112062/ENSG00000112977/ENSG00000115604/ENSG00000115607/ENSG00000116584/ENSG00000118503/ENSG00000118515/ENSG00000121060/ENSG00000124831/ENSG00000125538/ENSG00000129465/ENSG00000132589/ENSG00000135766/ENSG00000136634/ENSG00000137462/ENSG00000138061…	50
BP	GO:0042226	interleukin-6 biosynthetic process	10/1144	11/3952	3.26318e-05	0.00153235	ENSG00000019582/ENSG00000125538/ENSG00000142405/ENSG00000150455/ENSG00000157017/ENSG00000168610/ENSG00000168918/ENSG00000169403/ENSG00000172216/ENSG00000174130	10
BP	GO:0045408	regulation of interleukin-6 biosynthetic process	10/1144	11/3952	3.26318e-05	0.00153235	ENSG00000019582/ENSG00000125538/ENSG00000142405/ENSG00000150455/ENSG00000157017/ENSG00000168610/ENSG00000168918/ENSG00000169403/ENSG00000172216/ENSG00000174130	10
BP	GO:0016050	vesicle organization	38/1144	74/3952	3.5638e-05	0.00165091	ENSG00000051009/ENSG00000069974/ENSG00000079805/ENSG00000087903/ENSG00000100505/ENSG00000101558/ENSG00000102445/ENSG00000105402/ENSG00000105974/ENSG00000111540/ENSG00000114270/ENSG00000119396/ENSG00000119414/ENSG00000132535/ENSG00000134215/ENSG00000134243/ENSG00000135604/ENSG00000135636/ENSG00000135956/ENSG00000137177/ENSG00000139190/ENSG00000139722/ENSG00000139832/ENSG00000148396/ENSG00000150961…	38
BP	GO:0032680	regulation of tumor necrosis factor production	27/1144	47/3952	3.81268e-05	0.00174265	ENSG00000012223/ENSG00000069399/ENSG00000088888/ENSG00000090376/ENSG00000101425/ENSG00000105383/ENSG00000116584/ENSG00000118113/ENSG00000118503/ENSG00000128016/ENSG00000131759/ENSG00000136634/ENSG00000137462/ENSG00000137801/ENSG00000149177/ENSG00000150455/ENSG00000157017/ENSG00000158869/ENSG00000162889/ENSG00000167207/ENSG00000169403/ENSG00000175344/ENSG00000187116/ENSG00000198053/ENSG00000228278…	27
BP	GO:0032612	interleukin-1 production	24/1144	40/3952	3.87519e-05	0.00174791	ENSG00000073150/ENSG00000079385/ENSG00000091592/ENSG00000101916/ENSG00000105383/ENSG00000105483/ENSG00000115590/ENSG00000118503/ENSG00000125538/ENSG00000136634/ENSG00000140464/ENSG00000142405/ENSG00000157017/ENSG00000163362/ENSG00000163568/ENSG00000165029/ENSG00000167207/ENSG00000174130/ENSG00000184988/ENSG00000187116/ENSG00000198053/ENSG00000213694/ENSG00000228278/ENSG00000229314	24
BP	GO:0010243	response to organonitrogen compound	106/1144	265/3952	4.21021e-05	0.00185156	ENSG00000009830/ENSG00000025039/ENSG00000058668/ENSG00000072062/ENSG00000075624/ENSG00000079385/ENSG00000079805/ENSG00000084112/ENSG00000087258/ENSG00000087460/ENSG00000089159/ENSG00000090339/ENSG00000090376/ENSG00000091592/ENSG00000100985/ENSG00000102265/ENSG00000103569/ENSG00000103994/ENSG00000105639/ENSG00000105723/ENSG00000105835/ENSG00000105974/ENSG00000106070/ENSG00000107263/ENSG00000107864…	106
BP	GO:0051049	regulation of transport	179/1144	487/3952	4.21299e-05	0.00185156	ENSG00000007402/ENSG00000008130/ENSG00000014216/ENSG00000018280/ENSG00000019582/ENSG00000033327/ENSG00000058668/ENSG00000060237/ENSG00000064270/ENSG00000067182/ENSG00000069974/ENSG00000070371/ENSG00000071054/ENSG00000072062/ENSG00000073060/ENSG00000073150/ENSG00000075624/ENSG00000078018/ENSG00000079385/ENSG00000079805/ENSG00000087258/ENSG00000087460/ENSG00000088832/ENSG00000088888/ENSG00000090339…	179
BP	GO:0038061	NIK/NF-kappaB signaling	23/1144	38/3952	4.62996e-05	0.00200905	ENSG00000006062/ENSG00000061273/ENSG00000069399/ENSG00000092847/ENSG00000101265/ENSG00000115604/ENSG00000118113/ENSG00000125538/ENSG00000129465/ENSG00000130402/ENSG00000133048/ENSG00000135870/ENSG00000136999/ENSG00000137462/ENSG00000142405/ENSG00000150455/ENSG00000162924/ENSG00000166333/ENSG00000167207/ENSG00000174130/ENSG00000182885/ENSG00000189067/ENSG00000239732	23
BP	GO:0051345	positive regulation of hydrolase activity	88/1144	213/3952	4.84683e-05	0.00207687	ENSG00000008086/ENSG00000030582/ENSG00000055163/ENSG00000064547/ENSG00000071054/ENSG00000084070/ENSG00000087258/ENSG00000089639/ENSG00000090339/ENSG00000091592/ENSG00000095383/ENSG00000099331/ENSG00000100599/ENSG00000105287/ENSG00000105383/ENSG00000105402/ENSG00000105483/ENSG00000105738/ENSG00000105974/ENSG00000107099/ENSG00000107263/ENSG00000111859/ENSG00000112062/ENSG00000112977/ENSG00000115904…	88
BP	GO:0071345	cellular response to cytokine stimulus	126/1144	326/3952	5.26515e-05	0.00222826	ENSG00000006062/ENSG00000012779/ENSG00000015285/ENSG00000019582/ENSG00000019991/ENSG00000033327/ENSG00000033800/ENSG00000055208/ENSG00000060237/ENSG00000064666/ENSG00000064932/ENSG00000067182/ENSG00000072062/ENSG00000072135/ENSG00000079385/ENSG00000087903/ENSG00000088888/ENSG00000090339/ENSG00000090376/ENSG00000099985/ENSG00000100368/ENSG00000100985/ENSG00000102265/ENSG00000103194/ENSG00000105483…	126
BP	GO:0009891	positive regulation of biosynthetic process	181/1144	496/3952	6.13193e-05	0.0025515	ENSG00000004399/ENSG00000005339/ENSG00000009830/ENSG00000011451/ENSG00000015285/ENSG00000018280/ENSG00000019582/ENSG00000019991/ENSG00000028277/ENSG00000033800/ENSG00000034152/ENSG00000035681/ENSG00000062282/ENSG00000063169/ENSG00000064393/ENSG00000064932/ENSG00000065970/ENSG00000067182/ENSG00000068323/ENSG00000069399/ENSG00000069974/ENSG00000072110/ENSG00000073060/ENSG00000075426/ENSG00000078804…	181
BP	GO:0032677	regulation of interleukin-8 production	16/1144	23/3952	6.17779e-05	0.0025515	ENSG00000019582/ENSG00000069399/ENSG00000088888/ENSG00000101425/ENSG00000101916/ENSG00000105287/ENSG00000105383/ENSG00000125538/ENSG00000136634/ENSG00000137462/ENSG00000150455/ENSG00000167207/ENSG00000172936/ENSG00000174130/ENSG00000187554/ENSG00000239732	16
BP	GO:0051092	positive regulation of NF-kappaB transcription factor activity	27/1144	48/3952	6.34165e-05	0.00255755	ENSG00000012223/ENSG00000055208/ENSG00000090339/ENSG00000090376/ENSG00000105287/ENSG00000105974/ENSG00000115604/ENSG00000115607/ENSG00000116584/ENSG00000121060/ENSG00000124831/ENSG00000125538/ENSG00000129465/ENSG00000132589/ENSG00000137462/ENSG00000143546/ENSG00000150455/ENSG00000163220/ENSG00000163221/ENSG00000163568/ENSG00000166501/ENSG00000167207/ENSG00000168610/ENSG00000172936/ENSG00000174130…	27
BP	GO:1903555	regulation of tumor necrosis factor superfamily cytokine production	27/1144	48/3952	6.34165e-05	0.00255755	ENSG00000012223/ENSG00000069399/ENSG00000088888/ENSG00000090376/ENSG00000101425/ENSG00000105383/ENSG00000116584/ENSG00000118113/ENSG00000118503/ENSG00000128016/ENSG00000131759/ENSG00000136634/ENSG00000137462/ENSG00000137801/ENSG00000149177/ENSG00000150455/ENSG00000157017/ENSG00000158869/ENSG00000162889/ENSG00000167207/ENSG00000169403/ENSG00000175344/ENSG00000187116/ENSG00000198053/ENSG00000228278…	27
BP	GO:0050764	regulation of phagocytosis	21/1144	34/3952	6.52571e-05	0.00259892	ENSG00000018280/ENSG00000069974/ENSG00000073060/ENSG00000079805/ENSG00000101307/ENSG00000107263/ENSG00000123384/ENSG00000125538/ENSG00000125730/ENSG00000134516/ENSG00000135636/ENSG00000136044/ENSG00000137462/ENSG00000147168/ENSG00000149177/ENSG00000153208/ENSG00000158869/ENSG00000159842/ENSG00000171049/ENSG00000183049/ENSG00000198053	21
BP	GO:0002532	production of molecular mediator involved in inflammatory response	13/1144	17/3952	6.59585e-05	0.00259892	ENSG00000012779/ENSG00000030582/ENSG00000112062/ENSG00000115590/ENSG00000136044/ENSG00000158869/ENSG00000167207/ENSG00000172936/ENSG00000174130/ENSG00000177663/ENSG00000198053/ENSG00000213654/ENSG00000254087	13
BP	GO:0097530	granulocyte migration	29/1144	53/3952	6.7843e-05	0.0026177	ENSG00000019582/ENSG00000035664/ENSG00000109743/ENSG00000112062/ENSG00000115594/ENSG00000119535/ENSG00000124126/ENSG00000125538/ENSG00000128340/ENSG00000130150/ENSG00000134215/ENSG00000135636/ENSG00000136238/ENSG00000136689/ENSG00000137801/ENSG00000143546/ENSG00000144668/ENSG00000150455/ENSG00000158869/ENSG00000163220/ENSG00000163221/ENSG00000163464/ENSG00000163739/ENSG00000177663/ENSG00000180871…	29
BP	GO:0051091	positive regulation of DNA-binding transcription factor activity	35/1144	68/3952	6.79625e-05	0.0026177	ENSG00000012223/ENSG00000055208/ENSG00000064393/ENSG00000088888/ENSG00000090339/ENSG00000090376/ENSG00000105287/ENSG00000105974/ENSG00000115604/ENSG00000115607/ENSG00000116584/ENSG00000121060/ENSG00000124831/ENSG00000125538/ENSG00000129465/ENSG00000132589/ENSG00000136634/ENSG00000137462/ENSG00000138772/ENSG00000143546/ENSG00000150455/ENSG00000155846/ENSG00000162407/ENSG00000163220/ENSG00000163221…	35
BP	GO:0032868	response to insulin	33/1144	63/3952	6.96803e-05	0.00265405	ENSG00000079385/ENSG00000090339/ENSG00000103994/ENSG00000105723/ENSG00000106070/ENSG00000115904/ENSG00000125538/ENSG00000130766/ENSG00000133116/ENSG00000134243/ENSG00000136044/ENSG00000136634/ENSG00000137449/ENSG00000137462/ENSG00000137642/ENSG00000140443/ENSG00000142784/ENSG00000148730/ENSG00000148926/ENSG00000149269/ENSG00000160685/ENSG00000160691/ENSG00000163083/ENSG00000166501/ENSG00000166579…	33
BP	GO:0045087	innate immune response	103/1144	259/3952	7.18118e-05	0.00270517	ENSG00000005339/ENSG00000008438/ENSG00000012223/ENSG00000015285/ENSG00000018280/ENSG00000030582/ENSG00000033800/ENSG00000055208/ENSG00000057657/ENSG00000069974/ENSG00000072062/ENSG00000073331/ENSG00000079385/ENSG00000088888/ENSG00000090339/ENSG00000090376/ENSG00000091592/ENSG00000096006/ENSG00000096063/ENSG00000101307/ENSG00000101425/ENSG00000101916/ENSG00000102034/ENSG00000105639/ENSG00000112299…	103
BP	GO:1990266	neutrophil migration	26/1144	46/3952	7.75947e-05	0.00289124	ENSG00000019582/ENSG00000035664/ENSG00000109743/ENSG00000115594/ENSG00000119535/ENSG00000124126/ENSG00000125538/ENSG00000128340/ENSG00000130150/ENSG00000134215/ENSG00000135636/ENSG00000136238/ENSG00000136689/ENSG00000143546/ENSG00000144668/ENSG00000150455/ENSG00000158869/ENSG00000163220/ENSG00000163221/ENSG00000163464/ENSG00000163739/ENSG00000180871/ENSG00000183049/ENSG00000197405/ENSG00000204936…	26
BP	GO:0030099	myeloid cell differentiation	64/1144	147/3952	8.7012e-05	0.00320728	ENSG00000005339/ENSG00000012223/ENSG00000019582/ENSG00000033327/ENSG00000064393/ENSG00000064932/ENSG00000068323/ENSG00000072110/ENSG00000079385/ENSG00000087274/ENSG00000087460/ENSG00000092847/ENSG00000100296/ENSG00000100345/ENSG00000100813/ENSG00000100985/ENSG00000101265/ENSG00000105639/ENSG00000107957/ENSG00000112062/ENSG00000113916/ENSG00000116016/ENSG00000119535/ENSG00000120899/ENSG00000122641…	64
BP	GO:0032101	regulation of response to external stimulus	115/1144	296/3952	8.85203e-05	0.00321911	ENSG00000005339/ENSG00000008438/ENSG00000011422/ENSG00000012223/ENSG00000019582/ENSG00000019991/ENSG00000030582/ENSG00000033800/ENSG00000035664/ENSG00000055208/ENSG00000056972/ENSG00000060237/ENSG00000064932/ENSG00000067182/ENSG00000072062/ENSG00000077984/ENSG00000079385/ENSG00000088888/ENSG00000090376/ENSG00000091592/ENSG00000099985/ENSG00000100985/ENSG00000101916/ENSG00000105287/ENSG00000105483…	115
BP	GO:0051254	positive regulation of RNA metabolic process	155/1144	418/3952	8.9211e-05	0.00321911	ENSG00000004399/ENSG00000005339/ENSG00000015285/ENSG00000018280/ENSG00000019582/ENSG00000019991/ENSG00000028277/ENSG00000033800/ENSG00000034152/ENSG00000063169/ENSG00000064393/ENSG00000064932/ENSG00000065970/ENSG00000067182/ENSG00000068323/ENSG00000069399/ENSG00000072110/ENSG00000075426/ENSG00000078804/ENSG00000079805/ENSG00000080603/ENSG00000082014/ENSG00000087903/ENSG00000088888/ENSG00000090061…	155
BP	GO:0031328	positive regulation of cellular biosynthetic process	176/1144	484/3952	9.88627e-05	0.00350907	ENSG00000004399/ENSG00000005339/ENSG00000009830/ENSG00000011451/ENSG00000015285/ENSG00000018280/ENSG00000019582/ENSG00000019991/ENSG00000028277/ENSG00000033800/ENSG00000034152/ENSG00000035681/ENSG00000062282/ENSG00000063169/ENSG00000064393/ENSG00000064932/ENSG00000065970/ENSG00000067182/ENSG00000068323/ENSG00000069399/ENSG00000072110/ENSG00000073060/ENSG00000075426/ENSG00000078804/ENSG00000079805…	176
BP	GO:0002573	myeloid leukocyte differentiation	35/1144	69/3952	0.000100187	0.00350907	ENSG00000012223/ENSG00000019582/ENSG00000033327/ENSG00000064932/ENSG00000068323/ENSG00000079385/ENSG00000087460/ENSG00000100296/ENSG00000100345/ENSG00000100813/ENSG00000100985/ENSG00000101265/ENSG00000107957/ENSG00000112062/ENSG00000122641/ENSG00000129993/ENSG00000131759/ENSG00000131788/ENSG00000134198/ENSG00000137462/ENSG00000154127/ENSG00000155846/ENSG00000158869/ENSG00000164509/ENSG00000166147…	35
BP	GO:0023061	signal release	83/1144	202/3952	0.000100318	0.00350907	ENSG00000007402/ENSG00000008130/ENSG00000043462/ENSG00000071054/ENSG00000073150/ENSG00000087460/ENSG00000088888/ENSG00000089169/ENSG00000091592/ENSG00000099985/ENSG00000100505/ENSG00000101916/ENSG00000105402/ENSG00000105483/ENSG00000108306/ENSG00000108576/ENSG00000108984/ENSG00000111052/ENSG00000112062/ENSG00000115590/ENSG00000116396/ENSG00000116729/ENSG00000118113/ENSG00000118263/ENSG00000118503…	83
BP	GO:0050766	positive regulation of phagocytosis	18/1144	28/3952	0.000104308	0.0036118	ENSG00000018280/ENSG00000069974/ENSG00000079805/ENSG00000101307/ENSG00000107263/ENSG00000123384/ENSG00000125538/ENSG00000125730/ENSG00000134516/ENSG00000136044/ENSG00000147168/ENSG00000149177/ENSG00000153208/ENSG00000158869/ENSG00000159842/ENSG00000171049/ENSG00000183049/ENSG00000198053	18
BP	GO:0002764	immune response-regulating signaling pathway	50/1144	109/3952	0.000107183	0.00367423	ENSG00000005339/ENSG00000015285/ENSG00000033327/ENSG00000043462/ENSG00000055163/ENSG00000055208/ENSG00000060237/ENSG00000072062/ENSG00000075624/ENSG00000079385/ENSG00000082074/ENSG00000102010/ENSG00000105287/ENSG00000105383/ENSG00000107263/ENSG00000113303/ENSG00000115904/ENSG00000115935/ENSG00000131042/ENSG00000132522/ENSG00000133246/ENSG00000134215/ENSG00000135870/ENSG00000136044/ENSG00000136238…	50
BP	GO:0051174	regulation of phosphorus metabolic process	168/1144	461/3952	0.000128119	0.00434842	ENSG00000006062/ENSG00000011422/ENSG00000012223/ENSG00000018280/ENSG00000019582/ENSG00000019991/ENSG00000034152/ENSG00000035862/ENSG00000043462/ENSG00000055208/ENSG00000058668/ENSG00000060237/ENSG00000064393/ENSG00000067182/ENSG00000067992/ENSG00000071054/ENSG00000072062/ENSG00000072518/ENSG00000072786/ENSG00000073060/ENSG00000075624/ENSG00000079385/ENSG00000081913/ENSG00000088832/ENSG00000088888…	168
BP	GO:0071692	protein localization to extracellular region	68/1144	160/3952	0.000129684	0.00435839	ENSG00000007402/ENSG00000008130/ENSG00000028277/ENSG00000043462/ENSG00000056972/ENSG00000071054/ENSG00000073150/ENSG00000088888/ENSG00000091592/ENSG00000099985/ENSG00000101916/ENSG00000105383/ENSG00000105483/ENSG00000105514/ENSG00000112062/ENSG00000115590/ENSG00000116729/ENSG00000118113/ENSG00000118263/ENSG00000118503/ENSG00000123384/ENSG00000123836/ENSG00000125538/ENSG00000133048/ENSG00000135636…	68
BP	GO:0050701	interleukin-1 secretion	16/1144	24/3952	0.000135765	0.00451846	ENSG00000073150/ENSG00000091592/ENSG00000101916/ENSG00000105483/ENSG00000115590/ENSG00000118503/ENSG00000140464/ENSG00000142405/ENSG00000163568/ENSG00000165029/ENSG00000167207/ENSG00000174130/ENSG00000184988/ENSG00000187116/ENSG00000228278/ENSG00000229314	16
BP	GO:0043087	regulation of GTPase activity	64/1144	149/3952	0.000141101	0.0046509	ENSG00000004399/ENSG00000008086/ENSG00000060237/ENSG00000071054/ENSG00000076356/ENSG00000084070/ENSG00000087258/ENSG00000089639/ENSG00000090339/ENSG00000095383/ENSG00000099331/ENSG00000100599/ENSG00000105738/ENSG00000107099/ENSG00000107263/ENSG00000111859/ENSG00000113916/ENSG00000115904/ENSG00000116991/ENSG00000120318/ENSG00000120899/ENSG00000124126/ENSG00000127084/ENSG00000128512/ENSG00000130396…	64
BP	GO:1901222	regulation of NIK/NF-kappaB signaling	20/1144	33/3952	0.000142484	0.00465177	ENSG00000061273/ENSG00000069399/ENSG00000092847/ENSG00000101265/ENSG00000115604/ENSG00000118113/ENSG00000125538/ENSG00000130402/ENSG00000133048/ENSG00000135870/ENSG00000136999/ENSG00000137462/ENSG00000142405/ENSG00000150455/ENSG00000166333/ENSG00000167207/ENSG00000174130/ENSG00000182885/ENSG00000189067/ENSG00000239732	20
BP	GO:1901698	response to nitrogen compound	110/1144	284/3952	0.000147042	0.00475527	ENSG00000009830/ENSG00000025039/ENSG00000058668/ENSG00000072062/ENSG00000075624/ENSG00000079385/ENSG00000079805/ENSG00000084112/ENSG00000087258/ENSG00000087460/ENSG00000088888/ENSG00000089159/ENSG00000090339/ENSG00000090376/ENSG00000091592/ENSG00000100985/ENSG00000102265/ENSG00000103569/ENSG00000103994/ENSG00000105639/ENSG00000105723/ENSG00000105835/ENSG00000105974/ENSG00000106070/ENSG00000107263…	110
BP	GO:0006914	autophagy	51/1144	113/3952	0.000152939	0.00485438	ENSG00000014216/ENSG00000019991/ENSG00000025039/ENSG00000035664/ENSG00000048707/ENSG00000055208/ENSG00000072062/ENSG00000072518/ENSG00000078804/ENSG00000100596/ENSG00000102096/ENSG00000102445/ENSG00000103194/ENSG00000105723/ENSG00000105835/ENSG00000110046/ENSG00000112977/ENSG00000116260/ENSG00000116299/ENSG00000130766/ENSG00000132470/ENSG00000133812/ENSG00000136634/ENSG00000139722/ENSG00000141367…	51
BP	GO:0061919	process utilizing autophagic mechanism	51/1144	113/3952	0.000152939	0.00485438	ENSG00000014216/ENSG00000019991/ENSG00000025039/ENSG00000035664/ENSG00000048707/ENSG00000055208/ENSG00000072062/ENSG00000072518/ENSG00000078804/ENSG00000100596/ENSG00000102096/ENSG00000102445/ENSG00000103194/ENSG00000105723/ENSG00000105835/ENSG00000110046/ENSG00000112977/ENSG00000116260/ENSG00000116299/ENSG00000130766/ENSG00000132470/ENSG00000133812/ENSG00000136634/ENSG00000139722/ENSG00000141367…	51
BP	GO:0071621	granulocyte chemotaxis	27/1144	50/3952	0.000162708	0.00507395	ENSG00000019582/ENSG00000035664/ENSG00000109743/ENSG00000112062/ENSG00000119535/ENSG00000124126/ENSG00000125538/ENSG00000128340/ENSG00000130150/ENSG00000134215/ENSG00000135636/ENSG00000136238/ENSG00000136689/ENSG00000137801/ENSG00000143546/ENSG00000144668/ENSG00000150455/ENSG00000158869/ENSG00000163220/ENSG00000163221/ENSG00000163464/ENSG00000163739/ENSG00000177663/ENSG00000180871/ENSG00000183049…	27
BP	GO:0043405	regulation of MAP kinase activity	48/1144	105/3952	0.000162816	0.00507395	ENSG00000006062/ENSG00000019582/ENSG00000019991/ENSG00000034152/ENSG00000055208/ENSG00000090376/ENSG00000104814/ENSG00000105974/ENSG00000107263/ENSG00000108984/ENSG00000112062/ENSG00000120129/ENSG00000120899/ENSG00000125538/ENSG00000132522/ENSG00000137642/ENSG00000137801/ENSG00000140443/ENSG00000141068/ENSG00000141506/ENSG00000149177/ENSG00000149269/ENSG00000157017/ENSG00000160551/ENSG00000160691…	48
BP	GO:0019220	regulation of phosphate metabolic process	167/1144	460/3952	0.000169032	0.00514256	ENSG00000006062/ENSG00000011422/ENSG00000012223/ENSG00000018280/ENSG00000019582/ENSG00000019991/ENSG00000034152/ENSG00000035862/ENSG00000043462/ENSG00000055208/ENSG00000058668/ENSG00000060237/ENSG00000064393/ENSG00000067182/ENSG00000067992/ENSG00000071054/ENSG00000072062/ENSG00000072518/ENSG00000072786/ENSG00000073060/ENSG00000075624/ENSG00000079385/ENSG00000081913/ENSG00000088832/ENSG00000088888…	167
BP	GO:1902533	positive regulation of intracellular signal transduction	112/1144	291/3952	0.000172647	0.00514256	ENSG00000006062/ENSG00000012223/ENSG00000019582/ENSG00000019991/ENSG00000025039/ENSG00000034152/ENSG00000035862/ENSG00000055208/ENSG00000056972/ENSG00000064393/ENSG00000067182/ENSG00000071054/ENSG00000073331/ENSG00000088832/ENSG00000088888/ENSG00000090339/ENSG00000092847/ENSG00000099985/ENSG00000100485/ENSG00000101265/ENSG00000101558/ENSG00000102096/ENSG00000104814/ENSG00000105287/ENSG00000105723…	112
BP	GO:0051338	regulation of transferase activity	102/1144	261/3952	0.000173918	0.00514256	ENSG00000006062/ENSG00000012223/ENSG00000018280/ENSG00000019582/ENSG00000019991/ENSG00000034152/ENSG00000043462/ENSG00000055208/ENSG00000058668/ENSG00000060237/ENSG00000071054/ENSG00000072062/ENSG00000072518/ENSG00000072786/ENSG00000075624/ENSG00000079385/ENSG00000090061/ENSG00000090376/ENSG00000101265/ENSG00000104814/ENSG00000105723/ENSG00000105974/ENSG00000107263/ENSG00000108984/ENSG00000110395…	102
BP	GO:0002886	regulation of myeloid leukocyte mediated immunity	13/1144	18/3952	0.000174586	0.00514256	ENSG00000033327/ENSG00000088888/ENSG00000118520/ENSG00000125730/ENSG00000128340/ENSG00000133246/ENSG00000158869/ENSG00000159842/ENSG00000169403/ENSG00000169896/ENSG00000204936/ENSG00000213918/ENSG00000254087	13
BP	GO:0002768	immune response-regulating cell surface receptor signaling pathway	49/1144	108/3952	0.000175394	0.00514256	ENSG00000005339/ENSG00000015285/ENSG00000033327/ENSG00000043462/ENSG00000055163/ENSG00000055208/ENSG00000060237/ENSG00000072062/ENSG00000075624/ENSG00000079385/ENSG00000082074/ENSG00000102010/ENSG00000105287/ENSG00000107263/ENSG00000113303/ENSG00000115904/ENSG00000115935/ENSG00000131042/ENSG00000132522/ENSG00000133246/ENSG00000134215/ENSG00000135870/ENSG00000136044/ENSG00000136238/ENSG00000143226…	49
BP	GO:0042110	T cell activation	58/1144	133/3952	0.000176174	0.00514256	ENSG00000015285/ENSG00000018280/ENSG00000019582/ENSG00000057657/ENSG00000069399/ENSG00000069974/ENSG00000077420/ENSG00000079385/ENSG00000088832/ENSG00000090339/ENSG00000100345/ENSG00000101307/ENSG00000102034/ENSG00000104853/ENSG00000105639/ENSG00000105974/ENSG00000107099/ENSG00000108175/ENSG00000112299/ENSG00000113916/ENSG00000115604/ENSG00000115904/ENSG00000118520/ENSG00000124126/ENSG00000124215…	58
BP	GO:0031663	lipopolysaccharide-mediated signaling pathway	12/1144	16/3952	0.000177019	0.00514256	ENSG00000012223/ENSG00000073060/ENSG00000101425/ENSG00000105483/ENSG00000112062/ENSG00000118503/ENSG00000125538/ENSG00000137462/ENSG00000169403/ENSG00000173334/ENSG00000196352/ENSG00000254087	12
BP	GO:0038066	p38MAPK cascade	12/1144	16/3952	0.000177019	0.00514256	ENSG00000019991/ENSG00000034152/ENSG00000081913/ENSG00000112062/ENSG00000120129/ENSG00000125538/ENSG00000128016/ENSG00000141503/ENSG00000158517/ENSG00000162889/ENSG00000185650/ENSG00000198909	12
BP	GO:0030593	neutrophil chemotaxis	24/1144	43/3952	0.000190991	0.00536851	ENSG00000019582/ENSG00000035664/ENSG00000109743/ENSG00000119535/ENSG00000124126/ENSG00000125538/ENSG00000128340/ENSG00000130150/ENSG00000134215/ENSG00000135636/ENSG00000136238/ENSG00000136689/ENSG00000143546/ENSG00000144668/ENSG00000150455/ENSG00000158869/ENSG00000163220/ENSG00000163221/ENSG00000163464/ENSG00000163739/ENSG00000180871/ENSG00000183049/ENSG00000197405/ENSG00000213949	24
BP	GO:0009306	protein secretion	66/1144	156/3952	0.000191061	0.00536851	ENSG00000007402/ENSG00000008130/ENSG00000028277/ENSG00000043462/ENSG00000056972/ENSG00000071054/ENSG00000073150/ENSG00000088888/ENSG00000091592/ENSG00000099985/ENSG00000101916/ENSG00000105383/ENSG00000105483/ENSG00000105514/ENSG00000112062/ENSG00000115590/ENSG00000116729/ENSG00000118113/ENSG00000118263/ENSG00000118503/ENSG00000123384/ENSG00000123836/ENSG00000125538/ENSG00000133048/ENSG00000135636…	66
BP	GO:0035592	establishment of protein localization to extracellular region	66/1144	156/3952	0.000191061	0.00536851	ENSG00000007402/ENSG00000008130/ENSG00000028277/ENSG00000043462/ENSG00000056972/ENSG00000071054/ENSG00000073150/ENSG00000088888/ENSG00000091592/ENSG00000099985/ENSG00000101916/ENSG00000105383/ENSG00000105483/ENSG00000105514/ENSG00000112062/ENSG00000115590/ENSG00000116729/ENSG00000118113/ENSG00000118263/ENSG00000118503/ENSG00000123384/ENSG00000123836/ENSG00000125538/ENSG00000133048/ENSG00000135636…	66
BP	GO:0050900	leukocyte migration	66/1144	156/3952	0.000191061	0.00536851	ENSG00000019582/ENSG00000035664/ENSG00000060237/ENSG00000072786/ENSG00000079385/ENSG00000086062/ENSG00000086548/ENSG00000090339/ENSG00000100345/ENSG00000105974/ENSG00000107099/ENSG00000109743/ENSG00000112062/ENSG00000115594/ENSG00000115904/ENSG00000117115/ENSG00000119535/ENSG00000120129/ENSG00000120899/ENSG00000124126/ENSG00000124469/ENSG00000124731/ENSG00000125538/ENSG00000128340/ENSG00000129465…	66
BP	GO:2000379	positive regulation of reactive oxygen species metabolic process	18/1144	29/3952	0.000201155	0.00560619	ENSG00000069974/ENSG00000079805/ENSG00000090339/ENSG00000112062/ENSG00000118113/ENSG00000120899/ENSG00000124588/ENSG00000125538/ENSG00000129465/ENSG00000130707/ENSG00000137801/ENSG00000153904/ENSG00000169896/ENSG00000171049/ENSG00000174130/ENSG00000184988/ENSG00000198712/ENSG00000204936	18
BP	GO:0080134	regulation of response to stress	134/1144	360/3952	0.00023209	0.00635684	ENSG00000005339/ENSG00000008438/ENSG00000011422/ENSG00000015285/ENSG00000019582/ENSG00000019991/ENSG00000030582/ENSG00000033800/ENSG00000054965/ENSG00000055208/ENSG00000056972/ENSG00000058668/ENSG00000064393/ENSG00000064932/ENSG00000067182/ENSG00000071054/ENSG00000072062/ENSG00000077984/ENSG00000079385/ENSG00000081913/ENSG00000088888/ENSG00000090376/ENSG00000091592/ENSG00000099985/ENSG00000100296…	134
BP	GO:1902680	positive regulation of RNA biosynthetic process	145/1144	394/3952	0.000233653	0.00635684	ENSG00000004399/ENSG00000005339/ENSG00000015285/ENSG00000018280/ENSG00000019582/ENSG00000019991/ENSG00000028277/ENSG00000033800/ENSG00000034152/ENSG00000063169/ENSG00000064393/ENSG00000064932/ENSG00000065970/ENSG00000067182/ENSG00000068323/ENSG00000069399/ENSG00000072110/ENSG00000075426/ENSG00000078804/ENSG00000079805/ENSG00000080603/ENSG00000082014/ENSG00000087903/ENSG00000088888/ENSG00000090061…	145
BP	GO:1903508	positive regulation of nucleic acid-templated transcription	145/1144	394/3952	0.000233653	0.00635684	ENSG00000004399/ENSG00000005339/ENSG00000015285/ENSG00000018280/ENSG00000019582/ENSG00000019991/ENSG00000028277/ENSG00000033800/ENSG00000034152/ENSG00000063169/ENSG00000064393/ENSG00000064932/ENSG00000065970/ENSG00000067182/ENSG00000068323/ENSG00000069399/ENSG00000072110/ENSG00000075426/ENSG00000078804/ENSG00000079805/ENSG00000080603/ENSG00000082014/ENSG00000087903/ENSG00000088888/ENSG00000090061…	145
BP	GO:0042035	regulation of cytokine biosynthetic process	20/1144	34/3952	0.000252809	0.00682384	ENSG00000019582/ENSG00000034152/ENSG00000069399/ENSG00000101916/ENSG00000122641/ENSG00000125538/ENSG00000128016/ENSG00000136634/ENSG00000137801/ENSG00000142405/ENSG00000150455/ENSG00000157017/ENSG00000162889/ENSG00000163083/ENSG00000168610/ENSG00000168918/ENSG00000169403/ENSG00000172216/ENSG00000174130/ENSG00000239732	20
BP	GO:0002237	response to molecule of bacterial origin	53/1144	121/3952	0.000291385	0.0077898	ENSG00000012223/ENSG00000018280/ENSG00000055208/ENSG00000064932/ENSG00000068308/ENSG00000073060/ENSG00000090339/ENSG00000090376/ENSG00000100368/ENSG00000101425/ENSG00000105483/ENSG00000112062/ENSG00000118503/ENSG00000118520/ENSG00000124107/ENSG00000125538/ENSG00000128016/ENSG00000129226/ENSG00000130707/ENSG00000131042/ENSG00000131759/ENSG00000136634/ENSG00000136689/ENSG00000137462/ENSG00000143546…	53
BP	GO:0032147	activation of protein kinase activity	41/1144	88/3952	0.000293941	0.0077898	ENSG00000006062/ENSG00000018280/ENSG00000019582/ENSG00000019991/ENSG00000034152/ENSG00000055208/ENSG00000060237/ENSG00000071054/ENSG00000072062/ENSG00000072518/ENSG00000072786/ENSG00000104814/ENSG00000107263/ENSG00000108984/ENSG00000112062/ENSG00000120899/ENSG00000125538/ENSG00000129465/ENSG00000129467/ENSG00000129682/ENSG00000133048/ENSG00000137801/ENSG00000141503/ENSG00000149269/ENSG00000150455…	41
BP	GO:0070302	regulation of stress-activated protein kinase signaling cascade	30/1144	59/3952	0.000295413	0.0077898	ENSG00000019991/ENSG00000064393/ENSG00000071054/ENSG00000081913/ENSG00000101265/ENSG00000104814/ENSG00000107263/ENSG00000118113/ENSG00000120129/ENSG00000120899/ENSG00000125538/ENSG00000132522/ENSG00000136689/ENSG00000140443/ENSG00000141503/ENSG00000149269/ENSG00000150455/ENSG00000154928/ENSG00000158517/ENSG00000160551/ENSG00000163362/ENSG00000167207/ENSG00000169554/ENSG00000172985/ENSG00000174130…	30
BP	GO:0043434	response to peptide hormone	49/1144	110/3952	0.000302278	0.00790999	ENSG00000072062/ENSG00000079385/ENSG00000089159/ENSG00000090339/ENSG00000102265/ENSG00000103994/ENSG00000105639/ENSG00000105723/ENSG00000105974/ENSG00000106070/ENSG00000115904/ENSG00000118520/ENSG00000125538/ENSG00000129467/ENSG00000130707/ENSG00000130766/ENSG00000133116/ENSG00000133639/ENSG00000134243/ENSG00000136044/ENSG00000136634/ENSG00000137449/ENSG00000137462/ENSG00000137642/ENSG00000140443…	49
BP	GO:0006476	protein deacetylation	15/1144	23/3952	0.000319257	0.00822868	ENSG00000061273/ENSG00000073910/ENSG00000076108/ENSG00000089902/ENSG00000101849/ENSG00000105287/ENSG00000113916/ENSG00000127511/ENSG00000138738/ENSG00000140044/ENSG00000148411/ENSG00000157933/ENSG00000160685/ENSG00000164190/ENSG00000171148	15
BP	GO:0035601	protein deacylation	15/1144	23/3952	0.000319257	0.00822868	ENSG00000061273/ENSG00000073910/ENSG00000076108/ENSG00000089902/ENSG00000101849/ENSG00000105287/ENSG00000113916/ENSG00000127511/ENSG00000138738/ENSG00000140044/ENSG00000148411/ENSG00000157933/ENSG00000160685/ENSG00000164190/ENSG00000171148	15
BP	GO:0042325	regulation of phosphorylation	150/1144	412/3952	0.000324846	0.00831024	ENSG00000006062/ENSG00000011422/ENSG00000012223/ENSG00000018280/ENSG00000019582/ENSG00000019991/ENSG00000034152/ENSG00000035862/ENSG00000043462/ENSG00000055208/ENSG00000058668/ENSG00000060237/ENSG00000064393/ENSG00000067182/ENSG00000071054/ENSG00000072062/ENSG00000072518/ENSG00000072786/ENSG00000075624/ENSG00000079385/ENSG00000081913/ENSG00000088888/ENSG00000090061/ENSG00000090339/ENSG00000090376…	150
BP	GO:0051248	negative regulation of protein metabolic process	106/1144	277/3952	0.000335127	0.00850975	ENSG00000011201/ENSG00000011422/ENSG00000012223/ENSG00000019991/ENSG00000035862/ENSG00000055955/ENSG00000058668/ENSG00000060237/ENSG00000064393/ENSG00000069399/ENSG00000073910/ENSG00000077984/ENSG00000079257/ENSG00000079385/ENSG00000084234/ENSG00000088832/ENSG00000090376/ENSG00000092847/ENSG00000100234/ENSG00000100985/ENSG00000101265/ENSG00000101439/ENSG00000102265/ENSG00000102921/ENSG00000105483…	106
BP	GO:0072593	reactive oxygen species metabolic process	40/1144	86/3952	0.000363191	0.00915454	ENSG00000058668/ENSG00000067992/ENSG00000069974/ENSG00000079805/ENSG00000090339/ENSG00000105974/ENSG00000107957/ENSG00000109743/ENSG00000112062/ENSG00000118113/ENSG00000120899/ENSG00000124126/ENSG00000124588/ENSG00000125538/ENSG00000128340/ENSG00000129465/ENSG00000130707/ENSG00000130766/ENSG00000136238/ENSG00000136634/ENSG00000137462/ENSG00000137801/ENSG00000138061/ENSG00000153904/ENSG00000158517…	40
BP	GO:0002221	pattern recognition receptor signaling pathway	29/1144	57/3952	0.000366931	0.00918131	ENSG00000008438/ENSG00000012223/ENSG00000055208/ENSG00000072401/ENSG00000073331/ENSG00000090376/ENSG00000101916/ENSG00000105974/ENSG00000108984/ENSG00000118503/ENSG00000129657/ENSG00000132522/ENSG00000136044/ENSG00000137462/ENSG00000143546/ENSG00000150455/ENSG00000152223/ENSG00000162889/ENSG00000163220/ENSG00000163362/ENSG00000166523/ENSG00000167207/ENSG00000169896/ENSG00000172936/ENSG00000174130…	29
BP	GO:0031329	regulation of cellular catabolic process	78/1144	194/3952	0.000370681	0.00920794	ENSG00000014216/ENSG00000018280/ENSG00000019991/ENSG00000025039/ENSG00000033800/ENSG00000035664/ENSG00000035862/ENSG00000048707/ENSG00000055208/ENSG00000058668/ENSG00000064393/ENSG00000072062/ENSG00000073060/ENSG00000078804/ENSG00000100226/ENSG00000100234/ENSG00000100596/ENSG00000101439/ENSG00000102096/ENSG00000102265/ENSG00000102921/ENSG00000103194/ENSG00000105723/ENSG00000105835/ENSG00000105974…	78
BP	GO:0043547	positive regulation of GTPase activity	54/1144	125/3952	0.000390664	0.0096345	ENSG00000008086/ENSG00000071054/ENSG00000084070/ENSG00000087258/ENSG00000089639/ENSG00000090339/ENSG00000095383/ENSG00000099331/ENSG00000100599/ENSG00000105738/ENSG00000107099/ENSG00000107263/ENSG00000111859/ENSG00000115904/ENSG00000116991/ENSG00000120318/ENSG00000120899/ENSG00000124126/ENSG00000128512/ENSG00000130396/ENSG00000132359/ENSG00000132694/ENSG00000133121/ENSG00000134215/ENSG00000134516…	54
BP	GO:0051046	regulation of secretion	88/1144	224/3952	0.000398992	0.00976961	ENSG00000007402/ENSG00000008130/ENSG00000019582/ENSG00000033327/ENSG00000060237/ENSG00000067182/ENSG00000069974/ENSG00000071054/ENSG00000073150/ENSG00000079385/ENSG00000087460/ENSG00000088888/ENSG00000091592/ENSG00000099985/ENSG00000100505/ENSG00000101916/ENSG00000105383/ENSG00000105402/ENSG00000105483/ENSG00000105514/ENSG00000108306/ENSG00000108576/ENSG00000108984/ENSG00000112062/ENSG00000115590…	88
BP	GO:0016569	covalent chromatin modification	38/1144	81/3952	0.000409372	0.00987447	ENSG00000005339/ENSG00000061273/ENSG00000076108/ENSG00000080603/ENSG00000089902/ENSG00000096070/ENSG00000101849/ENSG00000105287/ENSG00000113916/ENSG00000117115/ENSG00000120733/ENSG00000124151/ENSG00000124422/ENSG00000125538/ENSG00000127511/ENSG00000132510/ENSG00000138738/ENSG00000139718/ENSG00000140044/ENSG00000141867/ENSG00000148411/ENSG00000157933/ENSG00000159339/ENSG00000160685/ENSG00000163635…	38
BP	GO:0071900	regulation of protein serine/threonine kinase activity	62/1144	148/3952	0.000411434	0.00987447	ENSG00000006062/ENSG00000012223/ENSG00000019582/ENSG00000019991/ENSG00000034152/ENSG00000055208/ENSG00000058668/ENSG00000060237/ENSG00000075624/ENSG00000090061/ENSG00000090376/ENSG00000104814/ENSG00000105974/ENSG00000107263/ENSG00000108984/ENSG00000112062/ENSG00000118503/ENSG00000118816/ENSG00000120129/ENSG00000120899/ENSG00000125538/ENSG00000130766/ENSG00000132522/ENSG00000135083/ENSG00000137642…	62
BP	GO:0097529	myeloid leukocyte migration	35/1144	73/3952	0.000411917	0.00987447	ENSG00000019582/ENSG00000035664/ENSG00000109743/ENSG00000112062/ENSG00000115594/ENSG00000119535/ENSG00000120129/ENSG00000120899/ENSG00000124126/ENSG00000125538/ENSG00000128340/ENSG00000130150/ENSG00000134215/ENSG00000135636/ENSG00000136238/ENSG00000136689/ENSG00000136999/ENSG00000137801/ENSG00000143546/ENSG00000144668/ENSG00000150455/ENSG00000158869/ENSG00000163220/ENSG00000163221/ENSG00000163464…	35
BP	GO:0010557	positive regulation of macromolecule biosynthetic process	165/1144	461/3952	0.000420014	0.00997324	ENSG00000004399/ENSG00000005339/ENSG00000009830/ENSG00000011451/ENSG00000015285/ENSG00000018280/ENSG00000019582/ENSG00000019991/ENSG00000028277/ENSG00000033800/ENSG00000034152/ENSG00000063169/ENSG00000064393/ENSG00000064932/ENSG00000065970/ENSG00000067182/ENSG00000068323/ENSG00000069399/ENSG00000072110/ENSG00000075426/ENSG00000078804/ENSG00000079805/ENSG00000080603/ENSG00000082014/ENSG00000087903…	165
BP	GO:1900015	regulation of cytokine production involved in inflammatory response	9/1144	11/3952	0.000421855	0.00997324	ENSG00000112062/ENSG00000115590/ENSG00000136044/ENSG00000167207/ENSG00000172936/ENSG00000174130/ENSG00000177663/ENSG00000198053/ENSG00000213654	9
BP	GO:0032611	interleukin-1 beta production	20/1144	35/3952	0.000431137	0.010054	ENSG00000091592/ENSG00000101916/ENSG00000105383/ENSG00000105483/ENSG00000118503/ENSG00000125538/ENSG00000140464/ENSG00000142405/ENSG00000157017/ENSG00000163362/ENSG00000163568/ENSG00000165029/ENSG00000167207/ENSG00000174130/ENSG00000184988/ENSG00000187116/ENSG00000198053/ENSG00000213694/ENSG00000228278/ENSG00000229314	20
BP	GO:0032652	regulation of interleukin-1 production	20/1144	35/3952	0.000431137	0.010054	ENSG00000073150/ENSG00000079385/ENSG00000091592/ENSG00000101916/ENSG00000105383/ENSG00000105483/ENSG00000115590/ENSG00000118503/ENSG00000136634/ENSG00000140464/ENSG00000142405/ENSG00000157017/ENSG00000163362/ENSG00000163568/ENSG00000167207/ENSG00000187116/ENSG00000198053/ENSG00000213694/ENSG00000228278/ENSG00000229314	20
BP	GO:0045935	positive regulation of nucleobase-containing compound metabolic process	162/1144	452/3952	0.000442538	0.0102501	ENSG00000004399/ENSG00000005339/ENSG00000015285/ENSG00000018280/ENSG00000019582/ENSG00000019991/ENSG00000028277/ENSG00000033800/ENSG00000034152/ENSG00000054965/ENSG00000063169/ENSG00000064393/ENSG00000064932/ENSG00000065970/ENSG00000067182/ENSG00000068323/ENSG00000069399/ENSG00000072110/ENSG00000075426/ENSG00000078804/ENSG00000079805/ENSG00000080603/ENSG00000082014/ENSG00000087903/ENSG00000088888…	162
BP	GO:0032757	positive regulation of interleukin-8 production	11/1144	15/3952	0.000466385	0.0105513	ENSG00000019582/ENSG00000088888/ENSG00000101916/ENSG00000105287/ENSG00000125538/ENSG00000137462/ENSG00000150455/ENSG00000167207/ENSG00000172936/ENSG00000187554/ENSG00000239732	11
BP	GO:0002224	toll-like receptor signaling pathway	22/1144	40/3952	0.000466532	0.0105513	ENSG00000012223/ENSG00000055208/ENSG00000072401/ENSG00000090376/ENSG00000101916/ENSG00000105974/ENSG00000118503/ENSG00000132522/ENSG00000136044/ENSG00000137462/ENSG00000143546/ENSG00000150455/ENSG00000152223/ENSG00000162889/ENSG00000163220/ENSG00000169896/ENSG00000172936/ENSG00000174130/ENSG00000174885/ENSG00000187554/ENSG00000239732/ENSG00000254087	22
BP	GO:0002526	acute inflammatory response	22/1144	40/3952	0.000466532	0.0105513	ENSG00000055955/ENSG00000086062/ENSG00000090339/ENSG00000099985/ENSG00000112299/ENSG00000115170/ENSG00000124731/ENSG00000125538/ENSG00000125730/ENSG00000130707/ENSG00000143546/ENSG00000148344/ENSG00000158869/ENSG00000168610/ENSG00000172216/ENSG00000177575/ENSG00000180871/ENSG00000197249/ENSG00000213918/ENSG00000228278/ENSG00000229314/ENSG00000257017	22
BP	GO:0043086	negative regulation of catalytic activity	85/1144	216/3952	0.00046984	0.0105513	ENSG00000011201/ENSG00000011422/ENSG00000012223/ENSG00000019991/ENSG00000035862/ENSG00000055955/ENSG00000058668/ENSG00000060237/ENSG00000073910/ENSG00000077157/ENSG00000077984/ENSG00000078018/ENSG00000079257/ENSG00000079385/ENSG00000084234/ENSG00000088832/ENSG00000089639/ENSG00000090376/ENSG00000100234/ENSG00000100985/ENSG00000101439/ENSG00000102265/ENSG00000105483/ENSG00000105656/ENSG00000105723…	85
BP	GO:0023014	signal transduction by protein phosphorylation	100/1144	261/3952	0.000470931	0.0105513	ENSG00000006062/ENSG00000019582/ENSG00000019991/ENSG00000034152/ENSG00000035862/ENSG00000055208/ENSG00000060237/ENSG00000064393/ENSG00000071054/ENSG00000072786/ENSG00000079385/ENSG00000081913/ENSG00000090339/ENSG00000090376/ENSG00000095370/ENSG00000099985/ENSG00000100234/ENSG00000100368/ENSG00000101265/ENSG00000104814/ENSG00000105287/ENSG00000105639/ENSG00000105974/ENSG00000107263/ENSG00000108984…	100
BP	GO:0003158	endothelium development	24/1144	45/3952	0.000478839	0.0106588	ENSG00000065970/ENSG00000067182/ENSG00000079385/ENSG00000087274/ENSG00000090339/ENSG00000105287/ENSG00000107263/ENSG00000115170/ENSG00000115718/ENSG00000125538/ENSG00000130396/ENSG00000132510/ENSG00000133121/ENSG00000133639/ENSG00000140678/ENSG00000147065/ENSG00000148400/ENSG00000158769/ENSG00000168874/ENSG00000173706/ENSG00000179820/ENSG00000182871/ENSG00000186642/ENSG00000213694	24
BP	GO:0051235	maintenance of location	40/1144	87/3952	0.000488251	0.0107982	ENSG00000048707/ENSG00000062282/ENSG00000069399/ENSG00000072062/ENSG00000073060/ENSG00000087086/ENSG00000088832/ENSG00000105974/ENSG00000110047/ENSG00000113758/ENSG00000120899/ENSG00000123191/ENSG00000125538/ENSG00000125730/ENSG00000131504/ENSG00000135636/ENSG00000136634/ENSG00000137642/ENSG00000137841/ENSG00000138829/ENSG00000140464/ENSG00000140718/ENSG00000143546/ENSG00000148346/ENSG00000154127…	40
BP	GO:0007264	small GTPase mediated signal transduction	75/1144	187/3952	0.000523545	0.0114341	ENSG00000015285/ENSG00000035862/ENSG00000069974/ENSG00000071054/ENSG00000079805/ENSG00000089639/ENSG00000095370/ENSG00000099331/ENSG00000100228/ENSG00000100485/ENSG00000105514/ENSG00000105738/ENSG00000105767/ENSG00000107099/ENSG00000107263/ENSG00000108352/ENSG00000108424/ENSG00000108774/ENSG00000110237/ENSG00000110395/ENSG00000111540/ENSG00000112062/ENSG00000112379/ENSG00000113916/ENSG00000115904…	75
BP	GO:0030316	osteoclast differentiation	19/1144	33/3952	0.000526805	0.0114341	ENSG00000012223/ENSG00000033327/ENSG00000064932/ENSG00000068323/ENSG00000087460/ENSG00000101265/ENSG00000107957/ENSG00000112062/ENSG00000131788/ENSG00000154127/ENSG00000155846/ENSG00000158869/ENSG00000166147/ENSG00000168918/ENSG00000170345/ENSG00000171223/ENSG00000172216/ENSG00000204103/ENSG00000204577	19
BP	GO:0120162	positive regulation of cold-induced thermogenesis	16/1144	26/3952	0.000527011	0.0114341	ENSG00000087460/ENSG00000101493/ENSG00000105974/ENSG00000106070/ENSG00000116016/ENSG00000123689/ENSG00000132510/ENSG00000136044/ENSG00000140443/ENSG00000148346/ENSG00000151726/ENSG00000155846/ENSG00000157017/ENSG00000160685/ENSG00000170323/ENSG00000172216	16
BP	GO:0032872	regulation of stress-activated MAPK cascade	29/1144	58/3952	0.000534294	0.0115192	ENSG00000019991/ENSG00000064393/ENSG00000071054/ENSG00000081913/ENSG00000101265/ENSG00000104814/ENSG00000107263/ENSG00000118113/ENSG00000120129/ENSG00000120899/ENSG00000125538/ENSG00000132522/ENSG00000136689/ENSG00000140443/ENSG00000141503/ENSG00000149269/ENSG00000150455/ENSG00000154928/ENSG00000158517/ENSG00000160551/ENSG00000163362/ENSG00000167207/ENSG00000169554/ENSG00000172985/ENSG00000174130…	29
BP	GO:0001932	regulation of protein phosphorylation	140/1144	385/3952	0.000555919	0.0119106	ENSG00000006062/ENSG00000011422/ENSG00000012223/ENSG00000018280/ENSG00000019582/ENSG00000019991/ENSG00000034152/ENSG00000035862/ENSG00000043462/ENSG00000055208/ENSG00000058668/ENSG00000060237/ENSG00000064393/ENSG00000067182/ENSG00000071054/ENSG00000072062/ENSG00000072518/ENSG00000072786/ENSG00000075624/ENSG00000079385/ENSG00000081913/ENSG00000088888/ENSG00000090061/ENSG00000090339/ENSG00000090376…	140
BP	GO:0030036	actin cytoskeleton organization	85/1144	217/3952	0.000559498	0.0119128	ENSG00000007237/ENSG00000015285/ENSG00000064666/ENSG00000070610/ENSG00000070759/ENSG00000072110/ENSG00000075624/ENSG00000078114/ENSG00000084112/ENSG00000087274/ENSG00000089159/ENSG00000090339/ENSG00000100345/ENSG00000109743/ENSG00000110237/ENSG00000111859/ENSG00000112137/ENSG00000113758/ENSG00000113916/ENSG00000115935/ENSG00000116584/ENSG00000120899/ENSG00000120913/ENSG00000123384/ENSG00000124126…	85
BP	GO:0050707	regulation of cytokine secretion	32/1144	66/3952	0.000563718	0.0119285	ENSG00000073150/ENSG00000088888/ENSG00000091592/ENSG00000099985/ENSG00000101916/ENSG00000105483/ENSG00000112062/ENSG00000115590/ENSG00000118113/ENSG00000118503/ENSG00000123384/ENSG00000125538/ENSG00000136634/ENSG00000137462/ENSG00000140464/ENSG00000142405/ENSG00000157017/ENSG00000163568/ENSG00000166523/ENSG00000167207/ENSG00000171916/ENSG00000174130/ENSG00000177663/ENSG00000187116/ENSG00000187554…	32
BP	GO:0042089	cytokine biosynthetic process	21/1144	38/3952	0.000575381	0.0120269	ENSG00000019582/ENSG00000034152/ENSG00000069399/ENSG00000101916/ENSG00000122641/ENSG00000125538/ENSG00000128016/ENSG00000136634/ENSG00000137801/ENSG00000142405/ENSG00000150455/ENSG00000157017/ENSG00000162889/ENSG00000163083/ENSG00000168610/ENSG00000168918/ENSG00000169403/ENSG00000172216/ENSG00000174130/ENSG00000196083/ENSG00000239732	21
BP	GO:0042107	cytokine metabolic process	21/1144	38/3952	0.000575381	0.0120269	ENSG00000019582/ENSG00000034152/ENSG00000069399/ENSG00000101916/ENSG00000122641/ENSG00000125538/ENSG00000128016/ENSG00000136634/ENSG00000137801/ENSG00000142405/ENSG00000150455/ENSG00000157017/ENSG00000162889/ENSG00000163083/ENSG00000168610/ENSG00000168918/ENSG00000169403/ENSG00000172216/ENSG00000174130/ENSG00000196083/ENSG00000239732	21
BP	GO:0031399	regulation of protein modification process	163/1144	458/3952	0.000622511	0.0129082	ENSG00000006062/ENSG00000009830/ENSG00000011422/ENSG00000012223/ENSG00000018280/ENSG00000019582/ENSG00000019991/ENSG00000033800/ENSG00000034152/ENSG00000035862/ENSG00000043462/ENSG00000055208/ENSG00000058668/ENSG00000060237/ENSG00000064393/ENSG00000067182/ENSG00000071054/ENSG00000072062/ENSG00000072401/ENSG00000072518/ENSG00000072786/ENSG00000073910/ENSG00000075624/ENSG00000079385/ENSG00000081913…	163
BP	GO:0098732	macromolecule deacylation	15/1144	24/3952	0.000625079	0.0129082	ENSG00000061273/ENSG00000073910/ENSG00000076108/ENSG00000089902/ENSG00000101849/ENSG00000105287/ENSG00000113916/ENSG00000127511/ENSG00000138738/ENSG00000140044/ENSG00000148411/ENSG00000157933/ENSG00000160685/ENSG00000164190/ENSG00000171148	15
BP	GO:0022610	biological adhesion	168/1144	474/3952	0.000638381	0.013104	ENSG00000004399/ENSG00000010327/ENSG00000011201/ENSG00000012223/ENSG00000019582/ENSG00000055163/ENSG00000060237/ENSG00000068323/ENSG00000070759/ENSG00000071054/ENSG00000072110/ENSG00000072786/ENSG00000073060/ENSG00000075624/ENSG00000076356/ENSG00000077420/ENSG00000079385/ENSG00000079805/ENSG00000080854/ENSG00000086062/ENSG00000086548/ENSG00000087460/ENSG00000089159/ENSG00000090339/ENSG00000100345…	168
BP	GO:0016570	histone modification	37/1144	80/3952	0.000684645	0.01397	ENSG00000005339/ENSG00000061273/ENSG00000076108/ENSG00000080603/ENSG00000089902/ENSG00000096070/ENSG00000101849/ENSG00000105287/ENSG00000113916/ENSG00000117115/ENSG00000120733/ENSG00000124151/ENSG00000124422/ENSG00000125538/ENSG00000127511/ENSG00000132510/ENSG00000138738/ENSG00000139718/ENSG00000140044/ENSG00000141867/ENSG00000148411/ENSG00000157933/ENSG00000159339/ENSG00000160685/ENSG00000163635…	37
BP	GO:0032869	cellular response to insulin stimulus	26/1144	51/3952	0.000704253	0.0142851	ENSG00000079385/ENSG00000103994/ENSG00000105723/ENSG00000106070/ENSG00000115904/ENSG00000125538/ENSG00000133116/ENSG00000136044/ENSG00000137449/ENSG00000137642/ENSG00000140443/ENSG00000142784/ENSG00000148730/ENSG00000149269/ENSG00000160685/ENSG00000160691/ENSG00000163083/ENSG00000166501/ENSG00000166579/ENSG00000184557/ENSG00000185591/ENSG00000185650/ENSG00000185883/ENSG00000185950/ENSG00000197535…	26
BP	GO:0002790	peptide secretion	69/1144	171/3952	0.000713463	0.0143868	ENSG00000007402/ENSG00000008130/ENSG00000019582/ENSG00000028277/ENSG00000043462/ENSG00000056972/ENSG00000071054/ENSG00000073150/ENSG00000088888/ENSG00000091592/ENSG00000099985/ENSG00000101916/ENSG00000105383/ENSG00000105483/ENSG00000105514/ENSG00000112062/ENSG00000115590/ENSG00000116729/ENSG00000118113/ENSG00000118263/ENSG00000118503/ENSG00000123384/ENSG00000123836/ENSG00000125538/ENSG00000133048…	69
BP	GO:0050702	interleukin-1 beta secretion	14/1144	22/3952	0.000735346	0.0147413	ENSG00000091592/ENSG00000101916/ENSG00000105483/ENSG00000118503/ENSG00000140464/ENSG00000142405/ENSG00000163568/ENSG00000165029/ENSG00000167207/ENSG00000174130/ENSG00000184988/ENSG00000187116/ENSG00000228278/ENSG00000229314	14
BP	GO:0000165	MAPK cascade	98/1144	258/3952	0.00076025	0.015152	ENSG00000006062/ENSG00000019582/ENSG00000019991/ENSG00000034152/ENSG00000035862/ENSG00000055208/ENSG00000064393/ENSG00000071054/ENSG00000079385/ENSG00000081913/ENSG00000090339/ENSG00000090376/ENSG00000095370/ENSG00000099985/ENSG00000100234/ENSG00000100368/ENSG00000101265/ENSG00000104814/ENSG00000105287/ENSG00000105639/ENSG00000105974/ENSG00000107263/ENSG00000108984/ENSG00000112062/ENSG00000115904…	98
BP	GO:0031347	regulation of defense response	78/1144	198/3952	0.000772092	0.015299	ENSG00000005339/ENSG00000008438/ENSG00000019991/ENSG00000030582/ENSG00000033800/ENSG00000055208/ENSG00000056972/ENSG00000064932/ENSG00000067182/ENSG00000072062/ENSG00000077984/ENSG00000079385/ENSG00000088888/ENSG00000090376/ENSG00000091592/ENSG00000099985/ENSG00000100985/ENSG00000101916/ENSG00000106948/ENSG00000109743/ENSG00000112062/ENSG00000113916/ENSG00000115590/ENSG00000115594/ENSG00000115607…	78
BP	GO:2001057	reactive nitrogen species metabolic process	17/1144	29/3952	0.000782017	0.0154066	ENSG00000058668/ENSG00000079805/ENSG00000090339/ENSG00000105974/ENSG00000118113/ENSG00000120899/ENSG00000125538/ENSG00000130707/ENSG00000136238/ENSG00000136634/ENSG00000137462/ENSG00000138061/ENSG00000153904/ENSG00000174130/ENSG00000184988/ENSG00000186205/ENSG00000198053	17
BP	GO:0030155	regulation of cell adhesion	86/1144	222/3952	0.000786634	0.015409	ENSG00000004399/ENSG00000019582/ENSG00000060237/ENSG00000068323/ENSG00000071054/ENSG00000076356/ENSG00000077420/ENSG00000079385/ENSG00000079805/ENSG00000086548/ENSG00000090339/ENSG00000101307/ENSG00000102837/ENSG00000103335/ENSG00000105287/ENSG00000105639/ENSG00000105974/ENSG00000106948/ENSG00000107099/ENSG00000108175/ENSG00000109743/ENSG00000111859/ENSG00000112062/ENSG00000112299/ENSG00000113916…	86
BP	GO:0002684	positive regulation of immune system process	106/1144	283/3952	0.000835176	0.0161931	ENSG00000005339/ENSG00000015285/ENSG00000018280/ENSG00000019582/ENSG00000033327/ENSG00000035664/ENSG00000043462/ENSG00000055163/ENSG00000055208/ENSG00000060237/ENSG00000072062/ENSG00000075624/ENSG00000079385/ENSG00000082074/ENSG00000087460/ENSG00000088888/ENSG00000090339/ENSG00000090376/ENSG00000100813/ENSG00000101307/ENSG00000101916/ENSG00000102010/ENSG00000105287/ENSG00000105639/ENSG00000105974…	106
BP	GO:0051247	positive regulation of protein metabolic process	153/1144	429/3952	0.000836106	0.0161931	ENSG00000006062/ENSG00000009830/ENSG00000011422/ENSG00000012223/ENSG00000018280/ENSG00000019582/ENSG00000019991/ENSG00000030582/ENSG00000033800/ENSG00000034152/ENSG00000035862/ENSG00000043462/ENSG00000055163/ENSG00000055208/ENSG00000058668/ENSG00000060237/ENSG00000064393/ENSG00000067182/ENSG00000069399/ENSG00000071054/ENSG00000072062/ENSG00000072401/ENSG00000072518/ENSG00000072786/ENSG00000088832…	153
BP	GO:0006826	iron ion transport	13/1144	20/3952	0.000855784	0.016389	ENSG00000012223/ENSG00000018280/ENSG00000079805/ENSG00000087086/ENSG00000089472/ENSG00000110400/ENSG00000127954/ENSG00000141367/ENSG00000148346/ENSG00000167996/ENSG00000175220/ENSG00000185883/ENSG00000211584	13
BP	GO:0045670	regulation of osteoclast differentiation	13/1144	20/3952	0.000855784	0.016389	ENSG00000012223/ENSG00000068323/ENSG00000087460/ENSG00000101265/ENSG00000131788/ENSG00000154127/ENSG00000155846/ENSG00000166147/ENSG00000168918/ENSG00000170345/ENSG00000172216/ENSG00000204103/ENSG00000204577	13
BP	GO:0051051	negative regulation of transport	58/1144	140/3952	0.000875828	0.0166797	ENSG00000019582/ENSG00000060237/ENSG00000067182/ENSG00000071054/ENSG00000079385/ENSG00000087258/ENSG00000090339/ENSG00000099985/ENSG00000100505/ENSG00000100985/ENSG00000101916/ENSG00000105383/ENSG00000105483/ENSG00000105723/ENSG00000105974/ENSG00000106070/ENSG00000115590/ENSG00000118263/ENSG00000118503/ENSG00000120899/ENSG00000122641/ENSG00000125538/ENSG00000131042/ENSG00000132535/ENSG00000135636…	58
BP	GO:0007267	cell-cell signaling	169/1144	480/3952	0.000880861	0.0166828	ENSG00000007402/ENSG00000008130/ENSG00000010327/ENSG00000019991/ENSG00000043462/ENSG00000054523/ENSG00000058091/ENSG00000060237/ENSG00000071054/ENSG00000072062/ENSG00000072518/ENSG00000073150/ENSG00000078053/ENSG00000079215/ENSG00000080854/ENSG00000084112/ENSG00000087258/ENSG00000087460/ENSG00000088888/ENSG00000089169/ENSG00000091592/ENSG00000092847/ENSG00000099985/ENSG00000100505/ENSG00000101849…	169
BP	GO:0106106	cold-induced thermogenesis	21/1144	39/3952	0.000911172	0.0170678	ENSG00000068323/ENSG00000087460/ENSG00000101493/ENSG00000105974/ENSG00000106070/ENSG00000108984/ENSG00000115604/ENSG00000116016/ENSG00000123689/ENSG00000132510/ENSG00000136044/ENSG00000140332/ENSG00000140443/ENSG00000148346/ENSG00000148400/ENSG00000151726/ENSG00000155846/ENSG00000157017/ENSG00000160685/ENSG00000170323/ENSG00000172216	21
BP	GO:0120161	regulation of cold-induced thermogenesis	21/1144	39/3952	0.000911172	0.0170678	ENSG00000068323/ENSG00000087460/ENSG00000101493/ENSG00000105974/ENSG00000106070/ENSG00000108984/ENSG00000115604/ENSG00000116016/ENSG00000123689/ENSG00000132510/ENSG00000136044/ENSG00000140332/ENSG00000140443/ENSG00000148346/ENSG00000148400/ENSG00000151726/ENSG00000155846/ENSG00000157017/ENSG00000160685/ENSG00000170323/ENSG00000172216	21
BP	GO:0030595	leukocyte chemotaxis	37/1144	81/3952	0.000916124	0.0170678	ENSG00000019582/ENSG00000035664/ENSG00000060237/ENSG00000109743/ENSG00000112062/ENSG00000117115/ENSG00000119535/ENSG00000120129/ENSG00000120899/ENSG00000124126/ENSG00000125538/ENSG00000128340/ENSG00000130150/ENSG00000134215/ENSG00000135636/ENSG00000136238/ENSG00000136634/ENSG00000136689/ENSG00000136999/ENSG00000137801/ENSG00000143546/ENSG00000144668/ENSG00000150455/ENSG00000158869/ENSG00000161921…	37
BP	GO:0046209	nitric oxide metabolic process	16/1144	27/3952	0.000949165	0.0174343	ENSG00000058668/ENSG00000079805/ENSG00000090339/ENSG00000105974/ENSG00000118113/ENSG00000120899/ENSG00000125538/ENSG00000130707/ENSG00000136238/ENSG00000136634/ENSG00000137462/ENSG00000138061/ENSG00000153904/ENSG00000174130/ENSG00000184988/ENSG00000198053	16
BP	GO:0006469	negative regulation of protein kinase activity	28/1144	57/3952	0.000951052	0.0174343	ENSG00000060237/ENSG00000079385/ENSG00000090376/ENSG00000105974/ENSG00000110395/ENSG00000118503/ENSG00000120129/ENSG00000125538/ENSG00000132522/ENSG00000137642/ENSG00000140443/ENSG00000148841/ENSG00000149177/ENSG00000150457/ENSG00000154127/ENSG00000160710/ENSG00000166333/ENSG00000168939/ENSG00000170323/ENSG00000173334/ENSG00000173706/ENSG00000176994/ENSG00000177628/ENSG00000184545/ENSG00000184557…	28
BP	GO:0007254	JNK cascade	28/1144	57/3952	0.000951052	0.0174343	ENSG00000055208/ENSG00000064393/ENSG00000071054/ENSG00000081913/ENSG00000095370/ENSG00000101265/ENSG00000104814/ENSG00000107263/ENSG00000118113/ENSG00000120899/ENSG00000125538/ENSG00000132522/ENSG00000136689/ENSG00000140443/ENSG00000141503/ENSG00000149269/ENSG00000150455/ENSG00000154928/ENSG00000158517/ENSG00000160551/ENSG00000167207/ENSG00000169554/ENSG00000172985/ENSG00000173334/ENSG00000174130…	28
BP	GO:0002429	immune response-activating cell surface receptor signaling pathway	42/1144	95/3952	0.000969253	0.0175799	ENSG00000005339/ENSG00000015285/ENSG00000043462/ENSG00000055163/ENSG00000055208/ENSG00000060237/ENSG00000072062/ENSG00000075624/ENSG00000079385/ENSG00000082074/ENSG00000102010/ENSG00000105287/ENSG00000107263/ENSG00000113303/ENSG00000115935/ENSG00000132522/ENSG00000133246/ENSG00000134215/ENSG00000135870/ENSG00000136044/ENSG00000136238/ENSG00000143226/ENSG00000145555/ENSG00000149177/ENSG00000149269…	42
BP	GO:0002757	immune response-activating signal transduction	42/1144	95/3952	0.000969253	0.0175799	ENSG00000005339/ENSG00000015285/ENSG00000043462/ENSG00000055163/ENSG00000055208/ENSG00000060237/ENSG00000072062/ENSG00000075624/ENSG00000079385/ENSG00000082074/ENSG00000102010/ENSG00000105287/ENSG00000107263/ENSG00000113303/ENSG00000115935/ENSG00000132522/ENSG00000133246/ENSG00000134215/ENSG00000135870/ENSG00000136044/ENSG00000136238/ENSG00000143226/ENSG00000145555/ENSG00000149177/ENSG00000149269…	42
BP	GO:0002762	negative regulation of myeloid leukocyte differentiation	12/1144	18/3952	0.000981522	0.0176027	ENSG00000012223/ENSG00000079385/ENSG00000122641/ENSG00000131759/ENSG00000131788/ENSG00000154127/ENSG00000166147/ENSG00000168918/ENSG00000173334/ENSG00000204103/ENSG00000204577/ENSG00000254087	12
BP	GO:0061028	establishment of endothelial barrier	12/1144	18/3952	0.000981522	0.0176027	ENSG00000067182/ENSG00000087274/ENSG00000090339/ENSG00000107263/ENSG00000115718/ENSG00000125538/ENSG00000130396/ENSG00000147065/ENSG00000158769/ENSG00000179820/ENSG00000186642/ENSG00000213694	12
BP	GO:0062197	cellular response to chemical stress	38/1144	84/3952	0.000985917	0.0176027	ENSG00000019991/ENSG00000079805/ENSG00000086288/ENSG00000089159/ENSG00000100985/ENSG00000105974/ENSG00000112299/ENSG00000115607/ENSG00000116016/ENSG00000116584/ENSG00000118503/ENSG00000118520/ENSG00000129465/ENSG00000130766/ENSG00000132510/ENSG00000135636/ENSG00000136634/ENSG00000137449/ENSG00000138061/ENSG00000140199/ENSG00000140464/ENSG00000148346/ENSG00000148450/ENSG00000151012/ENSG00000155846…	38
BP	GO:0030098	lymphocyte differentiation	43/1144	98/3952	0.00102306	0.0181712	ENSG00000008438/ENSG00000019582/ENSG00000028277/ENSG00000057657/ENSG00000069399/ENSG00000104853/ENSG00000105639/ENSG00000108175/ENSG00000112299/ENSG00000113916/ENSG00000115604/ENSG00000115904/ENSG00000120899/ENSG00000122641/ENSG00000122678/ENSG00000124126/ENSG00000124813/ENSG00000129465/ENSG00000131042/ENSG00000131759/ENSG00000132522/ENSG00000134516/ENSG00000135870/ENSG00000136630/ENSG00000136634…	43
BP	GO:0019221	cytokine-mediated signaling pathway	90/1144	236/3952	0.00107664	0.0190243	ENSG00000006062/ENSG00000012779/ENSG00000019582/ENSG00000019991/ENSG00000033327/ENSG00000033800/ENSG00000055208/ENSG00000060237/ENSG00000064666/ENSG00000067182/ENSG00000072062/ENSG00000079385/ENSG00000088888/ENSG00000090339/ENSG00000090376/ENSG00000099985/ENSG00000100368/ENSG00000100985/ENSG00000102265/ENSG00000105483/ENSG00000105639/ENSG00000105974/ENSG00000107263/ENSG00000110395/ENSG00000113368…	90
BP	GO:0060759	regulation of response to cytokine stimulus	24/1144	47/3952	0.00108946	0.0190962	ENSG00000019582/ENSG00000033800/ENSG00000067182/ENSG00000088888/ENSG00000090376/ENSG00000105483/ENSG00000105974/ENSG00000115590/ENSG00000115594/ENSG00000117115/ENSG00000118503/ENSG00000118520/ENSG00000132522/ENSG00000136689/ENSG00000137462/ENSG00000158480/ENSG00000160710/ENSG00000163349/ENSG00000163357/ENSG00000166484/ENSG00000184557/ENSG00000186105/ENSG00000204310/ENSG00000272398	24
BP	GO:1903530	regulation of secretion by cell	80/1144	206/3952	0.00109581	0.0190962	ENSG00000007402/ENSG00000008130/ENSG00000033327/ENSG00000067182/ENSG00000069974/ENSG00000071054/ENSG00000073150/ENSG00000079385/ENSG00000087460/ENSG00000088888/ENSG00000091592/ENSG00000099985/ENSG00000100505/ENSG00000101916/ENSG00000105383/ENSG00000105402/ENSG00000105483/ENSG00000105514/ENSG00000108306/ENSG00000108576/ENSG00000108984/ENSG00000112062/ENSG00000115590/ENSG00000116396/ENSG00000116729…	80
BP	GO:0006509	membrane protein ectodomain proteolysis	11/1144	16/3952	0.00110299	0.0190962	ENSG00000035862/ENSG00000100234/ENSG00000100345/ENSG00000102265/ENSG00000125538/ENSG00000135074/ENSG00000136634/ENSG00000140564/ENSG00000162736/ENSG00000173402/ENSG00000186318	11
BP	GO:0032732	positive regulation of interleukin-1 production	11/1144	16/3952	0.00110299	0.0190962	ENSG00000073150/ENSG00000091592/ENSG00000101916/ENSG00000105483/ENSG00000142405/ENSG00000163362/ENSG00000163568/ENSG00000167207/ENSG00000187116/ENSG00000228278/ENSG00000229314	11
BP	GO:1990845	adaptive thermogenesis	22/1144	42/3952	0.00112809	0.0194325	ENSG00000068323/ENSG00000087460/ENSG00000101493/ENSG00000105974/ENSG00000106070/ENSG00000108984/ENSG00000115604/ENSG00000116016/ENSG00000123689/ENSG00000132510/ENSG00000136044/ENSG00000137642/ENSG00000140332/ENSG00000140443/ENSG00000148346/ENSG00000148400/ENSG00000151726/ENSG00000155846/ENSG00000157017/ENSG00000160685/ENSG00000170323/ENSG00000172216	22
BP	GO:0032760	positive regulation of tumor necrosis factor production	15/1144	25/3952	0.00114809	0.0195571	ENSG00000088888/ENSG00000116584/ENSG00000118113/ENSG00000137462/ENSG00000137801/ENSG00000149177/ENSG00000150455/ENSG00000158869/ENSG00000162889/ENSG00000167207/ENSG00000169403/ENSG00000187116/ENSG00000228278/ENSG00000229314/ENSG00000239732	15
BP	GO:1903557	positive regulation of tumor necrosis factor superfamily cytokine production	15/1144	25/3952	0.00114809	0.0195571	ENSG00000088888/ENSG00000116584/ENSG00000118113/ENSG00000137462/ENSG00000137801/ENSG00000149177/ENSG00000150455/ENSG00000158869/ENSG00000162889/ENSG00000167207/ENSG00000169403/ENSG00000187116/ENSG00000228278/ENSG00000229314/ENSG00000239732	15
BP	GO:0002694	regulation of leukocyte activation	62/1144	153/3952	0.00115813	0.0195571	ENSG00000008438/ENSG00000019582/ENSG00000030582/ENSG00000033327/ENSG00000057657/ENSG00000077984/ENSG00000079385/ENSG00000101307/ENSG00000101425/ENSG00000104853/ENSG00000105639/ENSG00000105974/ENSG00000107099/ENSG00000108175/ENSG00000109743/ENSG00000112299/ENSG00000113916/ENSG00000115904/ENSG00000118113/ENSG00000118503/ENSG00000118520/ENSG00000122641/ENSG00000125538/ENSG00000128340/ENSG00000129465…	62
BP	GO:0060627	regulation of vesicle-mediated transport	62/1144	153/3952	0.00115813	0.0195571	ENSG00000018280/ENSG00000033327/ENSG00000069974/ENSG00000073060/ENSG00000079385/ENSG00000079805/ENSG00000100505/ENSG00000101307/ENSG00000105402/ENSG00000105514/ENSG00000105974/ENSG00000107263/ENSG00000108306/ENSG00000108774/ENSG00000110047/ENSG00000110395/ENSG00000111540/ENSG00000123384/ENSG00000125538/ENSG00000125730/ENSG00000127946/ENSG00000128340/ENSG00000130402/ENSG00000132535/ENSG00000133246…	62
BP	GO:0043300	regulation of leukocyte degranulation	10/1144	14/3952	0.0012031	0.0199059	ENSG00000033327/ENSG00000079385/ENSG00000128340/ENSG00000133246/ENSG00000158869/ENSG00000159842/ENSG00000169403/ENSG00000169896/ENSG00000204936/ENSG00000254087	10
BP	GO:0045730	respiratory burst	10/1144	14/3952	0.0012031	0.0199059	ENSG00000018280/ENSG00000030582/ENSG00000128340/ENSG00000136238/ENSG00000158517/ENSG00000165178/ENSG00000182487/ENSG00000183049/ENSG00000196352/ENSG00000272398	10
BP	GO:0050716	positive regulation of interleukin-1 secretion	10/1144	14/3952	0.0012031	0.0199059	ENSG00000073150/ENSG00000091592/ENSG00000101916/ENSG00000105483/ENSG00000142405/ENSG00000163568/ENSG00000167207/ENSG00000187116/ENSG00000228278/ENSG00000229314	10
BP	GO:0033673	negative regulation of kinase activity	30/1144	63/3952	0.00120783	0.0199059	ENSG00000060237/ENSG00000079385/ENSG00000090376/ENSG00000105974/ENSG00000110395/ENSG00000118503/ENSG00000120129/ENSG00000125538/ENSG00000132522/ENSG00000137642/ENSG00000140443/ENSG00000145016/ENSG00000148841/ENSG00000149177/ENSG00000150457/ENSG00000154127/ENSG00000160710/ENSG00000166333/ENSG00000168939/ENSG00000170323/ENSG00000173334/ENSG00000173706/ENSG00000176994/ENSG00000177628/ENSG00000184545…	30
BP	GO:0002888	positive regulation of myeloid leukocyte mediated immunity	8/1144	10/3952	0.00120846	0.0199059	ENSG00000033327/ENSG00000088888/ENSG00000118520/ENSG00000125730/ENSG00000158869/ENSG00000169403/ENSG00000169896/ENSG00000204936	8
BP	GO:0050714	positive regulation of protein secretion	37/1144	82/3952	0.00121363	0.0199059	ENSG00000008130/ENSG00000073150/ENSG00000088888/ENSG00000091592/ENSG00000099985/ENSG00000101916/ENSG00000105383/ENSG00000105483/ENSG00000112062/ENSG00000116729/ENSG00000118113/ENSG00000123384/ENSG00000123836/ENSG00000125538/ENSG00000136238/ENSG00000136634/ENSG00000137462/ENSG00000142405/ENSG00000148737/ENSG00000157017/ENSG00000160179/ENSG00000163568/ENSG00000166523/ENSG00000167207/ENSG00000170837…	37
BP	GO:0032269	negative regulation of cellular protein metabolic process	95/1144	252/3952	0.00122056	0.0199242	ENSG00000011201/ENSG00000011422/ENSG00000012223/ENSG00000019991/ENSG00000035862/ENSG00000055955/ENSG00000058668/ENSG00000060237/ENSG00000064393/ENSG00000073910/ENSG00000077984/ENSG00000079257/ENSG00000079385/ENSG00000084234/ENSG00000088832/ENSG00000090376/ENSG00000092847/ENSG00000100234/ENSG00000100985/ENSG00000101265/ENSG00000101439/ENSG00000102265/ENSG00000102921/ENSG00000105483/ENSG00000105767…	95
BP	GO:0002534	cytokine production involved in inflammatory response	9/1144	12/3952	0.00125324	0.0202727	ENSG00000112062/ENSG00000115590/ENSG00000136044/ENSG00000167207/ENSG00000172936/ENSG00000174130/ENSG00000177663/ENSG00000198053/ENSG00000213654	9
BP	GO:0045893	positive regulation of transcription, DNA-templated	136/1144	379/3952	0.00125373	0.0202727	ENSG00000004399/ENSG00000005339/ENSG00000015285/ENSG00000018280/ENSG00000019582/ENSG00000019991/ENSG00000028277/ENSG00000033800/ENSG00000034152/ENSG00000063169/ENSG00000064393/ENSG00000064932/ENSG00000065970/ENSG00000067182/ENSG00000068323/ENSG00000069399/ENSG00000075426/ENSG00000078804/ENSG00000079805/ENSG00000082014/ENSG00000087903/ENSG00000088888/ENSG00000090061/ENSG00000092847/ENSG00000099985…	136
BP	GO:0002683	negative regulation of immune system process	56/1144	136/3952	0.0012718	0.0204682	ENSG00000008438/ENSG00000012223/ENSG00000019582/ENSG00000030582/ENSG00000077984/ENSG00000079385/ENSG00000090376/ENSG00000101425/ENSG00000105639/ENSG00000113916/ENSG00000117115/ENSG00000118503/ENSG00000118520/ENSG00000120129/ENSG00000120899/ENSG00000122641/ENSG00000128016/ENSG00000129226/ENSG00000129657/ENSG00000131042/ENSG00000131759/ENSG00000131788/ENSG00000132522/ENSG00000135870/ENSG00000136630…	56
BP	GO:0046328	regulation of JNK cascade	25/1144	50/3952	0.00127795	0.020471	ENSG00000064393/ENSG00000071054/ENSG00000081913/ENSG00000101265/ENSG00000104814/ENSG00000107263/ENSG00000118113/ENSG00000120899/ENSG00000125538/ENSG00000132522/ENSG00000136689/ENSG00000140443/ENSG00000141503/ENSG00000149269/ENSG00000150455/ENSG00000154928/ENSG00000158517/ENSG00000160551/ENSG00000167207/ENSG00000169554/ENSG00000172985/ENSG00000174130/ENSG00000178607/ENSG00000198053/ENSG00000239732	25
BP	GO:0032496	response to lipopolysaccharide	49/1144	116/3952	0.00131132	0.0209079	ENSG00000012223/ENSG00000018280/ENSG00000055208/ENSG00000064932/ENSG00000068308/ENSG00000073060/ENSG00000090339/ENSG00000090376/ENSG00000100368/ENSG00000101425/ENSG00000105483/ENSG00000112062/ENSG00000118503/ENSG00000118520/ENSG00000124107/ENSG00000125538/ENSG00000128016/ENSG00000129226/ENSG00000130707/ENSG00000131042/ENSG00000131759/ENSG00000136634/ENSG00000136689/ENSG00000137462/ENSG00000143546…	49
BP	GO:0007155	cell adhesion	165/1144	471/3952	0.00132392	0.0210111	ENSG00000004399/ENSG00000010327/ENSG00000011201/ENSG00000019582/ENSG00000055163/ENSG00000060237/ENSG00000068323/ENSG00000070759/ENSG00000071054/ENSG00000072110/ENSG00000072786/ENSG00000075624/ENSG00000076356/ENSG00000077420/ENSG00000079385/ENSG00000079805/ENSG00000080854/ENSG00000086062/ENSG00000086548/ENSG00000087460/ENSG00000089159/ENSG00000090339/ENSG00000100345/ENSG00000101307/ENSG00000102010…	165
BP	GO:0042116	macrophage activation	19/1144	35/3952	0.00139961	0.0220558	ENSG00000018280/ENSG00000019582/ENSG00000030582/ENSG00000064932/ENSG00000077984/ENSG00000101425/ENSG00000101916/ENSG00000105835/ENSG00000118113/ENSG00000135636/ENSG00000136634/ENSG00000137462/ENSG00000137801/ENSG00000164509/ENSG00000169896/ENSG00000171049/ENSG00000174130/ENSG00000184988/ENSG00000197405	19
BP	GO:0045446	endothelial cell differentiation	21/1144	40/3952	0.00140262	0.0220558	ENSG00000065970/ENSG00000067182/ENSG00000079385/ENSG00000087274/ENSG00000090339/ENSG00000107263/ENSG00000115170/ENSG00000115718/ENSG00000125538/ENSG00000130396/ENSG00000132510/ENSG00000133639/ENSG00000147065/ENSG00000148400/ENSG00000158769/ENSG00000168874/ENSG00000173706/ENSG00000179820/ENSG00000182871/ENSG00000186642/ENSG00000213694	21
BP	GO:0010941	regulation of cell death	160/1144	456/3952	0.00145685	0.022804	ENSG00000005339/ENSG00000011422/ENSG00000012223/ENSG00000019582/ENSG00000019991/ENSG00000030582/ENSG00000033800/ENSG00000035664/ENSG00000035681/ENSG00000064393/ENSG00000067182/ENSG00000069399/ENSG00000071054/ENSG00000072110/ENSG00000079805/ENSG00000081913/ENSG00000084112/ENSG00000086062/ENSG00000086548/ENSG00000090339/ENSG00000091592/ENSG00000100234/ENSG00000100485/ENSG00000100985/ENSG00000101265…	160
BP	GO:0032270	positive regulation of cellular protein metabolic process	144/1144	406/3952	0.00156088	0.0243213	ENSG00000006062/ENSG00000009830/ENSG00000011422/ENSG00000012223/ENSG00000018280/ENSG00000019582/ENSG00000019991/ENSG00000030582/ENSG00000033800/ENSG00000034152/ENSG00000035862/ENSG00000043462/ENSG00000055163/ENSG00000055208/ENSG00000058668/ENSG00000060237/ENSG00000064393/ENSG00000067182/ENSG00000069399/ENSG00000071054/ENSG00000072062/ENSG00000072401/ENSG00000072518/ENSG00000072786/ENSG00000088832…	144
BP	GO:0050715	positive regulation of cytokine secretion	24/1144	48/3952	0.00159083	0.0245818	ENSG00000073150/ENSG00000088888/ENSG00000091592/ENSG00000099985/ENSG00000101916/ENSG00000105483/ENSG00000112062/ENSG00000118113/ENSG00000123384/ENSG00000125538/ENSG00000136634/ENSG00000137462/ENSG00000142405/ENSG00000163568/ENSG00000166523/ENSG00000167207/ENSG00000171916/ENSG00000177663/ENSG00000187116/ENSG00000196083/ENSG00000197971/ENSG00000228278/ENSG00000229314/ENSG00000258227	24
BP	GO:0034599	cellular response to oxidative stress	33/1144	72/3952	0.00159193	0.0245818	ENSG00000019991/ENSG00000079805/ENSG00000086288/ENSG00000089159/ENSG00000100985/ENSG00000112299/ENSG00000115607/ENSG00000116016/ENSG00000118503/ENSG00000118520/ENSG00000129465/ENSG00000130766/ENSG00000132510/ENSG00000136634/ENSG00000137449/ENSG00000138061/ENSG00000140464/ENSG00000148346/ENSG00000148450/ENSG00000151012/ENSG00000155846/ENSG00000156711/ENSG00000158517/ENSG00000160211/ENSG00000164938…	33
BP	GO:0050776	regulation of immune response	97/1144	260/3952	0.00160988	0.0247473	ENSG00000005339/ENSG00000008438/ENSG00000015285/ENSG00000018280/ENSG00000019582/ENSG00000030582/ENSG00000033327/ENSG00000033800/ENSG00000043462/ENSG00000055163/ENSG00000055208/ENSG00000060237/ENSG00000072062/ENSG00000075624/ENSG00000079385/ENSG00000082074/ENSG00000085514/ENSG00000088832/ENSG00000088888/ENSG00000090339/ENSG00000090376/ENSG00000101916/ENSG00000102010/ENSG00000105287/ENSG00000105383…	97
BP	GO:0005976	polysaccharide metabolic process	16/1144	28/3952	0.00162603	0.0247735	ENSG00000068976/ENSG00000070614/ENSG00000100504/ENSG00000102445/ENSG00000105723/ENSG00000133063/ENSG00000136250/ENSG00000141367/ENSG00000147408/ENSG00000158470/ENSG00000163754/ENSG00000173281/ENSG00000177191/ENSG00000182197/ENSG00000185950/ENSG00000257335	16
BP	GO:1903426	regulation of reactive oxygen species biosynthetic process	16/1144	28/3952	0.00162603	0.0247735	ENSG00000058668/ENSG00000069974/ENSG00000079805/ENSG00000090339/ENSG00000105974/ENSG00000118113/ENSG00000120899/ENSG00000125538/ENSG00000130707/ENSG00000136238/ENSG00000136634/ENSG00000153904/ENSG00000168610/ENSG00000174130/ENSG00000198053/ENSG00000198712	16
BP	GO:0045428	regulation of nitric oxide biosynthetic process	13/1144	21/3952	0.00165542	0.024999	ENSG00000058668/ENSG00000079805/ENSG00000090339/ENSG00000105974/ENSG00000118113/ENSG00000120899/ENSG00000125538/ENSG00000130707/ENSG00000136238/ENSG00000136634/ENSG00000153904/ENSG00000174130/ENSG00000198053	13
BP	GO:0050704	regulation of interleukin-1 secretion	13/1144	21/3952	0.00165542	0.024999	ENSG00000073150/ENSG00000091592/ENSG00000101916/ENSG00000105483/ENSG00000115590/ENSG00000118503/ENSG00000140464/ENSG00000142405/ENSG00000163568/ENSG00000167207/ENSG00000187116/ENSG00000228278/ENSG00000229314	13
BP	GO:0030097	hemopoiesis	104/1144	282/3952	0.00172477	0.0258552	ENSG00000005339/ENSG00000008438/ENSG00000012223/ENSG00000019582/ENSG00000028277/ENSG00000033327/ENSG00000057657/ENSG00000064393/ENSG00000064932/ENSG00000068323/ENSG00000069399/ENSG00000072110/ENSG00000079385/ENSG00000087274/ENSG00000087460/ENSG00000092847/ENSG00000099875/ENSG00000099985/ENSG00000100296/ENSG00000100345/ENSG00000100813/ENSG00000100985/ENSG00000101265/ENSG00000104853/ENSG00000105639…	104
BP	GO:0042136	neurotransmitter biosynthetic process	18/1144	33/3952	0.00173474	0.0258552	ENSG00000058668/ENSG00000079215/ENSG00000079805/ENSG00000090339/ENSG00000100024/ENSG00000105974/ENSG00000108576/ENSG00000118113/ENSG00000120899/ENSG00000125538/ENSG00000130707/ENSG00000136238/ENSG00000136634/ENSG00000138061/ENSG00000153904/ENSG00000174130/ENSG00000183044/ENSG00000198053	18
BP	GO:0061025	membrane fusion	18/1144	33/3952	0.00173474	0.0258552	ENSG00000100505/ENSG00000101558/ENSG00000102445/ENSG00000105402/ENSG00000110203/ENSG00000134215/ENSG00000135604/ENSG00000135636/ENSG00000139190/ENSG00000139832/ENSG00000151532/ENSG00000166900/ENSG00000177951/ENSG00000183486/ENSG00000187446/ENSG00000215114/ENSG00000231925/ENSG00000272636	18
BP	GO:0048534	hematopoietic or lymphoid organ development	105/1144	286/3952	0.00195164	0.028962	ENSG00000005339/ENSG00000008438/ENSG00000012223/ENSG00000019582/ENSG00000028277/ENSG00000033327/ENSG00000057657/ENSG00000064393/ENSG00000064932/ENSG00000068323/ENSG00000069399/ENSG00000072110/ENSG00000079385/ENSG00000087274/ENSG00000087460/ENSG00000092847/ENSG00000099875/ENSG00000099985/ENSG00000100296/ENSG00000100345/ENSG00000100813/ENSG00000100985/ENSG00000101265/ENSG00000104853/ENSG00000105639…	105
BP	GO:0038095	Fc-epsilon receptor signaling pathway	12/1144	19/3952	0.00196679	0.0290611	ENSG00000033327/ENSG00000043462/ENSG00000055208/ENSG00000115904/ENSG00000134215/ENSG00000136238/ENSG00000149269/ENSG00000158869/ENSG00000160691/ENSG00000170345/ENSG00000197943/ENSG00000254087	12
BP	GO:0042058	regulation of epidermal growth factor receptor signaling pathway	15/1144	26/3952	0.00199501	0.0293515	ENSG00000011422/ENSG00000063245/ENSG00000079385/ENSG00000100985/ENSG00000110395/ENSG00000115904/ENSG00000127527/ENSG00000127946/ENSG00000149177/ENSG00000158517/ENSG00000160691/ENSG00000163235/ENSG00000186635/ENSG00000196814/ENSG00000213949	15
BP	GO:0032102	negative regulation of response to external stimulus	49/1144	118/3952	0.00203294	0.0297817	ENSG00000008438/ENSG00000011422/ENSG00000012223/ENSG00000019991/ENSG00000030582/ENSG00000067182/ENSG00000077984/ENSG00000079385/ENSG00000090376/ENSG00000105483/ENSG00000115590/ENSG00000115718/ENSG00000117115/ENSG00000118503/ENSG00000118520/ENSG00000118785/ENSG00000120129/ENSG00000122861/ENSG00000129657/ENSG00000132522/ENSG00000136044/ENSG00000136634/ENSG00000136999/ENSG00000137801/ENSG00000142405…	49
BP	GO:0022603	regulation of anatomical structure morphogenesis	111/1144	305/3952	0.00206151	0.0300068	ENSG00000004399/ENSG00000008086/ENSG00000010327/ENSG00000019991/ENSG00000030582/ENSG00000060237/ENSG00000061273/ENSG00000063245/ENSG00000064393/ENSG00000065970/ENSG00000067182/ENSG00000072518/ENSG00000076356/ENSG00000078018/ENSG00000079385/ENSG00000079805/ENSG00000090339/ENSG00000092847/ENSG00000100345/ENSG00000101439/ENSG00000102837/ENSG00000105287/ENSG00000110047/ENSG00000111424/ENSG00000111859…	111
BP	GO:1902105	regulation of leukocyte differentiation	37/1144	84/3952	0.00206962	0.0300068	ENSG00000008438/ENSG00000012223/ENSG00000019582/ENSG00000057657/ENSG00000068323/ENSG00000079385/ENSG00000087460/ENSG00000100813/ENSG00000101265/ENSG00000104853/ENSG00000105639/ENSG00000108175/ENSG00000112299/ENSG00000113916/ENSG00000115904/ENSG00000122641/ENSG00000131042/ENSG00000131759/ENSG00000131788/ENSG00000135870/ENSG00000136630/ENSG00000154127/ENSG00000155846/ENSG00000160685/ENSG00000166147…	37
BP	GO:0043408	regulation of MAPK cascade	82/1144	216/3952	0.00207457	0.0300068	ENSG00000006062/ENSG00000019582/ENSG00000019991/ENSG00000034152/ENSG00000035862/ENSG00000055208/ENSG00000064393/ENSG00000071054/ENSG00000079385/ENSG00000081913/ENSG00000090339/ENSG00000090376/ENSG00000099985/ENSG00000100234/ENSG00000101265/ENSG00000104814/ENSG00000105287/ENSG00000105974/ENSG00000107263/ENSG00000108984/ENSG00000112062/ENSG00000118113/ENSG00000120129/ENSG00000120899/ENSG00000122641…	82
BP	GO:0050865	regulation of cell activation	66/1144	168/3952	0.00209662	0.0301984	ENSG00000008438/ENSG00000019582/ENSG00000030582/ENSG00000033327/ENSG00000057657/ENSG00000077984/ENSG00000079385/ENSG00000101307/ENSG00000101425/ENSG00000104853/ENSG00000105639/ENSG00000105974/ENSG00000107099/ENSG00000108175/ENSG00000109743/ENSG00000112299/ENSG00000113916/ENSG00000115904/ENSG00000118113/ENSG00000118503/ENSG00000118520/ENSG00000122641/ENSG00000125538/ENSG00000128340/ENSG00000129465…	66
BP	GO:0051222	positive regulation of protein transport	51/1144	124/3952	0.00212801	0.0305223	ENSG00000008130/ENSG00000072062/ENSG00000073150/ENSG00000088888/ENSG00000091592/ENSG00000099985/ENSG00000101916/ENSG00000105383/ENSG00000105483/ENSG00000105723/ENSG00000112062/ENSG00000116729/ENSG00000118113/ENSG00000123384/ENSG00000123836/ENSG00000125538/ENSG00000128340/ENSG00000136238/ENSG00000136634/ENSG00000137462/ENSG00000137642/ENSG00000141279/ENSG00000141376/ENSG00000142405/ENSG00000148396…	51
BP	GO:0046777	protein autophosphorylation	34/1144	76/3952	0.00226027	0.0322842	ENSG00000008086/ENSG00000035664/ENSG00000060237/ENSG00000072062/ENSG00000072518/ENSG00000072786/ENSG00000079277/ENSG00000090376/ENSG00000099875/ENSG00000101265/ENSG00000102010/ENSG00000102096/ENSG00000104814/ENSG00000105287/ENSG00000105974/ENSG00000111837/ENSG00000112640/ENSG00000119408/ENSG00000120899/ENSG00000129465/ENSG00000140443/ENSG00000141503/ENSG00000142405/ENSG00000149269/ENSG00000154928…	34
BP	GO:1902624	positive regulation of neutrophil migration	11/1144	17/3952	0.00231193	0.0328851	ENSG00000019582/ENSG00000035664/ENSG00000115594/ENSG00000128340/ENSG00000130150/ENSG00000135636/ENSG00000136238/ENSG00000150455/ENSG00000180871/ENSG00000183049/ENSG00000197405	11
BP	GO:0001885	endothelial cell development	14/1144	24/3952	0.00244312	0.0344052	ENSG00000067182/ENSG00000087274/ENSG00000090339/ENSG00000107263/ENSG00000115718/ENSG00000125538/ENSG00000130396/ENSG00000147065/ENSG00000158769/ENSG00000173706/ENSG00000179820/ENSG00000182871/ENSG00000186642/ENSG00000213694	14
BP	GO:0044264	cellular polysaccharide metabolic process	14/1144	24/3952	0.00244312	0.0344052	ENSG00000068976/ENSG00000070614/ENSG00000100504/ENSG00000102445/ENSG00000105723/ENSG00000136250/ENSG00000147408/ENSG00000158470/ENSG00000163754/ENSG00000173281/ENSG00000177191/ENSG00000182197/ENSG00000185950/ENSG00000257335	14
BP	GO:0061024	membrane organization	78/1144	205/3952	0.00246513	0.0344052	ENSG00000063245/ENSG00000068650/ENSG00000070371/ENSG00000070610/ENSG00000075624/ENSG00000078053/ENSG00000079805/ENSG00000084112/ENSG00000099624/ENSG00000100345/ENSG00000100505/ENSG00000101558/ENSG00000102445/ENSG00000104419/ENSG00000104936/ENSG00000105402/ENSG00000105723/ENSG00000105974/ENSG00000110203/ENSG00000110395/ENSG00000114270/ENSG00000119408/ENSG00000119414/ENSG00000125730/ENSG00000127527…	78
BP	GO:0000187	activation of MAPK activity	22/1144	44/3952	0.00246898	0.0344052	ENSG00000019582/ENSG00000019991/ENSG00000034152/ENSG00000055208/ENSG00000104814/ENSG00000108984/ENSG00000112062/ENSG00000125538/ENSG00000137801/ENSG00000157017/ENSG00000160551/ENSG00000160691/ENSG00000162889/ENSG00000163235/ENSG00000163362/ENSG00000163421/ENSG00000167207/ENSG00000171051/ENSG00000175344/ENSG00000178607/ENSG00000197405/ENSG00000213949	22
BP	GO:0002761	regulation of myeloid leukocyte differentiation	22/1144	44/3952	0.00246898	0.0344052	ENSG00000012223/ENSG00000019582/ENSG00000068323/ENSG00000079385/ENSG00000087460/ENSG00000100813/ENSG00000101265/ENSG00000122641/ENSG00000131759/ENSG00000131788/ENSG00000154127/ENSG00000155846/ENSG00000166147/ENSG00000168918/ENSG00000170345/ENSG00000172216/ENSG00000173334/ENSG00000185650/ENSG00000185862/ENSG00000204103/ENSG00000204577/ENSG00000254087	22
BP	GO:0032870	cellular response to hormone stimulus	68/1144	175/3952	0.00250464	0.0347607	ENSG00000033800/ENSG00000058668/ENSG00000072062/ENSG00000079385/ENSG00000089159/ENSG00000090339/ENSG00000103994/ENSG00000105639/ENSG00000105723/ENSG00000105974/ENSG00000106070/ENSG00000111424/ENSG00000115904/ENSG00000117115/ENSG00000117713/ENSG00000118520/ENSG00000118785/ENSG00000120129/ENSG00000122641/ENSG00000124151/ENSG00000125538/ENSG00000128016/ENSG00000129467/ENSG00000130707/ENSG00000131759…	68
BP	GO:0001659	temperature homeostasis	25/1144	52/3952	0.00257265	0.0355607	ENSG00000068323/ENSG00000087460/ENSG00000101493/ENSG00000105974/ENSG00000106070/ENSG00000108984/ENSG00000115604/ENSG00000116016/ENSG00000123689/ENSG00000125538/ENSG00000132510/ENSG00000136044/ENSG00000140332/ENSG00000140443/ENSG00000140718/ENSG00000148346/ENSG00000148400/ENSG00000151726/ENSG00000155846/ENSG00000157017/ENSG00000160685/ENSG00000168610/ENSG00000170323/ENSG00000172216/ENSG00000183044	25
BP	GO:1901184	regulation of ERBB signaling pathway	16/1144	29/3952	0.00266483	0.0358405	ENSG00000011422/ENSG00000063245/ENSG00000072135/ENSG00000079385/ENSG00000100985/ENSG00000110395/ENSG00000115904/ENSG00000127527/ENSG00000127946/ENSG00000149177/ENSG00000158517/ENSG00000160691/ENSG00000163235/ENSG00000186635/ENSG00000196814/ENSG00000213949	16
BP	GO:0032731	positive regulation of interleukin-1 beta production	10/1144	15/3952	0.00267653	0.0358405	ENSG00000091592/ENSG00000101916/ENSG00000105483/ENSG00000142405/ENSG00000163362/ENSG00000163568/ENSG00000167207/ENSG00000187116/ENSG00000228278/ENSG00000229314	10
BP	GO:0045601	regulation of endothelial cell differentiation	10/1144	15/3952	0.00267653	0.0358405	ENSG00000065970/ENSG00000067182/ENSG00000079385/ENSG00000087274/ENSG00000115718/ENSG00000125538/ENSG00000133639/ENSG00000148400/ENSG00000168874/ENSG00000213694	10
BP	GO:0048194	Golgi vesicle budding	10/1144	15/3952	0.00267653	0.0358405	ENSG00000101558/ENSG00000105402/ENSG00000114270/ENSG00000119414/ENSG00000148396/ENSG00000150961/ENSG00000162517/ENSG00000163235/ENSG00000197249/ENSG00000198734	10
BP	GO:0071624	positive regulation of granulocyte chemotaxis	10/1144	15/3952	0.00267653	0.0358405	ENSG00000019582/ENSG00000035664/ENSG00000128340/ENSG00000130150/ENSG00000135636/ENSG00000136238/ENSG00000150455/ENSG00000180871/ENSG00000183049/ENSG00000197405	10
BP	GO:0090023	positive regulation of neutrophil chemotaxis	10/1144	15/3952	0.00267653	0.0358405	ENSG00000019582/ENSG00000035664/ENSG00000128340/ENSG00000130150/ENSG00000135636/ENSG00000136238/ENSG00000150455/ENSG00000180871/ENSG00000183049/ENSG00000197405	10
BP	GO:0090114	COPII-coated vesicle budding	10/1144	15/3952	0.00267653	0.0358405	ENSG00000101558/ENSG00000105402/ENSG00000114270/ENSG00000119414/ENSG00000148396/ENSG00000150961/ENSG00000162517/ENSG00000163235/ENSG00000197249/ENSG00000198734	10
BP	GO:1903428	positive regulation of reactive oxygen species biosynthetic process	10/1144	15/3952	0.00267653	0.0358405	ENSG00000069974/ENSG00000079805/ENSG00000090339/ENSG00000118113/ENSG00000120899/ENSG00000125538/ENSG00000130707/ENSG00000153904/ENSG00000174130/ENSG00000198712	10
BP	GO:1903409	reactive oxygen species biosynthetic process	18/1144	34/3952	0.00270323	0.0360571	ENSG00000058668/ENSG00000069974/ENSG00000079805/ENSG00000090339/ENSG00000105974/ENSG00000118113/ENSG00000120899/ENSG00000125538/ENSG00000130707/ENSG00000136238/ENSG00000136634/ENSG00000138061/ENSG00000153904/ENSG00000163362/ENSG00000168610/ENSG00000174130/ENSG00000198053/ENSG00000198712	18
BP	GO:0033554	cellular response to stress	154/1144	443/3952	0.00278808	0.0369251	ENSG00000005339/ENSG00000006062/ENSG00000009830/ENSG00000015285/ENSG00000019582/ENSG00000019991/ENSG00000025039/ENSG00000030582/ENSG00000034152/ENSG00000053254/ENSG00000054965/ENSG00000055208/ENSG00000064393/ENSG00000067182/ENSG00000067992/ENSG00000069399/ENSG00000071054/ENSG00000072062/ENSG00000072786/ENSG00000079805/ENSG00000081913/ENSG00000086288/ENSG00000087274/ENSG00000089159/ENSG00000090061…	154
BP	GO:0002793	positive regulation of peptide secretion	38/1144	88/3952	0.00278985	0.0369251	ENSG00000008130/ENSG00000073150/ENSG00000088888/ENSG00000091592/ENSG00000099985/ENSG00000101916/ENSG00000105383/ENSG00000105483/ENSG00000112062/ENSG00000116729/ENSG00000118113/ENSG00000123384/ENSG00000123836/ENSG00000125538/ENSG00000136238/ENSG00000136634/ENSG00000137462/ENSG00000142405/ENSG00000143546/ENSG00000148737/ENSG00000157017/ENSG00000160179/ENSG00000163568/ENSG00000166523/ENSG00000167207…	38
BP	GO:0033674	positive regulation of kinase activity	65/1144	167/3952	0.00295098	0.0389075	ENSG00000006062/ENSG00000012223/ENSG00000018280/ENSG00000019582/ENSG00000019991/ENSG00000034152/ENSG00000043462/ENSG00000055208/ENSG00000058668/ENSG00000060237/ENSG00000071054/ENSG00000072062/ENSG00000072518/ENSG00000072786/ENSG00000090061/ENSG00000101265/ENSG00000104814/ENSG00000107263/ENSG00000108984/ENSG00000111859/ENSG00000112062/ENSG00000120899/ENSG00000123836/ENSG00000125538/ENSG00000129465…	65
BP	GO:0034121	regulation of toll-like receptor signaling pathway	13/1144	22/3952	0.00298441	0.0391975	ENSG00000012223/ENSG00000090376/ENSG00000105974/ENSG00000118503/ENSG00000132522/ENSG00000136044/ENSG00000137462/ENSG00000150455/ENSG00000174130/ENSG00000174885/ENSG00000187554/ENSG00000239732/ENSG00000254087	13
BP	GO:0031331	positive regulation of cellular catabolic process	40/1144	94/3952	0.00301974	0.0394793	ENSG00000033800/ENSG00000048707/ENSG00000078804/ENSG00000100226/ENSG00000100596/ENSG00000102096/ENSG00000105723/ENSG00000105974/ENSG00000107864/ENSG00000116299/ENSG00000118503/ENSG00000120899/ENSG00000123384/ENSG00000123836/ENSG00000125538/ENSG00000128016/ENSG00000129993/ENSG00000130766/ENSG00000135870/ENSG00000137393/ENSG00000140564/ENSG00000140718/ENSG00000145632/ENSG00000147065/ENSG00000155363…	40
BP	GO:0050718	positive regulation of interleukin-1 beta secretion	9/1144	13/3952	0.0030289	0.0394793	ENSG00000091592/ENSG00000101916/ENSG00000105483/ENSG00000142405/ENSG00000163568/ENSG00000167207/ENSG00000187116/ENSG00000228278/ENSG00000229314	9
BP	GO:0001959	regulation of cytokine-mediated signaling pathway	21/1144	42/3952	0.00307862	0.0396749	ENSG00000019582/ENSG00000033800/ENSG00000067182/ENSG00000088888/ENSG00000090376/ENSG00000105483/ENSG00000105974/ENSG00000115590/ENSG00000115594/ENSG00000117115/ENSG00000118503/ENSG00000118520/ENSG00000132522/ENSG00000136689/ENSG00000158480/ENSG00000160710/ENSG00000163349/ENSG00000163357/ENSG00000184557/ENSG00000204310/ENSG00000272398	21
BP	GO:0051650	establishment of vesicle localization	21/1144	42/3952	0.00307862	0.0396749	ENSG00000054523/ENSG00000069974/ENSG00000078018/ENSG00000079805/ENSG00000105402/ENSG00000111052/ENSG00000114270/ENSG00000119414/ENSG00000130402/ENSG00000137177/ENSG00000148396/ENSG00000150961/ENSG00000162069/ENSG00000162517/ENSG00000163235/ENSG00000163820/ENSG00000166579/ENSG00000197249/ENSG00000197535/ENSG00000197879/ENSG00000198734	21
BP	GO:0070304	positive regulation of stress-activated protein kinase signaling cascade	21/1144	42/3952	0.00307862	0.0396749	ENSG00000064393/ENSG00000101265/ENSG00000104814/ENSG00000118113/ENSG00000120899/ENSG00000125538/ENSG00000136689/ENSG00000141503/ENSG00000149269/ENSG00000150455/ENSG00000158517/ENSG00000160551/ENSG00000163362/ENSG00000167207/ENSG00000169554/ENSG00000172985/ENSG00000174130/ENSG00000178607/ENSG00000198909/ENSG00000239732/ENSG00000254087	21
BP	GO:0006898	receptor-mediated endocytosis	35/1144	80/3952	0.00310646	0.0398837	ENSG00000010327/ENSG00000070371/ENSG00000073060/ENSG00000079385/ENSG00000079805/ENSG00000105974/ENSG00000110395/ENSG00000123384/ENSG00000125730/ENSG00000127946/ENSG00000130881/ENSG00000132535/ENSG00000133961/ENSG00000136238/ENSG00000137642/ENSG00000141367/ENSG00000146006/ENSG00000148358/ENSG00000148926/ENSG00000150337/ENSG00000158869/ENSG00000161921/ENSG00000163464/ENSG00000169896/ENSG00000171049…	35
BP	GO:0009894	regulation of catabolic process	86/1144	231/3952	0.00314277	0.0400668	ENSG00000014216/ENSG00000018280/ENSG00000019991/ENSG00000025039/ENSG00000033800/ENSG00000035664/ENSG00000035862/ENSG00000048707/ENSG00000055208/ENSG00000058668/ENSG00000064393/ENSG00000072062/ENSG00000073060/ENSG00000078804/ENSG00000090376/ENSG00000100226/ENSG00000100234/ENSG00000100596/ENSG00000101439/ENSG00000102096/ENSG00000102265/ENSG00000102921/ENSG00000103194/ENSG00000105723/ENSG00000105835…	86
BP	GO:0002520	immune system development	108/1144	299/3952	0.00314409	0.0400668	ENSG00000005339/ENSG00000008438/ENSG00000012223/ENSG00000019582/ENSG00000028277/ENSG00000033327/ENSG00000057657/ENSG00000064393/ENSG00000064932/ENSG00000068323/ENSG00000069399/ENSG00000072110/ENSG00000079385/ENSG00000081913/ENSG00000087274/ENSG00000087460/ENSG00000090376/ENSG00000092847/ENSG00000099875/ENSG00000099985/ENSG00000100296/ENSG00000100345/ENSG00000100813/ENSG00000100985/ENSG00000101265…	108
BP	GO:0031401	positive regulation of protein modification process	114/1144	318/3952	0.0032481	0.0412231	ENSG00000006062/ENSG00000009830/ENSG00000011422/ENSG00000012223/ENSG00000018280/ENSG00000019582/ENSG00000019991/ENSG00000033800/ENSG00000034152/ENSG00000035862/ENSG00000043462/ENSG00000055208/ENSG00000058668/ENSG00000060237/ENSG00000064393/ENSG00000067182/ENSG00000071054/ENSG00000072062/ENSG00000072401/ENSG00000072518/ENSG00000072786/ENSG00000088832/ENSG00000088888/ENSG00000090061/ENSG00000090339…	114
BP	GO:0007173	epidermal growth factor receptor signaling pathway	19/1144	37/3952	0.00327091	0.0412231	ENSG00000011422/ENSG00000063245/ENSG00000079385/ENSG00000100985/ENSG00000101265/ENSG00000110395/ENSG00000115904/ENSG00000120899/ENSG00000127527/ENSG00000127946/ENSG00000149177/ENSG00000158517/ENSG00000160691/ENSG00000163235/ENSG00000168374/ENSG00000169891/ENSG00000186635/ENSG00000196814/ENSG00000213949	19
BP	GO:1902106	negative regulation of leukocyte differentiation	19/1144	37/3952	0.00327091	0.0412231	ENSG00000008438/ENSG00000012223/ENSG00000019582/ENSG00000079385/ENSG00000105639/ENSG00000113916/ENSG00000122641/ENSG00000131759/ENSG00000131788/ENSG00000135870/ENSG00000136630/ENSG00000154127/ENSG00000160685/ENSG00000166147/ENSG00000168918/ENSG00000173334/ENSG00000204103/ENSG00000204577/ENSG00000254087	19
BP	GO:0034114	regulation of heterotypic cell-cell adhesion	8/1144	11/3952	0.00330608	0.0413622	ENSG00000060237/ENSG00000086548/ENSG00000125538/ENSG00000136634/ENSG00000136689/ENSG00000166484/ENSG00000179820/ENSG00000197971	8
BP	GO:0042036	negative regulation of cytokine biosynthetic process	8/1144	11/3952	0.00330608	0.0413622	ENSG00000069399/ENSG00000122641/ENSG00000128016/ENSG00000136634/ENSG00000142405/ENSG00000157017/ENSG00000163083/ENSG00000168918	8
BP	GO:0000041	transition metal ion transport	17/1144	32/3952	0.00336761	0.0419788	ENSG00000012223/ENSG00000018280/ENSG00000064270/ENSG00000079805/ENSG00000087086/ENSG00000089472/ENSG00000110400/ENSG00000123191/ENSG00000127954/ENSG00000134827/ENSG00000141367/ENSG00000148346/ENSG00000167996/ENSG00000175220/ENSG00000185339/ENSG00000185883/ENSG00000211584	17
BP	GO:0030029	actin filament-based process	92/1144	250/3952	0.0033971	0.0421929	ENSG00000007237/ENSG00000015285/ENSG00000064666/ENSG00000070610/ENSG00000070759/ENSG00000072110/ENSG00000075624/ENSG00000078114/ENSG00000084112/ENSG00000087274/ENSG00000089159/ENSG00000090339/ENSG00000099331/ENSG00000100345/ENSG00000105974/ENSG00000109743/ENSG00000110237/ENSG00000111859/ENSG00000112137/ENSG00000113758/ENSG00000113916/ENSG00000115935/ENSG00000116584/ENSG00000120899/ENSG00000120913…	92
BP	GO:0051348	negative regulation of transferase activity	32/1144	72/3952	0.00341674	0.0422837	ENSG00000060237/ENSG00000079385/ENSG00000090376/ENSG00000105723/ENSG00000105974/ENSG00000110395/ENSG00000118503/ENSG00000120129/ENSG00000125538/ENSG00000128016/ENSG00000132522/ENSG00000137642/ENSG00000140443/ENSG00000145016/ENSG00000148841/ENSG00000149177/ENSG00000150457/ENSG00000154127/ENSG00000160710/ENSG00000166333/ENSG00000168939/ENSG00000170323/ENSG00000173334/ENSG00000173706/ENSG00000176994…	32
BP	GO:0045860	positive regulation of protein kinase activity	60/1144	153/3952	0.0034519	0.0424126	ENSG00000006062/ENSG00000012223/ENSG00000018280/ENSG00000019582/ENSG00000019991/ENSG00000034152/ENSG00000043462/ENSG00000055208/ENSG00000058668/ENSG00000060237/ENSG00000071054/ENSG00000072062/ENSG00000072518/ENSG00000072786/ENSG00000090061/ENSG00000101265/ENSG00000104814/ENSG00000107263/ENSG00000108984/ENSG00000111859/ENSG00000112062/ENSG00000120899/ENSG00000125538/ENSG00000129465/ENSG00000129467…	60
BP	GO:0080135	regulation of cellular response to stress	60/1144	153/3952	0.0034519	0.0424126	ENSG00000005339/ENSG00000015285/ENSG00000019582/ENSG00000019991/ENSG00000030582/ENSG00000054965/ENSG00000064393/ENSG00000071054/ENSG00000081913/ENSG00000100296/ENSG00000101265/ENSG00000104814/ENSG00000105835/ENSG00000105974/ENSG00000107263/ENSG00000112299/ENSG00000113916/ENSG00000116584/ENSG00000118113/ENSG00000118785/ENSG00000119408/ENSG00000120129/ENSG00000120899/ENSG00000123384/ENSG00000125538…	60
BP	GO:0051050	positive regulation of transport	99/1144	272/3952	0.00355935	0.0435767	ENSG00000008130/ENSG00000018280/ENSG00000033327/ENSG00000060237/ENSG00000064270/ENSG00000069974/ENSG00000070371/ENSG00000072062/ENSG00000073150/ENSG00000075624/ENSG00000078018/ENSG00000079805/ENSG00000088888/ENSG00000091592/ENSG00000099985/ENSG00000101307/ENSG00000101916/ENSG00000105383/ENSG00000105483/ENSG00000105514/ENSG00000105723/ENSG00000105974/ENSG00000107263/ENSG00000108576/ENSG00000108984…	99
BP	GO:1902622	regulation of neutrophil migration	12/1144	20/3952	0.0036333	0.0443237	ENSG00000019582/ENSG00000035664/ENSG00000109743/ENSG00000115594/ENSG00000128340/ENSG00000130150/ENSG00000135636/ENSG00000136238/ENSG00000150455/ENSG00000180871/ENSG00000183049/ENSG00000197405	12
BP	GO:0044262	cellular carbohydrate metabolic process	29/1144	64/3952	0.00369565	0.0449244	ENSG00000003987/ENSG00000062282/ENSG00000067992/ENSG00000068976/ENSG00000070614/ENSG00000086062/ENSG00000100504/ENSG00000100605/ENSG00000102445/ENSG00000105723/ENSG00000120899/ENSG00000123836/ENSG00000129993/ENSG00000130766/ENSG00000135636/ENSG00000136250/ENSG00000140396/ENSG00000147408/ENSG00000158470/ENSG00000163754/ENSG00000168610/ENSG00000169403/ENSG00000170525/ENSG00000173281/ENSG00000177191…	29
BP	GO:0030856	regulation of epithelial cell differentiation	23/1144	48/3952	0.00398153	0.0482285	ENSG00000065970/ENSG00000067182/ENSG00000079385/ENSG00000087274/ENSG00000100985/ENSG00000105723/ENSG00000105974/ENSG00000111424/ENSG00000115718/ENSG00000118263/ENSG00000124151/ENSG00000125538/ENSG00000128016/ENSG00000133639/ENSG00000138688/ENSG00000148400/ENSG00000168874/ENSG00000169554/ENSG00000172216/ENSG00000185650/ENSG00000197063/ENSG00000213694/ENSG00000272398	23
BP	GO:0002367	cytokine production involved in immune response	18/1144	35/3952	0.00408353	0.0490388	ENSG00000018280/ENSG00000019582/ENSG00000088888/ENSG00000090376/ENSG00000105639/ENSG00000112062/ENSG00000113916/ENSG00000115594/ENSG00000115604/ENSG00000115607/ENSG00000118520/ENSG00000125538/ENSG00000136634/ENSG00000137462/ENSG00000158869/ENSG00000163362/ENSG00000167207/ENSG00000196352	18
BP	GO:0006809	nitric oxide biosynthetic process	14/1144	25/3952	0.00409134	0.0490388	ENSG00000058668/ENSG00000079805/ENSG00000090339/ENSG00000105974/ENSG00000118113/ENSG00000120899/ENSG00000125538/ENSG00000130707/ENSG00000136238/ENSG00000136634/ENSG00000138061/ENSG00000153904/ENSG00000174130/ENSG00000198053	14
BP	GO:1901224	positive regulation of NIK/NF-kappaB signaling	14/1144	25/3952	0.00409134	0.0490388	ENSG00000092847/ENSG00000115604/ENSG00000118113/ENSG00000125538/ENSG00000130402/ENSG00000133048/ENSG00000135870/ENSG00000137462/ENSG00000142405/ENSG00000150455/ENSG00000166333/ENSG00000167207/ENSG00000174130/ENSG00000239732	14
BP	GO:0009895	negative regulation of catabolic process	36/1144	84/3952	0.00415121	0.0495831	ENSG00000018280/ENSG00000019991/ENSG00000035862/ENSG00000055208/ENSG00000058668/ENSG00000064393/ENSG00000090376/ENSG00000100234/ENSG00000101439/ENSG00000102265/ENSG00000102921/ENSG00000105723/ENSG00000105835/ENSG00000112062/ENSG00000112977/ENSG00000116260/ENSG00000125538/ENSG00000128016/ENSG00000129993/ENSG00000134815/ENSG00000135439/ENSG00000135636/ENSG00000136634/ENSG00000137642/ENSG00000140464…	36
BP	GO:0032651	regulation of interleukin-1 beta production	16/1144	30/3952	0.00419789	0.0498064	ENSG00000091592/ENSG00000101916/ENSG00000105383/ENSG00000105483/ENSG00000118503/ENSG00000140464/ENSG00000142405/ENSG00000157017/ENSG00000163362/ENSG00000163568/ENSG00000167207/ENSG00000187116/ENSG00000198053/ENSG00000213694/ENSG00000228278/ENSG00000229314	16
BP	GO:0031348	negative regulation of defense response	31/1144	70/3952	0.00419896	0.0498064	ENSG00000008438/ENSG00000019991/ENSG00000030582/ENSG00000067182/ENSG00000077984/ENSG00000079385/ENSG00000090376/ENSG00000115590/ENSG00000115718/ENSG00000118503/ENSG00000118520/ENSG00000129657/ENSG00000132522/ENSG00000136044/ENSG00000136634/ENSG00000136999/ENSG00000142405/ENSG00000142512/ENSG00000157017/ENSG00000159842/ENSG00000160710/ENSG00000163357/ENSG00000166484/ENSG00000171049/ENSG00000173456…	31
BP	GO:0007010	cytoskeleton organization	130/1144	371/3952	0.004375	0.0515105	ENSG00000007237/ENSG00000015285/ENSG00000047849/ENSG00000064666/ENSG00000067798/ENSG00000069020/ENSG00000070610/ENSG00000070759/ENSG00000072110/ENSG00000072518/ENSG00000075624/ENSG00000078018/ENSG00000078114/ENSG00000084112/ENSG00000087274/ENSG00000089159/ENSG00000090339/ENSG00000092036/ENSG00000092850/ENSG00000099308/ENSG00000100345/ENSG00000104450/ENSG00000105723/ENSG00000105738/ENSG00000108424…	130
BP	GO:0006900	vesicle budding from membrane	11/1144	18/3952	0.00440258	0.0515105	ENSG00000079805/ENSG00000101558/ENSG00000105402/ENSG00000114270/ENSG00000119414/ENSG00000148396/ENSG00000150961/ENSG00000162517/ENSG00000163235/ENSG00000197249/ENSG00000198734	11
BP	GO:0090022	regulation of neutrophil chemotaxis	11/1144	18/3952	0.00440258	0.0515105	ENSG00000019582/ENSG00000035664/ENSG00000109743/ENSG00000128340/ENSG00000130150/ENSG00000135636/ENSG00000136238/ENSG00000150455/ENSG00000180871/ENSG00000183049/ENSG00000197405	11
BP	GO:0008360	regulation of cell shape	21/1144	43/3952	0.00440574	0.0515105	ENSG00000004399/ENSG00000072518/ENSG00000076356/ENSG00000090339/ENSG00000100345/ENSG00000120063/ENSG00000120899/ENSG00000127084/ENSG00000131504/ENSG00000132970/ENSG00000136040/ENSG00000145555/ENSG00000147065/ENSG00000149798/ENSG00000163171/ENSG00000173402/ENSG00000177105/ENSG00000184922/ENSG00000186635/ENSG00000187764/ENSG00000196189	21
BP	GO:0071216	cellular response to biotic stimulus	32/1144	73/3952	0.00443279	0.0515105	ENSG00000012223/ENSG00000064932/ENSG00000073060/ENSG00000090339/ENSG00000101425/ENSG00000105483/ENSG00000112062/ENSG00000118503/ENSG00000118520/ENSG00000125538/ENSG00000128016/ENSG00000129226/ENSG00000130707/ENSG00000131042/ENSG00000131759/ENSG00000136634/ENSG00000136689/ENSG00000137462/ENSG00000148346/ENSG00000150455/ENSG00000163739/ENSG00000165029/ENSG00000167207/ENSG00000169403/ENSG00000172216…	32
BP	GO:0071219	cellular response to molecule of bacterial origin	32/1144	73/3952	0.00443279	0.0515105	ENSG00000012223/ENSG00000064932/ENSG00000073060/ENSG00000090339/ENSG00000101425/ENSG00000105483/ENSG00000112062/ENSG00000118503/ENSG00000118520/ENSG00000125538/ENSG00000128016/ENSG00000129226/ENSG00000130707/ENSG00000131042/ENSG00000131759/ENSG00000136634/ENSG00000136689/ENSG00000137462/ENSG00000148346/ENSG00000150455/ENSG00000163739/ENSG00000165029/ENSG00000167207/ENSG00000169403/ENSG00000172216…	32
BP	GO:1903532	positive regulation of secretion by cell	49/1144	122/3952	0.00456068	0.0528176	ENSG00000008130/ENSG00000033327/ENSG00000069974/ENSG00000073150/ENSG00000088888/ENSG00000091592/ENSG00000099985/ENSG00000101916/ENSG00000105383/ENSG00000105483/ENSG00000105514/ENSG00000108576/ENSG00000108984/ENSG00000112062/ENSG00000116729/ENSG00000118113/ENSG00000118785/ENSG00000122641/ENSG00000123384/ENSG00000123836/ENSG00000125538/ENSG00000136238/ENSG00000136634/ENSG00000137462/ENSG00000142405…	49
BP	GO:0030335	positive regulation of cell migration	69/1144	182/3952	0.0047571	0.0549069	ENSG00000019582/ENSG00000019991/ENSG00000030582/ENSG00000034152/ENSG00000035664/ENSG00000060237/ENSG00000061273/ENSG00000071054/ENSG00000073060/ENSG00000084112/ENSG00000086548/ENSG00000090339/ENSG00000100985/ENSG00000105287/ENSG00000105974/ENSG00000107099/ENSG00000111859/ENSG00000112062/ENSG00000112245/ENSG00000115170/ENSG00000115594/ENSG00000116584/ENSG00000120899/ENSG00000122861/ENSG00000123384…	69
BP	GO:0010563	negative regulation of phosphorus metabolic process	56/1144	143/3952	0.00481361	0.0553727	ENSG00000019991/ENSG00000060237/ENSG00000079385/ENSG00000088832/ENSG00000090376/ENSG00000100234/ENSG00000101265/ENSG00000105656/ENSG00000105723/ENSG00000105767/ENSG00000105974/ENSG00000107263/ENSG00000110395/ENSG00000112137/ENSG00000112379/ENSG00000112419/ENSG00000112640/ENSG00000118503/ENSG00000120129/ENSG00000122641/ENSG00000125538/ENSG00000129993/ENSG00000132522/ENSG00000134668/ENSG00000135596…	56
BP	GO:0006897	endocytosis	64/1144	167/3952	0.00484051	0.0553825	ENSG00000010327/ENSG00000015285/ENSG00000063245/ENSG00000070371/ENSG00000073060/ENSG00000075624/ENSG00000078053/ENSG00000079385/ENSG00000079805/ENSG00000100345/ENSG00000100599/ENSG00000105974/ENSG00000108774/ENSG00000110047/ENSG00000110395/ENSG00000111540/ENSG00000115935/ENSG00000123384/ENSG00000125730/ENSG00000127527/ENSG00000127946/ENSG00000130402/ENSG00000130881/ENSG00000132535/ENSG00000133961…	64
BP	GO:0006325	chromatin organization	60/1144	155/3952	0.00485596	0.0553825	ENSG00000005339/ENSG00000061273/ENSG00000075624/ENSG00000076108/ENSG00000080603/ENSG00000082014/ENSG00000085185/ENSG00000089902/ENSG00000096063/ENSG00000096070/ENSG00000101104/ENSG00000101849/ENSG00000105287/ENSG00000106290/ENSG00000108175/ENSG00000113391/ENSG00000113916/ENSG00000117115/ENSG00000117713/ENSG00000118900/ENSG00000120733/ENSG00000124151/ENSG00000124422/ENSG00000125538/ENSG00000127511…	60
BP	GO:0010506	regulation of autophagy	34/1144	79/3952	0.00486293	0.0553825	ENSG00000014216/ENSG00000019991/ENSG00000025039/ENSG00000035664/ENSG00000048707/ENSG00000055208/ENSG00000072062/ENSG00000078804/ENSG00000100596/ENSG00000102096/ENSG00000103194/ENSG00000105723/ENSG00000105835/ENSG00000112977/ENSG00000116260/ENSG00000116299/ENSG00000130766/ENSG00000136634/ENSG00000145016/ENSG00000145632/ENSG00000162341/ENSG00000163820/ENSG00000164938/ENSG00000168610/ENSG00000169084…	34
BP	GO:0043067	regulation of programmed cell death	146/1144	423/3952	0.00489986	0.0556183	ENSG00000005339/ENSG00000011422/ENSG00000012223/ENSG00000019582/ENSG00000019991/ENSG00000030582/ENSG00000033800/ENSG00000035664/ENSG00000035681/ENSG00000064393/ENSG00000067182/ENSG00000069399/ENSG00000071054/ENSG00000072110/ENSG00000079805/ENSG00000081913/ENSG00000086062/ENSG00000086548/ENSG00000090339/ENSG00000091592/ENSG00000100234/ENSG00000100485/ENSG00000100985/ENSG00000101265/ENSG00000102096…	146
BP	GO:0010562	positive regulation of phosphorus metabolic process	109/1144	306/3952	0.00501744	0.0565782	ENSG00000006062/ENSG00000011422/ENSG00000012223/ENSG00000018280/ENSG00000019582/ENSG00000019991/ENSG00000034152/ENSG00000035862/ENSG00000043462/ENSG00000055208/ENSG00000058668/ENSG00000060237/ENSG00000064393/ENSG00000067182/ENSG00000071054/ENSG00000072062/ENSG00000072518/ENSG00000072786/ENSG00000088888/ENSG00000090061/ENSG00000090339/ENSG00000095370/ENSG00000099985/ENSG00000100985/ENSG00000101265…	109
BP	GO:0045937	positive regulation of phosphate metabolic process	109/1144	306/3952	0.00501744	0.0565782	ENSG00000006062/ENSG00000011422/ENSG00000012223/ENSG00000018280/ENSG00000019582/ENSG00000019991/ENSG00000034152/ENSG00000035862/ENSG00000043462/ENSG00000055208/ENSG00000058668/ENSG00000060237/ENSG00000064393/ENSG00000067182/ENSG00000071054/ENSG00000072062/ENSG00000072518/ENSG00000072786/ENSG00000088888/ENSG00000090061/ENSG00000090339/ENSG00000095370/ENSG00000099985/ENSG00000100985/ENSG00000101265…	109
BP	GO:0042981	regulation of apoptotic process	144/1144	417/3952	0.00509433	0.0571172	ENSG00000005339/ENSG00000011422/ENSG00000012223/ENSG00000019582/ENSG00000019991/ENSG00000030582/ENSG00000033800/ENSG00000035664/ENSG00000035681/ENSG00000064393/ENSG00000067182/ENSG00000069399/ENSG00000071054/ENSG00000072110/ENSG00000079805/ENSG00000081913/ENSG00000086062/ENSG00000086548/ENSG00000090339/ENSG00000091592/ENSG00000100234/ENSG00000100485/ENSG00000100985/ENSG00000101265/ENSG00000102096…	144
BP	GO:0018193	peptidyl-amino acid modification	108/1144	303/3952	0.00509856	0.0571172	ENSG00000005339/ENSG00000019582/ENSG00000019991/ENSG00000033800/ENSG00000034152/ENSG00000058668/ENSG00000060237/ENSG00000064393/ENSG00000067182/ENSG00000067992/ENSG00000069020/ENSG00000070759/ENSG00000072062/ENSG00000072518/ENSG00000079277/ENSG00000080603/ENSG00000084693/ENSG00000088832/ENSG00000090339/ENSG00000095370/ENSG00000096060/ENSG00000096070/ENSG00000099308/ENSG00000099875/ENSG00000099985…	108
BP	GO:0016236	macroautophagy	26/1144	57/3952	0.00524282	0.058542	ENSG00000014216/ENSG00000025039/ENSG00000048707/ENSG00000072062/ENSG00000078804/ENSG00000100596/ENSG00000102096/ENSG00000102445/ENSG00000110046/ENSG00000116260/ENSG00000116299/ENSG00000130766/ENSG00000139722/ENSG00000145016/ENSG00000152223/ENSG00000163625/ENSG00000163820/ENSG00000164938/ENSG00000176994/ENSG00000177628/ENSG00000178607/ENSG00000185883/ENSG00000188021/ENSG00000198925/ENSG00000215114…	26
BP	GO:0032024	positive regulation of insulin secretion	10/1144	16/3952	0.00529911	0.0587875	ENSG00000008130/ENSG00000123384/ENSG00000123836/ENSG00000136238/ENSG00000148737/ENSG00000157017/ENSG00000170837/ENSG00000183044/ENSG00000185950/ENSG00000272636	10
BP	GO:0034637	cellular carbohydrate biosynthetic process	10/1144	16/3952	0.00529911	0.0587875	ENSG00000070614/ENSG00000086062/ENSG00000105723/ENSG00000147408/ENSG00000158470/ENSG00000163754/ENSG00000173281/ENSG00000177191/ENSG00000182197/ENSG00000185950	10
BP	GO:0022407	regulation of cell-cell adhesion	48/1144	120/3952	0.00545128	0.060076	ENSG00000019582/ENSG00000060237/ENSG00000079385/ENSG00000086548/ENSG00000090339/ENSG00000101307/ENSG00000103335/ENSG00000105639/ENSG00000105974/ENSG00000106948/ENSG00000107099/ENSG00000108175/ENSG00000112062/ENSG00000112299/ENSG00000113916/ENSG00000118520/ENSG00000125538/ENSG00000130396/ENSG00000130707/ENSG00000131042/ENSG00000131759/ENSG00000132589/ENSG00000135074/ENSG00000135870/ENSG00000136238…	48
BP	GO:0042326	negative regulation of phosphorylation	48/1144	120/3952	0.00545128	0.060076	ENSG00000019991/ENSG00000060237/ENSG00000079385/ENSG00000090376/ENSG00000100234/ENSG00000101265/ENSG00000105767/ENSG00000105974/ENSG00000107263/ENSG00000110395/ENSG00000112640/ENSG00000118503/ENSG00000120129/ENSG00000122641/ENSG00000125538/ENSG00000129993/ENSG00000132522/ENSG00000135596/ENSG00000135842/ENSG00000137642/ENSG00000140443/ENSG00000142405/ENSG00000145016/ENSG00000148841/ENSG00000149177…	48
BP	GO:0051648	vesicle localization	23/1144	49/3952	0.00548911	0.060076	ENSG00000054523/ENSG00000069974/ENSG00000078018/ENSG00000079805/ENSG00000105402/ENSG00000111052/ENSG00000114270/ENSG00000119414/ENSG00000130402/ENSG00000137177/ENSG00000148396/ENSG00000150961/ENSG00000162069/ENSG00000162517/ENSG00000163235/ENSG00000163820/ENSG00000166579/ENSG00000170558/ENSG00000196338/ENSG00000197249/ENSG00000197535/ENSG00000197879/ENSG00000198734	23
BP	GO:0032874	positive regulation of stress-activated MAPK cascade	20/1144	41/3952	0.00549683	0.060076	ENSG00000064393/ENSG00000101265/ENSG00000104814/ENSG00000118113/ENSG00000120899/ENSG00000125538/ENSG00000136689/ENSG00000141503/ENSG00000149269/ENSG00000150455/ENSG00000158517/ENSG00000160551/ENSG00000163362/ENSG00000167207/ENSG00000169554/ENSG00000172985/ENSG00000174130/ENSG00000178607/ENSG00000198909/ENSG00000239732	20
BP	GO:2000147	positive regulation of cell motility	70/1144	186/3952	0.00550288	0.060076	ENSG00000019582/ENSG00000019991/ENSG00000030582/ENSG00000034152/ENSG00000035664/ENSG00000060237/ENSG00000061273/ENSG00000071054/ENSG00000073060/ENSG00000084112/ENSG00000086548/ENSG00000090339/ENSG00000100985/ENSG00000105287/ENSG00000105974/ENSG00000107099/ENSG00000111859/ENSG00000112062/ENSG00000112245/ENSG00000115170/ENSG00000115594/ENSG00000116584/ENSG00000120899/ENSG00000122861/ENSG00000123384…	70
BP	GO:0050708	regulation of protein secretion	50/1144	126/3952	0.00555447	0.0604467	ENSG00000007402/ENSG00000008130/ENSG00000071054/ENSG00000073150/ENSG00000088888/ENSG00000091592/ENSG00000099985/ENSG00000101916/ENSG00000105383/ENSG00000105483/ENSG00000112062/ENSG00000115590/ENSG00000116729/ENSG00000118113/ENSG00000118263/ENSG00000118503/ENSG00000123384/ENSG00000123836/ENSG00000125538/ENSG00000136238/ENSG00000136634/ENSG00000136999/ENSG00000137462/ENSG00000140464/ENSG00000142405…	50
BP	GO:1904951	positive regulation of establishment of protein localization	51/1144	129/3952	0.00559614	0.0607075	ENSG00000008130/ENSG00000072062/ENSG00000073150/ENSG00000088888/ENSG00000091592/ENSG00000099985/ENSG00000101916/ENSG00000105383/ENSG00000105483/ENSG00000105723/ENSG00000112062/ENSG00000116729/ENSG00000118113/ENSG00000123384/ENSG00000123836/ENSG00000125538/ENSG00000128340/ENSG00000136238/ENSG00000136634/ENSG00000137462/ENSG00000137642/ENSG00000141279/ENSG00000141376/ENSG00000142405/ENSG00000148396…	51
BP	GO:0048871	multicellular organismal homeostasis	52/1144	132/3952	0.0056316	0.0608995	ENSG00000012223/ENSG00000018280/ENSG00000068323/ENSG00000072062/ENSG00000075624/ENSG00000078804/ENSG00000087274/ENSG00000087460/ENSG00000101493/ENSG00000105514/ENSG00000105974/ENSG00000106070/ENSG00000108984/ENSG00000111837/ENSG00000115604/ENSG00000116016/ENSG00000118503/ENSG00000118785/ENSG00000120899/ENSG00000123689/ENSG00000125538/ENSG00000128340/ENSG00000129467/ENSG00000132510/ENSG00000136044…	52
BP	GO:0002286	T cell activation involved in immune response	18/1144	36/3952	0.00599592	0.0642313	ENSG00000018280/ENSG00000069399/ENSG00000069974/ENSG00000077420/ENSG00000079385/ENSG00000090339/ENSG00000105639/ENSG00000113916/ENSG00000115604/ENSG00000131759/ENSG00000135870/ENSG00000136630/ENSG00000158869/ENSG00000160685/ENSG00000166523/ENSG00000166527/ENSG00000168610/ENSG00000196189	18
BP	GO:0032479	regulation of type I interferon production	18/1144	36/3952	0.00599592	0.0642313	ENSG00000005339/ENSG00000068308/ENSG00000088888/ENSG00000101916/ENSG00000110042/ENSG00000118503/ENSG00000121060/ENSG00000124831/ENSG00000136634/ENSG00000137462/ENSG00000150455/ENSG00000162924/ENSG00000172936/ENSG00000173456/ENSG00000197111/ENSG00000197943/ENSG00000198053/ENSG00000239732	18
BP	GO:0032606	type I interferon production	18/1144	36/3952	0.00599592	0.0642313	ENSG00000005339/ENSG00000068308/ENSG00000088888/ENSG00000101916/ENSG00000110042/ENSG00000118503/ENSG00000121060/ENSG00000124831/ENSG00000136634/ENSG00000137462/ENSG00000150455/ENSG00000162924/ENSG00000172936/ENSG00000173456/ENSG00000197111/ENSG00000197943/ENSG00000198053/ENSG00000239732	18
BP	GO:0019915	lipid storage	12/1144	21/3952	0.00627049	0.0654155	ENSG00000062282/ENSG00000073060/ENSG00000105974/ENSG00000110047/ENSG00000125538/ENSG00000125730/ENSG00000135636/ENSG00000140718/ENSG00000160179/ENSG00000165029/ENSG00000198911/ENSG00000214456	12
BP	GO:1903556	negative regulation of tumor necrosis factor superfamily cytokine production	12/1144	21/3952	0.00627049	0.0654155	ENSG00000012223/ENSG00000069399/ENSG00000090376/ENSG00000101425/ENSG00000105383/ENSG00000118503/ENSG00000131759/ENSG00000136634/ENSG00000157017/ENSG00000175344/ENSG00000198053/ENSG00000229314	12
BP	GO:0051272	positive regulation of cellular component movement	72/1144	193/3952	0.00627768	0.0654155	ENSG00000019582/ENSG00000019991/ENSG00000030582/ENSG00000034152/ENSG00000035664/ENSG00000060237/ENSG00000061273/ENSG00000071054/ENSG00000073060/ENSG00000078018/ENSG00000084112/ENSG00000086548/ENSG00000090339/ENSG00000100985/ENSG00000105287/ENSG00000105974/ENSG00000107099/ENSG00000111859/ENSG00000112062/ENSG00000112245/ENSG00000113916/ENSG00000115170/ENSG00000115594/ENSG00000116584/ENSG00000120899…	72
BP	GO:0042327	positive regulation of phosphorylation	102/1144	286/3952	0.00630682	0.0654155	ENSG00000006062/ENSG00000011422/ENSG00000012223/ENSG00000018280/ENSG00000019582/ENSG00000019991/ENSG00000034152/ENSG00000035862/ENSG00000043462/ENSG00000055208/ENSG00000058668/ENSG00000060237/ENSG00000064393/ENSG00000067182/ENSG00000071054/ENSG00000072062/ENSG00000072518/ENSG00000072786/ENSG00000088888/ENSG00000090061/ENSG00000090339/ENSG00000095370/ENSG00000099985/ENSG00000100985/ENSG00000101265…	102
BP	GO:0006901	vesicle coating	9/1144	14/3952	0.00631533	0.0654155	ENSG00000105402/ENSG00000114270/ENSG00000119414/ENSG00000148396/ENSG00000150961/ENSG00000162517/ENSG00000163235/ENSG00000197249/ENSG00000198734	9
BP	GO:0032733	positive regulation of interleukin-10 production	9/1144	14/3952	0.00631533	0.0654155	ENSG00000019991/ENSG00000069399/ENSG00000137462/ENSG00000158869/ENSG00000163362/ENSG00000167207/ENSG00000171916/ENSG00000187116/ENSG00000239732	9
BP	GO:0048207	vesicle targeting, rough ER to cis-Golgi	9/1144	14/3952	0.00631533	0.0654155	ENSG00000105402/ENSG00000114270/ENSG00000119414/ENSG00000148396/ENSG00000150961/ENSG00000162517/ENSG00000163235/ENSG00000197249/ENSG00000198734	9
BP	GO:0048208	COPII vesicle coating	9/1144	14/3952	0.00631533	0.0654155	ENSG00000105402/ENSG00000114270/ENSG00000119414/ENSG00000148396/ENSG00000150961/ENSG00000162517/ENSG00000163235/ENSG00000197249/ENSG00000198734	9
BP	GO:0099518	vesicle cytoskeletal trafficking	9/1144	14/3952	0.00631533	0.0654155	ENSG00000054523/ENSG00000078018/ENSG00000130402/ENSG00000137177/ENSG00000162069/ENSG00000163820/ENSG00000166579/ENSG00000197535/ENSG00000197879	9
BP	GO:1904407	positive regulation of nitric oxide metabolic process	9/1144	14/3952	0.00631533	0.0654155	ENSG00000079805/ENSG00000090339/ENSG00000118113/ENSG00000120899/ENSG00000125538/ENSG00000130707/ENSG00000153904/ENSG00000174130/ENSG00000184988	9
BP	GO:0040017	positive regulation of locomotion	71/1144	190/3952	0.00632842	0.0654155	ENSG00000019582/ENSG00000019991/ENSG00000030582/ENSG00000034152/ENSG00000035664/ENSG00000060237/ENSG00000061273/ENSG00000071054/ENSG00000073060/ENSG00000084112/ENSG00000086548/ENSG00000090339/ENSG00000100985/ENSG00000105287/ENSG00000105974/ENSG00000107099/ENSG00000111859/ENSG00000112062/ENSG00000112245/ENSG00000115170/ENSG00000115594/ENSG00000116584/ENSG00000120899/ENSG00000122861/ENSG00000123384…	71
BP	GO:0031330	negative regulation of cellular catabolic process	29/1144	66/3952	0.00633545	0.0654155	ENSG00000018280/ENSG00000019991/ENSG00000035862/ENSG00000055208/ENSG00000058668/ENSG00000064393/ENSG00000100234/ENSG00000101439/ENSG00000102265/ENSG00000102921/ENSG00000105723/ENSG00000105835/ENSG00000112062/ENSG00000112977/ENSG00000116260/ENSG00000128016/ENSG00000134815/ENSG00000136634/ENSG00000137642/ENSG00000140464/ENSG00000140564/ENSG00000145016/ENSG00000150455/ENSG00000162889/ENSG00000168610…	29
BP	GO:0043406	positive regulation of MAP kinase activity	35/1144	83/3952	0.00637143	0.0655894	ENSG00000006062/ENSG00000019582/ENSG00000019991/ENSG00000034152/ENSG00000055208/ENSG00000104814/ENSG00000107263/ENSG00000108984/ENSG00000112062/ENSG00000120899/ENSG00000125538/ENSG00000137801/ENSG00000141506/ENSG00000149269/ENSG00000157017/ENSG00000160551/ENSG00000160691/ENSG00000162889/ENSG00000163221/ENSG00000163235/ENSG00000163362/ENSG00000163421/ENSG00000166333/ENSG00000167207/ENSG00000169554…	35
BP	GO:0002695	negative regulation of leukocyte activation	25/1144	55/3952	0.00648451	0.0665536	ENSG00000008438/ENSG00000019582/ENSG00000030582/ENSG00000077984/ENSG00000079385/ENSG00000101425/ENSG00000105639/ENSG00000113916/ENSG00000118503/ENSG00000118520/ENSG00000122641/ENSG00000131042/ENSG00000135870/ENSG00000136630/ENSG00000136634/ENSG00000151208/ENSG00000153208/ENSG00000159842/ENSG00000160685/ENSG00000164509/ENSG00000168918/ENSG00000171916/ENSG00000172216/ENSG00000254087/ENSG00000271605	25
BP	GO:0034330	cell junction organization	82/1144	224/3952	0.0065105	0.0666208	ENSG00000004399/ENSG00000007402/ENSG00000008086/ENSG00000061273/ENSG00000070759/ENSG00000071054/ENSG00000072062/ENSG00000072110/ENSG00000075624/ENSG00000077063/ENSG00000080854/ENSG00000084112/ENSG00000087274/ENSG00000104419/ENSG00000105974/ENSG00000107263/ENSG00000110400/ENSG00000112062/ENSG00000113758/ENSG00000120899/ENSG00000123384/ENSG00000124215/ENSG00000125730/ENSG00000125753/ENSG00000128594…	82
BP	GO:0002253	activation of immune response	49/1144	124/3952	0.00661357	0.0674742	ENSG00000005339/ENSG00000015285/ENSG00000043462/ENSG00000055163/ENSG00000055208/ENSG00000060237/ENSG00000072062/ENSG00000075624/ENSG00000079385/ENSG00000082074/ENSG00000088888/ENSG00000102010/ENSG00000105287/ENSG00000107263/ENSG00000113303/ENSG00000115935/ENSG00000125538/ENSG00000125730/ENSG00000126759/ENSG00000132522/ENSG00000133246/ENSG00000134215/ENSG00000135870/ENSG00000136044/ENSG00000136238…	49
BP	GO:0051056	regulation of small GTPase mediated signal transduction	50/1144	127/3952	0.00665454	0.0676327	ENSG00000035862/ENSG00000071054/ENSG00000079805/ENSG00000089639/ENSG00000099331/ENSG00000100485/ENSG00000105738/ENSG00000105767/ENSG00000107263/ENSG00000110237/ENSG00000110395/ENSG00000112379/ENSG00000113916/ENSG00000115904/ENSG00000116584/ENSG00000116991/ENSG00000120063/ENSG00000120318/ENSG00000124126/ENSG00000127084/ENSG00000128340/ENSG00000132359/ENSG00000132694/ENSG00000133121/ENSG00000134215…	50
BP	GO:0009725	response to hormone	90/1144	249/3952	0.00667955	0.0676327	ENSG00000033800/ENSG00000035862/ENSG00000058668/ENSG00000072062/ENSG00000079385/ENSG00000089159/ENSG00000090339/ENSG00000100234/ENSG00000102265/ENSG00000103994/ENSG00000105639/ENSG00000105723/ENSG00000105974/ENSG00000106070/ENSG00000108576/ENSG00000110395/ENSG00000111424/ENSG00000115904/ENSG00000117115/ENSG00000117713/ENSG00000118520/ENSG00000118785/ENSG00000120129/ENSG00000120899/ENSG00000122641…	90
BP	GO:0051047	positive regulation of secretion	51/1144	130/3952	0.00668829	0.0676327	ENSG00000008130/ENSG00000033327/ENSG00000069974/ENSG00000073150/ENSG00000088888/ENSG00000091592/ENSG00000099985/ENSG00000101916/ENSG00000105383/ENSG00000105483/ENSG00000105514/ENSG00000108576/ENSG00000108984/ENSG00000112062/ENSG00000116729/ENSG00000118113/ENSG00000118785/ENSG00000122641/ENSG00000123384/ENSG00000123836/ENSG00000125538/ENSG00000136238/ENSG00000136634/ENSG00000137462/ENSG00000142405…	51
BP	GO:0034762	regulation of transmembrane transport	55/1144	142/3952	0.00675829	0.0679396	ENSG00000007402/ENSG00000014216/ENSG00000058668/ENSG00000060237/ENSG00000070371/ENSG00000072062/ENSG00000075624/ENSG00000079805/ENSG00000088832/ENSG00000100985/ENSG00000102057/ENSG00000105723/ENSG00000105974/ENSG00000106070/ENSG00000112062/ENSG00000116396/ENSG00000120899/ENSG00000124942/ENSG00000125538/ENSG00000125730/ENSG00000130402/ENSG00000131504/ENSG00000132535/ENSG00000135636/ENSG00000136044…	55
BP	GO:0045936	negative regulation of phosphate metabolic process	55/1144	142/3952	0.00675829	0.0679396	ENSG00000019991/ENSG00000060237/ENSG00000079385/ENSG00000088832/ENSG00000090376/ENSG00000100234/ENSG00000101265/ENSG00000105656/ENSG00000105767/ENSG00000105974/ENSG00000107263/ENSG00000110395/ENSG00000112137/ENSG00000112379/ENSG00000112419/ENSG00000112640/ENSG00000118503/ENSG00000120129/ENSG00000122641/ENSG00000125538/ENSG00000129993/ENSG00000132522/ENSG00000134668/ENSG00000135596/ENSG00000135842…	55
BP	GO:0009743	response to carbohydrate	27/1144	61/3952	0.00737453	0.0739178	ENSG00000008130/ENSG00000067992/ENSG00000071054/ENSG00000072062/ENSG00000090339/ENSG00000105835/ENSG00000108984/ENSG00000118263/ENSG00000120899/ENSG00000123384/ENSG00000123836/ENSG00000125538/ENSG00000130766/ENSG00000136238/ENSG00000137801/ENSG00000140443/ENSG00000148737/ENSG00000155093/ENSG00000156711/ENSG00000157017/ENSG00000166501/ENSG00000170837/ENSG00000178607/ENSG00000178966/ENSG00000185650…	27
BP	GO:0018105	peptidyl-serine phosphorylation	33/1144	78/3952	0.0074982	0.0747205	ENSG00000019991/ENSG00000058668/ENSG00000060237/ENSG00000064393/ENSG00000067992/ENSG00000069020/ENSG00000072062/ENSG00000072518/ENSG00000079277/ENSG00000095370/ENSG00000099308/ENSG00000099875/ENSG00000099985/ENSG00000101265/ENSG00000104814/ENSG00000104936/ENSG00000105287/ENSG00000105723/ENSG00000105974/ENSG00000112062/ENSG00000118515/ENSG00000119408/ENSG00000145632/ENSG00000149269/ENSG00000150457…	33
BP	GO:0071496	cellular response to external stimulus	33/1144	78/3952	0.0074982	0.0747205	ENSG00000006062/ENSG00000025039/ENSG00000064666/ENSG00000067182/ENSG00000084112/ENSG00000090339/ENSG00000101916/ENSG00000103335/ENSG00000105835/ENSG00000110395/ENSG00000111424/ENSG00000112977/ENSG00000116299/ENSG00000125538/ENSG00000129226/ENSG00000130766/ENSG00000134755/ENSG00000136238/ENSG00000148346/ENSG00000160200/ENSG00000163083/ENSG00000163545/ENSG00000170345/ENSG00000172936/ENSG00000173402…	33
BP	GO:0052547	regulation of peptidase activity	45/1144	113/3952	0.00769517	0.0757069	ENSG00000011201/ENSG00000011422/ENSG00000012223/ENSG00000019991/ENSG00000030582/ENSG00000035862/ENSG00000055163/ENSG00000055955/ENSG00000077984/ENSG00000079257/ENSG00000084234/ENSG00000091592/ENSG00000100234/ENSG00000100985/ENSG00000101439/ENSG00000102265/ENSG00000105483/ENSG00000105974/ENSG00000112062/ENSG00000112977/ENSG00000114270/ENSG00000124102/ENSG00000124107/ENSG00000125730/ENSG00000127946…	45
BP	GO:0032653	regulation of interleukin-10 production	11/1144	19/3952	0.00775178	0.0757069	ENSG00000019991/ENSG00000069399/ENSG00000105639/ENSG00000118113/ENSG00000137462/ENSG00000158869/ENSG00000163362/ENSG00000167207/ENSG00000171916/ENSG00000187116/ENSG00000239732	11
BP	GO:0032720	negative regulation of tumor necrosis factor production	11/1144	19/3952	0.00775178	0.0757069	ENSG00000069399/ENSG00000090376/ENSG00000101425/ENSG00000105383/ENSG00000118503/ENSG00000131759/ENSG00000136634/ENSG00000157017/ENSG00000175344/ENSG00000198053/ENSG00000229314	11
BP	GO:0050706	regulation of interleukin-1 beta secretion	11/1144	19/3952	0.00775178	0.0757069	ENSG00000091592/ENSG00000101916/ENSG00000105483/ENSG00000118503/ENSG00000140464/ENSG00000142405/ENSG00000163568/ENSG00000167207/ENSG00000187116/ENSG00000228278/ENSG00000229314	11
BP	GO:0060761	negative regulation of response to cytokine stimulus	11/1144	19/3952	0.00775178	0.0757069	ENSG00000090376/ENSG00000105483/ENSG00000105974/ENSG00000115590/ENSG00000117115/ENSG00000118520/ENSG00000132522/ENSG00000136689/ENSG00000160710/ENSG00000163357/ENSG00000166484	11
BP	GO:0070498	interleukin-1-mediated signaling pathway	11/1144	19/3952	0.00775178	0.0757069	ENSG00000055208/ENSG00000090376/ENSG00000115590/ENSG00000115594/ENSG00000125538/ENSG00000136689/ENSG00000139946/ENSG00000167207/ENSG00000172936/ENSG00000196083/ENSG00000198909	11
BP	GO:0071260	cellular response to mechanical stimulus	11/1144	19/3952	0.00775178	0.0757069	ENSG00000006062/ENSG00000064666/ENSG00000067182/ENSG00000101916/ENSG00000103335/ENSG00000125538/ENSG00000136238/ENSG00000172936/ENSG00000173402/ENSG00000186642/ENSG00000187554	11
BP	GO:0043410	positive regulation of MAPK cascade	60/1144	158/3952	0.00786721	0.0766159	ENSG00000006062/ENSG00000019582/ENSG00000019991/ENSG00000034152/ENSG00000035862/ENSG00000055208/ENSG00000064393/ENSG00000090339/ENSG00000099985/ENSG00000101265/ENSG00000104814/ENSG00000105287/ENSG00000107263/ENSG00000108984/ENSG00000112062/ENSG00000118113/ENSG00000120899/ENSG00000123384/ENSG00000124588/ENSG00000125538/ENSG00000133048/ENSG00000133116/ENSG00000136689/ENSG00000137801/ENSG00000139946…	60
BP	GO:1903706	regulation of hemopoiesis	52/1144	134/3952	0.00797017	0.0769554	ENSG00000005339/ENSG00000008438/ENSG00000012223/ENSG00000019582/ENSG00000057657/ENSG00000068323/ENSG00000079385/ENSG00000087460/ENSG00000092847/ENSG00000099985/ENSG00000100813/ENSG00000101265/ENSG00000104853/ENSG00000105639/ENSG00000108175/ENSG00000112062/ENSG00000112299/ENSG00000113916/ENSG00000115904/ENSG00000119535/ENSG00000120899/ENSG00000122641/ENSG00000128016/ENSG00000131042/ENSG00000131759…	52
BP	GO:0010942	positive regulation of cell death	76/1144	207/3952	0.00797189	0.0769554	ENSG00000011422/ENSG00000030582/ENSG00000035681/ENSG00000067182/ENSG00000079805/ENSG00000084112/ENSG00000086062/ENSG00000091592/ENSG00000100234/ENSG00000100485/ENSG00000100985/ENSG00000101265/ENSG00000105483/ENSG00000105723/ENSG00000105974/ENSG00000108984/ENSG00000110237/ENSG00000111424/ENSG00000112242/ENSG00000112977/ENSG00000113916/ENSG00000115904/ENSG00000116584/ENSG00000120063/ENSG00000120129…	76
BP	GO:0031646	positive regulation of nervous system process	15/1144	29/3952	0.00799187	0.0769554	ENSG00000019991/ENSG00000077984/ENSG00000080854/ENSG00000084112/ENSG00000120899/ENSG00000132535/ENSG00000132970/ENSG00000140678/ENSG00000169403/ENSG00000173402/ENSG00000175344/ENSG00000177628/ENSG00000179915/ENSG00000183044/ENSG00000196338	15
BP	GO:0034763	negative regulation of transmembrane transport	15/1144	29/3952	0.00799187	0.0769554	ENSG00000100985/ENSG00000105723/ENSG00000105974/ENSG00000106070/ENSG00000125538/ENSG00000135636/ENSG00000136044/ENSG00000137801/ENSG00000138411/ENSG00000139890/ENSG00000166501/ENSG00000180509/ENSG00000185950/ENSG00000239732/ENSG00000276289	15
BP	GO:0034113	heterotypic cell-cell adhesion	13/1144	24/3952	0.00816743	0.0782066	ENSG00000060237/ENSG00000086548/ENSG00000125538/ENSG00000131042/ENSG00000134755/ENSG00000136634/ENSG00000136689/ENSG00000140678/ENSG00000156886/ENSG00000166484/ENSG00000179820/ENSG00000197971/ENSG00000198053	13
BP	GO:0071622	regulation of granulocyte chemotaxis	13/1144	24/3952	0.00816743	0.0782066	ENSG00000019582/ENSG00000035664/ENSG00000109743/ENSG00000112062/ENSG00000128340/ENSG00000130150/ENSG00000135636/ENSG00000136238/ENSG00000137801/ENSG00000150455/ENSG00000180871/ENSG00000183049/ENSG00000197405	13
BP	GO:0006691	leukotriene metabolic process	7/1144	10/3952	0.00848095	0.080287	ENSG00000012779/ENSG00000132965/ENSG00000137462/ENSG00000162889/ENSG00000186115/ENSG00000186204/ENSG00000186529	7
BP	GO:0034122	negative regulation of toll-like receptor signaling pathway	7/1144	10/3952	0.00848095	0.080287	ENSG00000090376/ENSG00000118503/ENSG00000132522/ENSG00000174130/ENSG00000174885/ENSG00000239732/ENSG00000254087	7
BP	GO:0042572	retinol metabolic process	7/1144	10/3952	0.00848095	0.080287	ENSG00000062282/ENSG00000073737/ENSG00000128918/ENSG00000135437/ENSG00000138061/ENSG00000163803/ENSG00000227471	7
BP	GO:1900744	regulation of p38MAPK cascade	7/1144	10/3952	0.00848095	0.080287	ENSG00000019991/ENSG00000081913/ENSG00000120129/ENSG00000125538/ENSG00000141503/ENSG00000158517/ENSG00000198909	7
BP	GO:0071222	cellular response to lipopolysaccharide	30/1144	70/3952	0.0085018	0.080287	ENSG00000012223/ENSG00000064932/ENSG00000073060/ENSG00000090339/ENSG00000101425/ENSG00000105483/ENSG00000112062/ENSG00000118503/ENSG00000118520/ENSG00000125538/ENSG00000128016/ENSG00000129226/ENSG00000130707/ENSG00000131042/ENSG00000131759/ENSG00000136634/ENSG00000136689/ENSG00000137462/ENSG00000148346/ENSG00000163739/ENSG00000165029/ENSG00000167207/ENSG00000169403/ENSG00000172216/ENSG00000173334…	30
BP	GO:0051241	negative regulation of multicellular organismal process	122/1144	352/3952	0.00857088	0.080558	ENSG00000008438/ENSG00000010327/ENSG00000011422/ENSG00000012223/ENSG00000018280/ENSG00000019582/ENSG00000019991/ENSG00000030582/ENSG00000058668/ENSG00000060237/ENSG00000061273/ENSG00000063245/ENSG00000065970/ENSG00000067182/ENSG00000067798/ENSG00000068308/ENSG00000068323/ENSG00000069399/ENSG00000071054/ENSG00000072062/ENSG00000078018/ENSG00000079385/ENSG00000088888/ENSG00000090376/ENSG00000092847…	122
BP	GO:0046330	positive regulation of JNK cascade	18/1144	37/3952	0.0085775	0.080558	ENSG00000064393/ENSG00000101265/ENSG00000104814/ENSG00000118113/ENSG00000120899/ENSG00000125538/ENSG00000136689/ENSG00000141503/ENSG00000149269/ENSG00000150455/ENSG00000158517/ENSG00000160551/ENSG00000167207/ENSG00000169554/ENSG00000172985/ENSG00000174130/ENSG00000178607/ENSG00000239732	18
BP	GO:0001934	positive regulation of protein phosphorylation	97/1144	273/3952	0.00862297	0.0807638	ENSG00000006062/ENSG00000011422/ENSG00000012223/ENSG00000018280/ENSG00000019582/ENSG00000019991/ENSG00000034152/ENSG00000035862/ENSG00000043462/ENSG00000055208/ENSG00000058668/ENSG00000060237/ENSG00000064393/ENSG00000067182/ENSG00000071054/ENSG00000072062/ENSG00000072518/ENSG00000072786/ENSG00000088888/ENSG00000090061/ENSG00000090339/ENSG00000095370/ENSG00000099985/ENSG00000100985/ENSG00000101265…	97
BP	GO:0006979	response to oxidative stress	43/1144	108/3952	0.00910145	0.085013	ENSG00000019991/ENSG00000079805/ENSG00000086288/ENSG00000087258/ENSG00000089159/ENSG00000100985/ENSG00000112299/ENSG00000115607/ENSG00000116016/ENSG00000118503/ENSG00000118520/ENSG00000120129/ENSG00000120899/ENSG00000129465/ENSG00000130766/ENSG00000132510/ENSG00000133639/ENSG00000135766/ENSG00000136634/ENSG00000137449/ENSG00000138061/ENSG00000140464/ENSG00000148346/ENSG00000148450/ENSG00000151012…	43
BP	GO:0050728	negative regulation of inflammatory response	22/1144	48/3952	0.00922717	0.0859531	ENSG00000008438/ENSG00000019991/ENSG00000030582/ENSG00000067182/ENSG00000077984/ENSG00000115590/ENSG00000115718/ENSG00000118503/ENSG00000132522/ENSG00000136044/ENSG00000136634/ENSG00000136999/ENSG00000142405/ENSG00000142512/ENSG00000157017/ENSG00000159842/ENSG00000166484/ENSG00000171049/ENSG00000174885/ENSG00000177628/ENSG00000184557/ENSG00000198053	22
BP	GO:0007599	hemostasis	46/1144	117/3952	0.00929847	0.0863825	ENSG00000011422/ENSG00000015285/ENSG00000043462/ENSG00000058866/ENSG00000069974/ENSG00000072062/ENSG00000075624/ENSG00000079385/ENSG00000087460/ENSG00000089902/ENSG00000100345/ENSG00000100605/ENSG00000105974/ENSG00000107099/ENSG00000110047/ENSG00000110799/ENSG00000115718/ENSG00000120063/ENSG00000122861/ENSG00000134215/ENSG00000135596/ENSG00000136238/ENSG00000137076/ENSG00000137801/ENSG00000141506…	46
BP	GO:0018209	peptidyl-serine modification	33/1144	79/3952	0.00938873	0.08669	ENSG00000019991/ENSG00000058668/ENSG00000060237/ENSG00000064393/ENSG00000067992/ENSG00000069020/ENSG00000072062/ENSG00000072518/ENSG00000079277/ENSG00000095370/ENSG00000099308/ENSG00000099875/ENSG00000099985/ENSG00000101265/ENSG00000104814/ENSG00000104936/ENSG00000105287/ENSG00000105723/ENSG00000105974/ENSG00000112062/ENSG00000118515/ENSG00000119408/ENSG00000145632/ENSG00000149269/ENSG00000150457…	33
BP	GO:0002791	regulation of peptide secretion	53/1144	138/3952	0.00940743	0.08669	ENSG00000007402/ENSG00000008130/ENSG00000019582/ENSG00000071054/ENSG00000073150/ENSG00000088888/ENSG00000091592/ENSG00000099985/ENSG00000101916/ENSG00000105383/ENSG00000105483/ENSG00000112062/ENSG00000115590/ENSG00000116729/ENSG00000118113/ENSG00000118263/ENSG00000118503/ENSG00000123384/ENSG00000123836/ENSG00000125538/ENSG00000136238/ENSG00000136634/ENSG00000136999/ENSG00000137462/ENSG00000140464…	53
BP	GO:0031400	negative regulation of protein modification process	53/1144	138/3952	0.00940743	0.08669	ENSG00000019991/ENSG00000058668/ENSG00000060237/ENSG00000073910/ENSG00000079385/ENSG00000088832/ENSG00000090376/ENSG00000100234/ENSG00000101265/ENSG00000102921/ENSG00000105767/ENSG00000105974/ENSG00000107263/ENSG00000110395/ENSG00000112137/ENSG00000112419/ENSG00000112640/ENSG00000118503/ENSG00000120129/ENSG00000125538/ENSG00000131788/ENSG00000132522/ENSG00000135596/ENSG00000135636/ENSG00000135842…	53
BP	GO:0002703	regulation of leukocyte mediated immunity	27/1144	62/3952	0.00954524	0.0872704	ENSG00000015285/ENSG00000033327/ENSG00000079385/ENSG00000088888/ENSG00000090339/ENSG00000105639/ENSG00000113916/ENSG00000115594/ENSG00000115604/ENSG00000115607/ENSG00000118520/ENSG00000125538/ENSG00000125730/ENSG00000128340/ENSG00000129465/ENSG00000133246/ENSG00000136634/ENSG00000158869/ENSG00000159842/ENSG00000167207/ENSG00000169403/ENSG00000169896/ENSG00000203710/ENSG00000204525/ENSG00000204936…	27
BP	GO:0001960	negative regulation of cytokine-mediated signaling pathway	10/1144	17/3952	0.00956651	0.0872704	ENSG00000090376/ENSG00000105483/ENSG00000105974/ENSG00000115590/ENSG00000117115/ENSG00000118520/ENSG00000132522/ENSG00000136689/ENSG00000160710/ENSG00000163357	10
BP	GO:0006953	acute-phase response	10/1144	17/3952	0.00956651	0.0872704	ENSG00000055955/ENSG00000125538/ENSG00000130707/ENSG00000168610/ENSG00000172216/ENSG00000177575/ENSG00000197249/ENSG00000228278/ENSG00000229314/ENSG00000257017	10
BP	GO:0009719	response to endogenous stimulus	146/1144	430/3952	0.00957286	0.0872704	ENSG00000005339/ENSG00000011201/ENSG00000025039/ENSG00000033800/ENSG00000035862/ENSG00000054523/ENSG00000058668/ENSG00000064393/ENSG00000072062/ENSG00000072401/ENSG00000075624/ENSG00000079385/ENSG00000079805/ENSG00000084112/ENSG00000087258/ENSG00000087460/ENSG00000089159/ENSG00000090339/ENSG00000100234/ENSG00000102265/ENSG00000103569/ENSG00000103994/ENSG00000105287/ENSG00000105639/ENSG00000105723…	146
BP	GO:0006888	endoplasmic reticulum to Golgi vesicle-mediated transport	19/1144	40/3952	0.00959771	0.0872704	ENSG00000101558/ENSG00000105402/ENSG00000113719/ENSG00000114270/ENSG00000115718/ENSG00000119414/ENSG00000132912/ENSG00000137642/ENSG00000144043/ENSG00000148396/ENSG00000150961/ENSG00000151532/ENSG00000162517/ENSG00000163235/ENSG00000168374/ENSG00000177951/ENSG00000196352/ENSG00000197249/ENSG00000198734	19
BP	GO:0051347	positive regulation of transferase activity	68/1144	184/3952	0.00994578	0.0901591	ENSG00000006062/ENSG00000012223/ENSG00000018280/ENSG00000019582/ENSG00000019991/ENSG00000034152/ENSG00000043462/ENSG00000055208/ENSG00000058668/ENSG00000060237/ENSG00000071054/ENSG00000072062/ENSG00000072518/ENSG00000072786/ENSG00000090061/ENSG00000101265/ENSG00000104814/ENSG00000105723/ENSG00000107263/ENSG00000108984/ENSG00000111859/ENSG00000112062/ENSG00000120899/ENSG00000123836/ENSG00000125538…	68
BP	GO:0030217	T cell differentiation	28/1144	65/3952	0.00998053	0.0901591	ENSG00000019582/ENSG00000057657/ENSG00000069399/ENSG00000104853/ENSG00000105639/ENSG00000108175/ENSG00000112299/ENSG00000113916/ENSG00000115604/ENSG00000115904/ENSG00000124126/ENSG00000124813/ENSG00000129465/ENSG00000131042/ENSG00000131759/ENSG00000134516/ENSG00000135870/ENSG00000136630/ENSG00000158869/ENSG00000160685/ENSG00000166523/ENSG00000166527/ENSG00000168610/ENSG00000171316/ENSG00000185650…	28
BP	GO:0016477	cell migration	157/1144	466/3952	0.0100132	0.0901591	ENSG00000004399/ENSG00000008086/ENSG00000019582/ENSG00000019991/ENSG00000030582/ENSG00000034152/ENSG00000035664/ENSG00000060237/ENSG00000061273/ENSG00000067798/ENSG00000071054/ENSG00000072518/ENSG00000072786/ENSG00000073060/ENSG00000076356/ENSG00000079385/ENSG00000084112/ENSG00000086062/ENSG00000086548/ENSG00000089159/ENSG00000090339/ENSG00000100345/ENSG00000100985/ENSG00000102265/ENSG00000105287…	157
BP	GO:1905954	positive regulation of lipid localization	14/1144	27/3952	0.0100206	0.0901591	ENSG00000073060/ENSG00000108984/ENSG00000110047/ENSG00000118785/ENSG00000123384/ENSG00000125538/ENSG00000125730/ENSG00000132522/ENSG00000157017/ENSG00000160179/ENSG00000165029/ENSG00000186115/ENSG00000198911/ENSG00000214456	14
BP	GO:0002696	positive regulation of leukocyte activation	37/1144	91/3952	0.0102385	0.091878	ENSG00000019582/ENSG00000033327/ENSG00000101307/ENSG00000105639/ENSG00000105974/ENSG00000107099/ENSG00000108175/ENSG00000109743/ENSG00000112299/ENSG00000113916/ENSG00000118113/ENSG00000125538/ENSG00000131042/ENSG00000131759/ENSG00000132589/ENSG00000134215/ENSG00000136238/ENSG00000136630/ENSG00000136634/ENSG00000137801/ENSG00000149269/ENSG00000150455/ENSG00000158869/ENSG00000160685/ENSG00000166527…	37
BP	GO:0007159	leukocyte cell-cell adhesion	39/1144	97/3952	0.0105395	0.0943236	ENSG00000019582/ENSG00000060237/ENSG00000072786/ENSG00000079385/ENSG00000090339/ENSG00000101307/ENSG00000105639/ENSG00000105974/ENSG00000107099/ENSG00000108175/ENSG00000112299/ENSG00000113916/ENSG00000118520/ENSG00000125538/ENSG00000128340/ENSG00000130707/ENSG00000131042/ENSG00000131759/ENSG00000132589/ENSG00000135870/ENSG00000136238/ENSG00000136630/ENSG00000136634/ENSG00000143546/ENSG00000147065…	39
BP	GO:1903707	negative regulation of hemopoiesis	24/1144	54/3952	0.010566	0.0943236	ENSG00000008438/ENSG00000012223/ENSG00000019582/ENSG00000079385/ENSG00000105639/ENSG00000113916/ENSG00000120899/ENSG00000122641/ENSG00000128016/ENSG00000131759/ENSG00000131788/ENSG00000135870/ENSG00000136630/ENSG00000148400/ENSG00000154127/ENSG00000160685/ENSG00000166147/ENSG00000168918/ENSG00000173334/ENSG00000185650/ENSG00000198728/ENSG00000204103/ENSG00000204577/ENSG00000254087	24
BP	GO:0071902	positive regulation of protein serine/threonine kinase activity	40/1144	100/3952	0.0106628	0.0949403	ENSG00000006062/ENSG00000012223/ENSG00000019582/ENSG00000019991/ENSG00000034152/ENSG00000055208/ENSG00000058668/ENSG00000090061/ENSG00000104814/ENSG00000107263/ENSG00000108984/ENSG00000112062/ENSG00000120899/ENSG00000125538/ENSG00000137801/ENSG00000141506/ENSG00000149269/ENSG00000151726/ENSG00000157017/ENSG00000160551/ENSG00000160691/ENSG00000162889/ENSG00000163221/ENSG00000163235/ENSG00000163362…	40
BP	GO:1904018	positive regulation of vasculature development	30/1144	71/3952	0.0107467	0.0954399	ENSG00000019991/ENSG00000030582/ENSG00000061273/ENSG00000064393/ENSG00000079385/ENSG00000105287/ENSG00000120899/ENSG00000125538/ENSG00000125730/ENSG00000133048/ENSG00000133639/ENSG00000136634/ENSG00000137801/ENSG00000138061/ENSG00000138772/ENSG00000140678/ENSG00000145632/ENSG00000148400/ENSG00000148926/ENSG00000153904/ENSG00000157017/ENSG00000163349/ENSG00000166501/ENSG00000168610/ENSG00000171236…	30
BP	GO:0045765	regulation of angiogenesis	43/1144	109/3952	0.0109353	0.0966139	ENSG00000004399/ENSG00000010327/ENSG00000019991/ENSG00000030582/ENSG00000061273/ENSG00000063245/ENSG00000064393/ENSG00000065970/ENSG00000079385/ENSG00000092847/ENSG00000105287/ENSG00000118503/ENSG00000120899/ENSG00000125538/ENSG00000125730/ENSG00000133048/ENSG00000133121/ENSG00000133639/ENSG00000135298/ENSG00000135766/ENSG00000136634/ENSG00000137801/ENSG00000138061/ENSG00000138772/ENSG00000140464…	43
BP	GO:0060326	cell chemotaxis	43/1144	109/3952	0.0109353	0.0966139	ENSG00000019582/ENSG00000019991/ENSG00000035664/ENSG00000060237/ENSG00000105287/ENSG00000109743/ENSG00000112062/ENSG00000117115/ENSG00000119535/ENSG00000120129/ENSG00000120899/ENSG00000124126/ENSG00000125538/ENSG00000128340/ENSG00000128512/ENSG00000130150/ENSG00000134215/ENSG00000135636/ENSG00000136238/ENSG00000136634/ENSG00000136689/ENSG00000136999/ENSG00000137801/ENSG00000143546/ENSG00000144668…	43
BP	GO:0007265	Ras protein signal transduction	54/1144	142/3952	0.0110067	0.0969947	ENSG00000015285/ENSG00000035862/ENSG00000069974/ENSG00000071054/ENSG00000079805/ENSG00000099331/ENSG00000100228/ENSG00000100485/ENSG00000105514/ENSG00000105767/ENSG00000107263/ENSG00000108424/ENSG00000108774/ENSG00000110237/ENSG00000110395/ENSG00000111540/ENSG00000112062/ENSG00000112379/ENSG00000113916/ENSG00000115904/ENSG00000116584/ENSG00000119396/ENSG00000120063/ENSG00000124126/ENSG00000127084…	54
BP	GO:0045785	positive regulation of cell adhesion	51/1144	133/3952	0.0111002	0.0975676	ENSG00000019582/ENSG00000068323/ENSG00000071054/ENSG00000077420/ENSG00000079805/ENSG00000086548/ENSG00000090339/ENSG00000101307/ENSG00000102837/ENSG00000103335/ENSG00000105287/ENSG00000105639/ENSG00000105974/ENSG00000107099/ENSG00000108175/ENSG00000111859/ENSG00000112299/ENSG00000113916/ENSG00000120899/ENSG00000124126/ENSG00000125538/ENSG00000130396/ENSG00000131042/ENSG00000131759/ENSG00000132589…	51
BP	GO:0001894	tissue homeostasis	25/1144	57/3952	0.0111617	0.0976076	ENSG00000012223/ENSG00000075624/ENSG00000078804/ENSG00000087274/ENSG00000087460/ENSG00000105514/ENSG00000111837/ENSG00000116016/ENSG00000118503/ENSG00000118785/ENSG00000120899/ENSG00000128340/ENSG00000136238/ENSG00000142552/ENSG00000148400/ENSG00000154127/ENSG00000155846/ENSG00000163362/ENSG00000166340/ENSG00000167207/ENSG00000168918/ENSG00000184009/ENSG00000197971/ENSG00000198728/ENSG00000239732	25
BP	GO:0002262	myeloid cell homeostasis	25/1144	57/3952	0.0111617	0.0976076	ENSG00000064393/ENSG00000087274/ENSG00000100813/ENSG00000105639/ENSG00000112062/ENSG00000113916/ENSG00000116016/ENSG00000122641/ENSG00000128016/ENSG00000151012/ENSG00000153208/ENSG00000158869/ENSG00000160211/ENSG00000160710/ENSG00000162736/ENSG00000168610/ENSG00000168918/ENSG00000173757/ENSG00000180871/ENSG00000182782/ENSG00000185650/ENSG00000185811/ENSG00000198728/ENSG00000204103/ENSG00000254087	25
BP	GO:0051223	regulation of protein transport	69/1144	188/3952	0.0112831	0.0984182	ENSG00000007402/ENSG00000008130/ENSG00000071054/ENSG00000072062/ENSG00000073150/ENSG00000088888/ENSG00000091592/ENSG00000099985/ENSG00000101916/ENSG00000105383/ENSG00000105483/ENSG00000105723/ENSG00000112062/ENSG00000115590/ENSG00000116729/ENSG00000118113/ENSG00000118263/ENSG00000118503/ENSG00000123384/ENSG00000123836/ENSG00000125538/ENSG00000128340/ENSG00000133961/ENSG00000136238/ENSG00000136634…	69
BP	GO:0002688	regulation of leukocyte chemotaxis	21/1144	46/3952	0.0114478	0.0993491	ENSG00000019582/ENSG00000035664/ENSG00000060237/ENSG00000109743/ENSG00000112062/ENSG00000117115/ENSG00000120129/ENSG00000120899/ENSG00000128340/ENSG00000130150/ENSG00000135636/ENSG00000136238/ENSG00000136999/ENSG00000137801/ENSG00000150455/ENSG00000171049/ENSG00000180871/ENSG00000183049/ENSG00000197405/ENSG00000213654/ENSG00000254087	21
BP	GO:0007229	integrin-mediated signaling pathway	21/1144	46/3952	0.0114478	0.0993491	ENSG00000079385/ENSG00000082074/ENSG00000100345/ENSG00000102265/ENSG00000109743/ENSG00000111859/ENSG00000120899/ENSG00000132470/ENSG00000133246/ENSG00000134215/ENSG00000137076/ENSG00000140678/ENSG00000144668/ENSG00000156886/ENSG00000158869/ENSG00000159840/ENSG00000166333/ENSG00000169896/ENSG00000196924/ENSG00000204936/ENSG00000213949	21
BP	GO:0042592	homeostatic process	166/1144	497/3952	0.0117008	0.100647	ENSG00000005339/ENSG00000008130/ENSG00000012223/ENSG00000018280/ENSG00000019582/ENSG00000030582/ENSG00000058668/ENSG00000060237/ENSG00000062282/ENSG00000064270/ENSG00000064393/ENSG00000064547/ENSG00000067992/ENSG00000068323/ENSG00000071054/ENSG00000072062/ENSG00000073060/ENSG00000075624/ENSG00000078804/ENSG00000086288/ENSG00000087086/ENSG00000087274/ENSG00000087460/ENSG00000088832/ENSG00000089472…	166
BP	GO:0002755	MyD88-dependent toll-like receptor signaling pathway	9/1144	15/3952	0.0117735	0.100647	ENSG00000055208/ENSG00000090376/ENSG00000101916/ENSG00000137462/ENSG00000150455/ENSG00000172936/ENSG00000174130/ENSG00000187554/ENSG00000239732	9
BP	GO:0032692	negative regulation of interleukin-1 production	9/1144	15/3952	0.0117735	0.100647	ENSG00000079385/ENSG00000105383/ENSG00000105483/ENSG00000115590/ENSG00000118503/ENSG00000136634/ENSG00000140464/ENSG00000142405/ENSG00000157017	9
BP	GO:0033692	cellular polysaccharide biosynthetic process	9/1144	15/3952	0.0117735	0.100647	ENSG00000070614/ENSG00000105723/ENSG00000147408/ENSG00000158470/ENSG00000163754/ENSG00000173281/ENSG00000177191/ENSG00000182197/ENSG00000185950	9
BP	GO:0048199	vesicle targeting, to, from or within Golgi	9/1144	15/3952	0.0117735	0.100647	ENSG00000105402/ENSG00000114270/ENSG00000119414/ENSG00000148396/ENSG00000150961/ENSG00000162517/ENSG00000163235/ENSG00000197249/ENSG00000198734	9
BP	GO:1904645	response to amyloid-beta	9/1144	15/3952	0.0117735	0.100647	ENSG00000090339/ENSG00000100985/ENSG00000105835/ENSG00000123384/ENSG00000140443/ENSG00000171049/ENSG00000174130/ENSG00000175344/ENSG00000186318	9
BP	GO:0050867	positive regulation of cell activation	38/1144	95/3952	0.0126237	0.10716	ENSG00000019582/ENSG00000033327/ENSG00000101307/ENSG00000105639/ENSG00000105974/ENSG00000107099/ENSG00000108175/ENSG00000109743/ENSG00000112299/ENSG00000113916/ENSG00000118113/ENSG00000125538/ENSG00000131042/ENSG00000131759/ENSG00000132589/ENSG00000134215/ENSG00000136238/ENSG00000136630/ENSG00000136634/ENSG00000137801/ENSG00000149269/ENSG00000150455/ENSG00000158869/ENSG00000160685/ENSG00000166527…	38
BP	GO:0045766	positive regulation of angiogenesis	28/1144	66/3952	0.0126664	0.10716	ENSG00000019991/ENSG00000030582/ENSG00000061273/ENSG00000064393/ENSG00000105287/ENSG00000120899/ENSG00000125538/ENSG00000125730/ENSG00000133048/ENSG00000133639/ENSG00000136634/ENSG00000137801/ENSG00000138061/ENSG00000138772/ENSG00000140678/ENSG00000145632/ENSG00000148926/ENSG00000153904/ENSG00000157017/ENSG00000163349/ENSG00000166501/ENSG00000168610/ENSG00000171236/ENSG00000175344/ENSG00000180871…	28
BP	GO:0050866	negative regulation of cell activation	28/1144	66/3952	0.0126664	0.10716	ENSG00000008438/ENSG00000019582/ENSG00000030582/ENSG00000077984/ENSG00000079385/ENSG00000101425/ENSG00000105639/ENSG00000113916/ENSG00000118503/ENSG00000118520/ENSG00000122641/ENSG00000131042/ENSG00000135870/ENSG00000136630/ENSG00000136634/ENSG00000151208/ENSG00000153208/ENSG00000154127/ENSG00000159842/ENSG00000160685/ENSG00000164509/ENSG00000168918/ENSG00000171916/ENSG00000172216/ENSG00000178726…	28
BP	GO:0006906	vesicle fusion	11/1144	20/3952	0.0127855	0.10716	ENSG00000100505/ENSG00000102445/ENSG00000134215/ENSG00000135604/ENSG00000135636/ENSG00000139190/ENSG00000139832/ENSG00000151532/ENSG00000166900/ENSG00000231925/ENSG00000272636	11
BP	GO:0008625	extrinsic apoptotic signaling pathway via death domain receptors	11/1144	20/3952	0.0127855	0.10716	ENSG00000019991/ENSG00000067182/ENSG00000090339/ENSG00000100234/ENSG00000116584/ENSG00000118503/ENSG00000134243/ENSG00000137801/ENSG00000148841/ENSG00000173535/ENSG00000196730	11
BP	GO:0032613	interleukin-10 production	11/1144	20/3952	0.0127855	0.10716	ENSG00000019991/ENSG00000069399/ENSG00000105639/ENSG00000118113/ENSG00000137462/ENSG00000158869/ENSG00000163362/ENSG00000167207/ENSG00000171916/ENSG00000187116/ENSG00000239732	11
BP	GO:0033619	membrane protein proteolysis	11/1144	20/3952	0.0127855	0.10716	ENSG00000035862/ENSG00000100234/ENSG00000100345/ENSG00000102265/ENSG00000125538/ENSG00000135074/ENSG00000136634/ENSG00000140564/ENSG00000162736/ENSG00000173402/ENSG00000186318	11
BP	GO:0090174	organelle membrane fusion	11/1144	20/3952	0.0127855	0.10716	ENSG00000100505/ENSG00000102445/ENSG00000134215/ENSG00000135604/ENSG00000135636/ENSG00000139190/ENSG00000139832/ENSG00000151532/ENSG00000166900/ENSG00000231925/ENSG00000272636	11
BP	GO:0022604	regulation of cell morphogenesis	54/1144	143/3952	0.0128469	0.107413	ENSG00000004399/ENSG00000008086/ENSG00000072518/ENSG00000076356/ENSG00000078018/ENSG00000079805/ENSG00000090339/ENSG00000100345/ENSG00000102837/ENSG00000111859/ENSG00000113758/ENSG00000118785/ENSG00000120063/ENSG00000120899/ENSG00000123384/ENSG00000124126/ENSG00000126861/ENSG00000127084/ENSG00000129682/ENSG00000130402/ENSG00000131504/ENSG00000132535/ENSG00000132970/ENSG00000135298/ENSG00000136040…	54
BP	GO:0001933	negative regulation of protein phosphorylation	43/1144	110/3952	0.013064	0.108962	ENSG00000019991/ENSG00000060237/ENSG00000079385/ENSG00000090376/ENSG00000100234/ENSG00000101265/ENSG00000105767/ENSG00000105974/ENSG00000107263/ENSG00000110395/ENSG00000112640/ENSG00000118503/ENSG00000120129/ENSG00000125538/ENSG00000132522/ENSG00000135596/ENSG00000135842/ENSG00000137642/ENSG00000140443/ENSG00000142405/ENSG00000148841/ENSG00000149177/ENSG00000150457/ENSG00000154127/ENSG00000160710…	43
BP	GO:0031644	regulation of nervous system process	19/1144	41/3952	0.0131394	0.10906	ENSG00000014257/ENSG00000019991/ENSG00000077984/ENSG00000080854/ENSG00000084112/ENSG00000120899/ENSG00000132535/ENSG00000132970/ENSG00000136634/ENSG00000136999/ENSG00000140678/ENSG00000157017/ENSG00000169403/ENSG00000173402/ENSG00000175344/ENSG00000177628/ENSG00000179915/ENSG00000183044/ENSG00000196338	19
BP	GO:0071347	cellular response to interleukin-1	19/1144	41/3952	0.0131394	0.10906	ENSG00000055208/ENSG00000090339/ENSG00000090376/ENSG00000103194/ENSG00000115590/ENSG00000115594/ENSG00000125538/ENSG00000133048/ENSG00000135870/ENSG00000136689/ENSG00000139946/ENSG00000148346/ENSG00000156711/ENSG00000167207/ENSG00000172216/ENSG00000172936/ENSG00000196083/ENSG00000198053/ENSG00000198909	19
BP	GO:1903510	mucopolysaccharide metabolic process	16/1144	33/3952	0.0134384	0.111272	ENSG00000008513/ENSG00000010404/ENSG00000019991/ENSG00000033100/ENSG00000055955/ENSG00000070614/ENSG00000086062/ENSG00000103489/ENSG00000125538/ENSG00000131873/ENSG00000133800/ENSG00000141012/ENSG00000141367/ENSG00000147408/ENSG00000158470/ENSG00000187446	16
BP	GO:0044092	negative regulation of molecular function	102/1144	293/3952	0.0137166	0.11303	ENSG00000011201/ENSG00000011422/ENSG00000012223/ENSG00000019991/ENSG00000035862/ENSG00000055955/ENSG00000058668/ENSG00000060237/ENSG00000073910/ENSG00000075624/ENSG00000077157/ENSG00000077984/ENSG00000078018/ENSG00000079257/ENSG00000079385/ENSG00000084234/ENSG00000088832/ENSG00000089639/ENSG00000090376/ENSG00000100234/ENSG00000100985/ENSG00000101439/ENSG00000102096/ENSG00000102265/ENSG00000105483…	102
BP	GO:0045944	positive regulation of transcription by RNA polymerase II	102/1144	293/3952	0.0137166	0.11303	ENSG00000004399/ENSG00000005339/ENSG00000015285/ENSG00000018280/ENSG00000019991/ENSG00000028277/ENSG00000064393/ENSG00000064932/ENSG00000065970/ENSG00000067182/ENSG00000068323/ENSG00000069399/ENSG00000075426/ENSG00000087903/ENSG00000088888/ENSG00000090061/ENSG00000092847/ENSG00000099985/ENSG00000101849/ENSG00000102034/ENSG00000105287/ENSG00000105656/ENSG00000105835/ENSG00000106948/ENSG00000108175…	102
BP	GO:0038127	ERBB signaling pathway	20/1144	44/3952	0.0142069	0.11679	ENSG00000011422/ENSG00000063245/ENSG00000072135/ENSG00000079385/ENSG00000100985/ENSG00000101265/ENSG00000110395/ENSG00000115904/ENSG00000120899/ENSG00000127527/ENSG00000127946/ENSG00000149177/ENSG00000158517/ENSG00000160691/ENSG00000163235/ENSG00000168374/ENSG00000169891/ENSG00000186635/ENSG00000196814/ENSG00000213949	20
BP	GO:0051651	maintenance of location in cell	25/1144	58/3952	0.0143574	0.117451	ENSG00000048707/ENSG00000069399/ENSG00000072062/ENSG00000087086/ENSG00000088832/ENSG00000105974/ENSG00000113758/ENSG00000120899/ENSG00000123191/ENSG00000131504/ENSG00000137642/ENSG00000137841/ENSG00000140464/ENSG00000143546/ENSG00000148346/ENSG00000154127/ENSG00000162341/ENSG00000163220/ENSG00000167996/ENSG00000171316/ENSG00000186815/ENSG00000197535/ENSG00000197943/ENSG00000198838/ENSG00000254087	25
BP	GO:0045429	positive regulation of nitric oxide biosynthetic process	8/1144	13/3952	0.0144244	0.117451	ENSG00000079805/ENSG00000090339/ENSG00000118113/ENSG00000120899/ENSG00000125538/ENSG00000130707/ENSG00000153904/ENSG00000174130	8
BP	GO:0061014	positive regulation of mRNA catabolic process	8/1144	13/3952	0.0144244	0.117451	ENSG00000100226/ENSG00000107864/ENSG00000128016/ENSG00000135870/ENSG00000140718/ENSG00000155363/ENSG00000159388/ENSG00000185650	8
BP	GO:0090311	regulation of protein deacetylation	8/1144	13/3952	0.0144244	0.117451	ENSG00000073910/ENSG00000105287/ENSG00000113916/ENSG00000140044/ENSG00000157933/ENSG00000160685/ENSG00000164190/ENSG00000171148	8
BP	GO:0045637	regulation of myeloid cell differentiation	35/1144	87/3952	0.014781	0.119973	ENSG00000005339/ENSG00000012223/ENSG00000019582/ENSG00000068323/ENSG00000079385/ENSG00000087460/ENSG00000092847/ENSG00000100813/ENSG00000101265/ENSG00000112062/ENSG00000119535/ENSG00000120899/ENSG00000122641/ENSG00000128016/ENSG00000131759/ENSG00000131788/ENSG00000137801/ENSG00000154127/ENSG00000155363/ENSG00000155846/ENSG00000166147/ENSG00000166501/ENSG00000167548/ENSG00000168610/ENSG00000168918…	35
BP	GO:0071495	cellular response to endogenous stimulus	124/1144	364/3952	0.0148042	0.119973	ENSG00000005339/ENSG00000011201/ENSG00000025039/ENSG00000033800/ENSG00000054523/ENSG00000058668/ENSG00000064393/ENSG00000072062/ENSG00000072401/ENSG00000075624/ENSG00000079385/ENSG00000079805/ENSG00000084112/ENSG00000087258/ENSG00000087460/ENSG00000089159/ENSG00000090339/ENSG00000103569/ENSG00000103994/ENSG00000105287/ENSG00000105639/ENSG00000105723/ENSG00000105835/ENSG00000105974/ENSG00000106070…	124
BP	GO:1903305	regulation of regulated secretory pathway	21/1144	47/3952	0.0151832	0.122755	ENSG00000033327/ENSG00000069974/ENSG00000079385/ENSG00000100505/ENSG00000105402/ENSG00000105514/ENSG00000108306/ENSG00000128340/ENSG00000133246/ENSG00000135596/ENSG00000139190/ENSG00000148400/ENSG00000158869/ENSG00000159842/ENSG00000166501/ENSG00000169403/ENSG00000169896/ENSG00000186318/ENSG00000204936/ENSG00000254087/ENSG00000272636	21
BP	GO:0052548	regulation of endopeptidase activity	41/1144	105/3952	0.0154587	0.124688	ENSG00000011201/ENSG00000011422/ENSG00000012223/ENSG00000019991/ENSG00000035862/ENSG00000055163/ENSG00000055955/ENSG00000077984/ENSG00000079257/ENSG00000084234/ENSG00000091592/ENSG00000100234/ENSG00000100985/ENSG00000101439/ENSG00000102265/ENSG00000105483/ENSG00000112977/ENSG00000114270/ENSG00000124102/ENSG00000124107/ENSG00000125730/ENSG00000127946/ENSG00000135596/ENSG00000137642/ENSG00000137801…	41
BP	GO:0009896	positive regulation of catabolic process	43/1144	111/3952	0.0155207	0.124894	ENSG00000033800/ENSG00000048707/ENSG00000078804/ENSG00000100226/ENSG00000100596/ENSG00000102096/ENSG00000105723/ENSG00000105974/ENSG00000107864/ENSG00000116299/ENSG00000118503/ENSG00000120899/ENSG00000123384/ENSG00000123836/ENSG00000125538/ENSG00000128016/ENSG00000129993/ENSG00000130766/ENSG00000135870/ENSG00000137393/ENSG00000137642/ENSG00000138411/ENSG00000140564/ENSG00000140718/ENSG00000145632…	43
BP	GO:0090087	regulation of peptide transport	72/1144	200/3952	0.0160019	0.128321	ENSG00000007402/ENSG00000008130/ENSG00000019582/ENSG00000071054/ENSG00000072062/ENSG00000073150/ENSG00000088888/ENSG00000091592/ENSG00000099985/ENSG00000101916/ENSG00000105383/ENSG00000105483/ENSG00000105723/ENSG00000112062/ENSG00000115590/ENSG00000116729/ENSG00000118113/ENSG00000118263/ENSG00000118503/ENSG00000123384/ENSG00000123836/ENSG00000125538/ENSG00000128340/ENSG00000133961/ENSG00000136238…	72
BP	GO:0000271	polysaccharide biosynthetic process	10/1144	18/3952	0.0160214	0.128321	ENSG00000070614/ENSG00000105723/ENSG00000141367/ENSG00000147408/ENSG00000158470/ENSG00000163754/ENSG00000173281/ENSG00000177191/ENSG00000182197/ENSG00000185950	10
BP	GO:0030334	regulation of cell migration	102/1144	295/3952	0.0168484	0.133253	ENSG00000004399/ENSG00000019582/ENSG00000019991/ENSG00000030582/ENSG00000034152/ENSG00000035664/ENSG00000060237/ENSG00000061273/ENSG00000067798/ENSG00000071054/ENSG00000072786/ENSG00000073060/ENSG00000076356/ENSG00000079385/ENSG00000084112/ENSG00000086548/ENSG00000090339/ENSG00000100985/ENSG00000102265/ENSG00000105287/ENSG00000105974/ENSG00000107099/ENSG00000109743/ENSG00000111859/ENSG00000112062…	102
BP	GO:0010508	positive regulation of autophagy	15/1144	31/3952	0.0168518	0.133253	ENSG00000048707/ENSG00000078804/ENSG00000100596/ENSG00000102096/ENSG00000105723/ENSG00000116299/ENSG00000130766/ENSG00000145632/ENSG00000163820/ENSG00000164938/ENSG00000169084/ENSG00000176994/ENSG00000177628/ENSG00000186815/ENSG00000196730	15
BP	GO:0019730	antimicrobial humoral response	15/1144	31/3952	0.0168518	0.133253	ENSG00000008438/ENSG00000012223/ENSG00000018280/ENSG00000069399/ENSG00000101425/ENSG00000124102/ENSG00000124107/ENSG00000143546/ENSG00000148346/ENSG00000163220/ENSG00000163221/ENSG00000163739/ENSG00000164047/ENSG00000169397/ENSG00000197903	15
BP	GO:0022408	negative regulation of cell-cell adhesion	23/1144	53/3952	0.0168737	0.133253	ENSG00000019582/ENSG00000060237/ENSG00000079385/ENSG00000105639/ENSG00000106948/ENSG00000113916/ENSG00000118520/ENSG00000130707/ENSG00000131042/ENSG00000135870/ENSG00000136630/ENSG00000136634/ENSG00000136689/ENSG00000151208/ENSG00000154127/ENSG00000160685/ENSG00000166484/ENSG00000167080/ENSG00000171916/ENSG00000172216/ENSG00000179820/ENSG00000183044/ENSG00000197971	23
BP	GO:0050729	positive regulation of inflammatory response	23/1144	53/3952	0.0168737	0.133253	ENSG00000030582/ENSG00000067182/ENSG00000099985/ENSG00000118113/ENSG00000125538/ENSG00000125730/ENSG00000137462/ENSG00000142405/ENSG00000143546/ENSG00000156711/ENSG00000158869/ENSG00000163220/ENSG00000163221/ENSG00000167207/ENSG00000170323/ENSG00000172216/ENSG00000172936/ENSG00000174130/ENSG00000177663/ENSG00000186642/ENSG00000187116/ENSG00000213654/ENSG00000239732	23
BP	GO:0000122	negative regulation of transcription by RNA polymerase II	68/1144	188/3952	0.0169093	0.133253	ENSG00000005339/ENSG00000033800/ENSG00000057657/ENSG00000059728/ENSG00000061273/ENSG00000064393/ENSG00000072401/ENSG00000079432/ENSG00000089902/ENSG00000101849/ENSG00000105722/ENSG00000105974/ENSG00000106829/ENSG00000107864/ENSG00000109118/ENSG00000111424/ENSG00000112242/ENSG00000113916/ENSG00000117713/ENSG00000118263/ENSG00000120093/ENSG00000124788/ENSG00000124831/ENSG00000127511/ENSG00000128016…	68
BP	GO:0043065	positive regulation of apoptotic process	68/1144	188/3952	0.0169093	0.133253	ENSG00000011422/ENSG00000030582/ENSG00000035681/ENSG00000067182/ENSG00000079805/ENSG00000086062/ENSG00000091592/ENSG00000100234/ENSG00000100485/ENSG00000100985/ENSG00000101265/ENSG00000105483/ENSG00000105723/ENSG00000105974/ENSG00000108984/ENSG00000110237/ENSG00000111424/ENSG00000112242/ENSG00000112977/ENSG00000113916/ENSG00000115904/ENSG00000116584/ENSG00000120063/ENSG00000120129/ENSG00000122641…	68
BP	GO:0002577	regulation of antigen processing and presentation	7/1144	11/3952	0.017537	0.137253	ENSG00000015285/ENSG00000018280/ENSG00000019582/ENSG00000129226/ENSG00000131042/ENSG00000137801/ENSG00000167207	7
BP	GO:0050869	negative regulation of B cell activation	7/1144	11/3952	0.017537	0.137253	ENSG00000113916/ENSG00000118503/ENSG00000122641/ENSG00000135870/ENSG00000136634/ENSG00000168918/ENSG00000254087	7
BP	GO:0070265	necrotic cell death	7/1144	11/3952	0.017537	0.137253	ENSG00000100504/ENSG00000100605/ENSG00000105974/ENSG00000116584/ENSG00000129465/ENSG00000158480/ENSG00000198712	7
BP	GO:0043271	negative regulation of ion transport	19/1144	42/3952	0.0176367	0.137719	ENSG00000060237/ENSG00000087258/ENSG00000090339/ENSG00000100985/ENSG00000105383/ENSG00000105974/ENSG00000120899/ENSG00000131042/ENSG00000135636/ENSG00000137801/ENSG00000138411/ENSG00000139890/ENSG00000168297/ENSG00000180509/ENSG00000183044/ENSG00000185950/ENSG00000186115/ENSG00000239732/ENSG00000276289	19
BP	GO:1902532	negative regulation of intracellular signal transduction	51/1144	136/3952	0.0176951	0.137861	ENSG00000011422/ENSG00000019582/ENSG00000035862/ENSG00000058668/ENSG00000061273/ENSG00000081913/ENSG00000090376/ENSG00000100234/ENSG00000100985/ENSG00000101265/ENSG00000102858/ENSG00000103194/ENSG00000105483/ENSG00000105723/ENSG00000105974/ENSG00000107263/ENSG00000112299/ENSG00000113916/ENSG00000116584/ENSG00000118503/ENSG00000120129/ENSG00000125538/ENSG00000129657/ENSG00000130766/ENSG00000132522…	51
BP	GO:0051346	negative regulation of hydrolase activity	48/1144	127/3952	0.0180236	0.139919	ENSG00000011201/ENSG00000011422/ENSG00000012223/ENSG00000019991/ENSG00000035862/ENSG00000055955/ENSG00000060237/ENSG00000077984/ENSG00000078018/ENSG00000079257/ENSG00000084234/ENSG00000088832/ENSG00000089639/ENSG00000100234/ENSG00000100985/ENSG00000101439/ENSG00000102265/ENSG00000105483/ENSG00000105656/ENSG00000112137/ENSG00000112379/ENSG00000112419/ENSG00000114270/ENSG00000124102/ENSG00000124107…	48
BP	GO:0007162	negative regulation of cell adhesion	36/1144	91/3952	0.0180408	0.139919	ENSG00000004399/ENSG00000019582/ENSG00000060237/ENSG00000071054/ENSG00000076356/ENSG00000079385/ENSG00000105639/ENSG00000106948/ENSG00000113916/ENSG00000118520/ENSG00000120129/ENSG00000123384/ENSG00000130402/ENSG00000130707/ENSG00000131042/ENSG00000135870/ENSG00000136040/ENSG00000136630/ENSG00000136634/ENSG00000136689/ENSG00000137801/ENSG00000138061/ENSG00000141376/ENSG00000141522/ENSG00000148400…	36
BP	GO:0010876	lipid localization	37/1144	94/3952	0.0181536	0.140476	ENSG00000062282/ENSG00000068650/ENSG00000073060/ENSG00000079156/ENSG00000079385/ENSG00000089351/ENSG00000103569/ENSG00000105974/ENSG00000108984/ENSG00000110047/ENSG00000118785/ENSG00000122641/ENSG00000123384/ENSG00000125538/ENSG00000125730/ENSG00000132522/ENSG00000135636/ENSG00000137642/ENSG00000137801/ENSG00000140396/ENSG00000140718/ENSG00000151726/ENSG00000157017/ENSG00000158156/ENSG00000160179…	37
BP	GO:0007596	blood coagulation	44/1144	115/3952	0.0183046	0.140969	ENSG00000011422/ENSG00000015285/ENSG00000043462/ENSG00000058866/ENSG00000069974/ENSG00000072062/ENSG00000075624/ENSG00000079385/ENSG00000087460/ENSG00000089902/ENSG00000100345/ENSG00000100605/ENSG00000105974/ENSG00000107099/ENSG00000110047/ENSG00000110799/ENSG00000115718/ENSG00000120063/ENSG00000122861/ENSG00000134215/ENSG00000135596/ENSG00000136238/ENSG00000137076/ENSG00000137801/ENSG00000141506…	44
BP	GO:0050817	coagulation	44/1144	115/3952	0.0183046	0.140969	ENSG00000011422/ENSG00000015285/ENSG00000043462/ENSG00000058866/ENSG00000069974/ENSG00000072062/ENSG00000075624/ENSG00000079385/ENSG00000087460/ENSG00000089902/ENSG00000100345/ENSG00000100605/ENSG00000105974/ENSG00000107099/ENSG00000110047/ENSG00000110799/ENSG00000115718/ENSG00000120063/ENSG00000122861/ENSG00000134215/ENSG00000135596/ENSG00000136238/ENSG00000137076/ENSG00000137801/ENSG00000141506…	44
BP	GO:0040012	regulation of locomotion	108/1144	315/3952	0.0183408	0.140969	ENSG00000004399/ENSG00000015285/ENSG00000019582/ENSG00000019991/ENSG00000030582/ENSG00000034152/ENSG00000035664/ENSG00000060237/ENSG00000061273/ENSG00000067798/ENSG00000071054/ENSG00000072786/ENSG00000073060/ENSG00000076356/ENSG00000079385/ENSG00000084112/ENSG00000086548/ENSG00000090339/ENSG00000100985/ENSG00000102265/ENSG00000105287/ENSG00000105767/ENSG00000105974/ENSG00000107099/ENSG00000109743…	108
BP	GO:0002690	positive regulation of leukocyte chemotaxis	16/1144	34/3952	0.0187153	0.143099	ENSG00000019582/ENSG00000035664/ENSG00000060237/ENSG00000112062/ENSG00000120899/ENSG00000128340/ENSG00000130150/ENSG00000135636/ENSG00000136238/ENSG00000137801/ENSG00000150455/ENSG00000171049/ENSG00000180871/ENSG00000183049/ENSG00000197405/ENSG00000213654	16
BP	GO:0030183	B cell differentiation	16/1144	34/3952	0.0187153	0.143099	ENSG00000028277/ENSG00000069399/ENSG00000105639/ENSG00000113916/ENSG00000120899/ENSG00000122641/ENSG00000122678/ENSG00000132522/ENSG00000136634/ENSG00000149177/ENSG00000168918/ENSG00000182885/ENSG00000185650/ENSG00000197943/ENSG00000235568/ENSG00000239732	16
BP	GO:0010952	positive regulation of peptidase activity	20/1144	45/3952	0.0187849	0.143099	ENSG00000030582/ENSG00000055163/ENSG00000091592/ENSG00000105483/ENSG00000105974/ENSG00000112062/ENSG00000112977/ENSG00000127946/ENSG00000140464/ENSG00000142405/ENSG00000142552/ENSG00000143546/ENSG00000163220/ENSG00000163568/ENSG00000168610/ENSG00000196730/ENSG00000197971/ENSG00000198363/ENSG00000203710/ENSG00000254087	20
BP	GO:0030010	establishment of cell polarity	20/1144	45/3952	0.0187849	0.143099	ENSG00000047849/ENSG00000072518/ENSG00000078018/ENSG00000100345/ENSG00000105738/ENSG00000107099/ENSG00000116584/ENSG00000120899/ENSG00000129682/ENSG00000132589/ENSG00000132694/ENSG00000134516/ENSG00000141376/ENSG00000143376/ENSG00000147065/ENSG00000149269/ENSG00000150054/ENSG00000154928/ENSG00000166579/ENSG00000215114	20
BP	GO:0043068	positive regulation of programmed cell death	68/1144	189/3952	0.0191673	0.145688	ENSG00000011422/ENSG00000030582/ENSG00000035681/ENSG00000067182/ENSG00000079805/ENSG00000086062/ENSG00000091592/ENSG00000100234/ENSG00000100485/ENSG00000100985/ENSG00000101265/ENSG00000105483/ENSG00000105723/ENSG00000105974/ENSG00000108984/ENSG00000110237/ENSG00000111424/ENSG00000112242/ENSG00000112977/ENSG00000113916/ENSG00000115904/ENSG00000116584/ENSG00000120063/ENSG00000120129/ENSG00000122641…	68
BP	GO:0048193	Golgi vesicle transport	27/1144	65/3952	0.0193269	0.146351	ENSG00000079805/ENSG00000084731/ENSG00000101558/ENSG00000105402/ENSG00000113719/ENSG00000114270/ENSG00000115718/ENSG00000119396/ENSG00000119414/ENSG00000132912/ENSG00000134243/ENSG00000137177/ENSG00000137642/ENSG00000144043/ENSG00000148396/ENSG00000150961/ENSG00000151532/ENSG00000162517/ENSG00000163235/ENSG00000168374/ENSG00000177951/ENSG00000196352/ENSG00000197249/ENSG00000197535/ENSG00000198734…	27
BP	GO:0032103	positive regulation of response to external stimulus	57/1144	155/3952	0.0193398	0.146351	ENSG00000005339/ENSG00000019582/ENSG00000030582/ENSG00000035664/ENSG00000055208/ENSG00000060237/ENSG00000067182/ENSG00000072062/ENSG00000088888/ENSG00000099985/ENSG00000101916/ENSG00000105287/ENSG00000112062/ENSG00000115607/ENSG00000118113/ENSG00000118520/ENSG00000120899/ENSG00000123384/ENSG00000125538/ENSG00000125730/ENSG00000128340/ENSG00000130150/ENSG00000135636/ENSG00000136238/ENSG00000137462…	57
BP	GO:2000145	regulation of cell motility	105/1144	306/3952	0.0194167	0.146609	ENSG00000004399/ENSG00000015285/ENSG00000019582/ENSG00000019991/ENSG00000030582/ENSG00000034152/ENSG00000035664/ENSG00000060237/ENSG00000061273/ENSG00000067798/ENSG00000071054/ENSG00000072786/ENSG00000073060/ENSG00000076356/ENSG00000079385/ENSG00000084112/ENSG00000086548/ENSG00000090339/ENSG00000100985/ENSG00000102265/ENSG00000105287/ENSG00000105767/ENSG00000105974/ENSG00000107099/ENSG00000109743…	105
BP	GO:0042108	positive regulation of cytokine biosynthetic process	11/1144	21/3952	0.019952	0.149772	ENSG00000019582/ENSG00000069399/ENSG00000101916/ENSG00000125538/ENSG00000137801/ENSG00000150455/ENSG00000162889/ENSG00000168610/ENSG00000169403/ENSG00000174130/ENSG00000239732	11
BP	GO:0043407	negative regulation of MAP kinase activity	11/1144	21/3952	0.019952	0.149772	ENSG00000090376/ENSG00000105974/ENSG00000120129/ENSG00000125538/ENSG00000132522/ENSG00000137642/ENSG00000149177/ENSG00000168939/ENSG00000177628/ENSG00000184545/ENSG00000254087	11
BP	GO:0002437	inflammatory response to antigenic stimulus	9/1144	16/3952	0.0200978	0.149772	ENSG00000090339/ENSG00000125730/ENSG00000129226/ENSG00000132510/ENSG00000136634/ENSG00000148400/ENSG00000158869/ENSG00000174885/ENSG00000180871	9
BP	GO:0032418	lysosome localization	9/1144	16/3952	0.0200978	0.149772	ENSG00000033327/ENSG00000054523/ENSG00000100345/ENSG00000110395/ENSG00000128340/ENSG00000158869/ENSG00000166579/ENSG00000254087/ENSG00000271605	9
BP	GO:0045123	cellular extravasation	9/1144	16/3952	0.0200978	0.149772	ENSG00000090339/ENSG00000109743/ENSG00000115594/ENSG00000129465/ENSG00000159842/ENSG00000169403/ENSG00000198053/ENSG00000204936/ENSG00000213949	9
BP	GO:0070988	demethylation	9/1144	16/3952	0.0200978	0.149772	ENSG00000120733/ENSG00000128383/ENSG00000132510/ENSG00000140718/ENSG00000165097/ENSG00000168769/ENSG00000187605/ENSG00000197724/ENSG00000244509	9
BP	GO:0022898	regulation of transmembrane transporter activity	29/1144	71/3952	0.0201645	0.149943	ENSG00000014216/ENSG00000060237/ENSG00000072062/ENSG00000075624/ENSG00000079805/ENSG00000088832/ENSG00000100985/ENSG00000105974/ENSG00000120899/ENSG00000124942/ENSG00000130402/ENSG00000132535/ENSG00000135636/ENSG00000138411/ENSG00000138772/ENSG00000139890/ENSG00000141503/ENSG00000169403/ENSG00000180509/ENSG00000182389/ENSG00000187446/ENSG00000196338/ENSG00000196730/ENSG00000197535/ENSG00000197943…	29
BP	GO:0007033	vacuole organization	17/1144	37/3952	0.0203966	0.150976	ENSG00000030582/ENSG00000051009/ENSG00000078804/ENSG00000110046/ENSG00000116299/ENSG00000119396/ENSG00000139832/ENSG00000162341/ENSG00000164938/ENSG00000165029/ENSG00000166340/ENSG00000176994/ENSG00000177628/ENSG00000188021/ENSG00000198925/ENSG00000215114/ENSG00000258102	17
BP	GO:0008286	insulin receptor signaling pathway	17/1144	37/3952	0.0203966	0.150976	ENSG00000103994/ENSG00000105723/ENSG00000106070/ENSG00000115904/ENSG00000125538/ENSG00000133116/ENSG00000137642/ENSG00000140443/ENSG00000148730/ENSG00000149269/ENSG00000160685/ENSG00000160691/ENSG00000166501/ENSG00000166579/ENSG00000184557/ENSG00000185883/ENSG00000185950	17
BP	GO:0032409	regulation of transporter activity	30/1144	74/3952	0.0205016	0.150976	ENSG00000014216/ENSG00000060237/ENSG00000072062/ENSG00000075624/ENSG00000079805/ENSG00000088832/ENSG00000100985/ENSG00000105974/ENSG00000118515/ENSG00000120899/ENSG00000124942/ENSG00000130402/ENSG00000132535/ENSG00000135636/ENSG00000138411/ENSG00000138772/ENSG00000139890/ENSG00000141503/ENSG00000169403/ENSG00000180509/ENSG00000182389/ENSG00000187446/ENSG00000196338/ENSG00000196730/ENSG00000197535…	30
BP	GO:0000902	cell morphogenesis	112/1144	329/3952	0.0205235	0.150976	ENSG00000004399/ENSG00000007237/ENSG00000008086/ENSG00000011201/ENSG00000019991/ENSG00000033327/ENSG00000055163/ENSG00000071054/ENSG00000072110/ENSG00000072518/ENSG00000073910/ENSG00000075624/ENSG00000076356/ENSG00000078018/ENSG00000079215/ENSG00000079805/ENSG00000084112/ENSG00000087274/ENSG00000089159/ENSG00000090339/ENSG00000100345/ENSG00000102837/ENSG00000105738/ENSG00000106070/ENSG00000106780…	112
BP	GO:0051270	regulation of cellular component movement	112/1144	329/3952	0.0205235	0.150976	ENSG00000004399/ENSG00000015285/ENSG00000019582/ENSG00000019991/ENSG00000030582/ENSG00000034152/ENSG00000035664/ENSG00000060237/ENSG00000061273/ENSG00000067798/ENSG00000071054/ENSG00000072110/ENSG00000072786/ENSG00000073060/ENSG00000076356/ENSG00000078018/ENSG00000079385/ENSG00000084112/ENSG00000086548/ENSG00000090339/ENSG00000100985/ENSG00000102265/ENSG00000105287/ENSG00000105767/ENSG00000105974…	112
BP	GO:0002832	negative regulation of response to biotic stimulus	14/1144	29/3952	0.0211633	0.154515	ENSG00000012223/ENSG00000030582/ENSG00000079385/ENSG00000090376/ENSG00000105483/ENSG00000118503/ENSG00000118520/ENSG00000129657/ENSG00000160710/ENSG00000163357/ENSG00000173334/ENSG00000173456/ENSG00000197111/ENSG00000203710	14
BP	GO:0031623	receptor internalization	14/1144	29/3952	0.0211633	0.154515	ENSG00000079385/ENSG00000079805/ENSG00000105974/ENSG00000123384/ENSG00000132535/ENSG00000133961/ENSG00000141367/ENSG00000146006/ENSG00000148926/ENSG00000158869/ENSG00000163464/ENSG00000180871/ENSG00000188021/ENSG00000197943	14
BP	GO:0048010	vascular endothelial growth factor receptor signaling pathway	14/1144	29/3952	0.0211633	0.154515	ENSG00000055163/ENSG00000089159/ENSG00000105287/ENSG00000105767/ENSG00000106070/ENSG00000112062/ENSG00000120899/ENSG00000125538/ENSG00000134215/ENSG00000136238/ENSG00000155849/ENSG00000158517/ENSG00000162889/ENSG00000166501	14
BP	GO:0034765	regulation of ion transmembrane transport	46/1144	122/3952	0.0212489	0.154515	ENSG00000007402/ENSG00000014216/ENSG00000058668/ENSG00000060237/ENSG00000072062/ENSG00000079805/ENSG00000088832/ENSG00000100985/ENSG00000102057/ENSG00000105974/ENSG00000116396/ENSG00000120899/ENSG00000124942/ENSG00000130402/ENSG00000131504/ENSG00000132535/ENSG00000135636/ENSG00000137801/ENSG00000138411/ENSG00000138772/ENSG00000139890/ENSG00000141503/ENSG00000154127/ENSG00000157551/ENSG00000160211…	46
BP	GO:0051249	regulation of lymphocyte activation	46/1144	122/3952	0.0212489	0.154515	ENSG00000008438/ENSG00000019582/ENSG00000057657/ENSG00000079385/ENSG00000101307/ENSG00000104853/ENSG00000105639/ENSG00000105974/ENSG00000107099/ENSG00000108175/ENSG00000109743/ENSG00000112299/ENSG00000113916/ENSG00000115904/ENSG00000118503/ENSG00000118520/ENSG00000122641/ENSG00000125538/ENSG00000128340/ENSG00000129465/ENSG00000131042/ENSG00000131759/ENSG00000132589/ENSG00000134215/ENSG00000135870…	46
BP	GO:0042886	amide transport	164/1144	498/3952	0.0212751	0.154515	ENSG00000007402/ENSG00000008130/ENSG00000019582/ENSG00000028277/ENSG00000043462/ENSG00000048707/ENSG00000051009/ENSG00000056972/ENSG00000065665/ENSG00000069974/ENSG00000070371/ENSG00000071054/ENSG00000072062/ENSG00000072401/ENSG00000073150/ENSG00000079805/ENSG00000084731/ENSG00000088888/ENSG00000089169/ENSG00000091592/ENSG00000095321/ENSG00000095383/ENSG00000099985/ENSG00000100228/ENSG00000100296…	164
BP	GO:0070201	regulation of establishment of protein localization	69/1144	193/3952	0.0213436	0.154685	ENSG00000007402/ENSG00000008130/ENSG00000071054/ENSG00000072062/ENSG00000073150/ENSG00000088888/ENSG00000091592/ENSG00000099985/ENSG00000101916/ENSG00000105383/ENSG00000105483/ENSG00000105723/ENSG00000112062/ENSG00000115590/ENSG00000116729/ENSG00000118113/ENSG00000118263/ENSG00000118503/ENSG00000123384/ENSG00000123836/ENSG00000125538/ENSG00000128340/ENSG00000133961/ENSG00000136238/ENSG00000136634…	69
BP	GO:1904062	regulation of cation transmembrane transport	34/1144	86/3952	0.0213961	0.154738	ENSG00000014216/ENSG00000058668/ENSG00000060237/ENSG00000072062/ENSG00000079805/ENSG00000088832/ENSG00000100985/ENSG00000105974/ENSG00000120899/ENSG00000124942/ENSG00000130402/ENSG00000131504/ENSG00000132535/ENSG00000135636/ENSG00000138411/ENSG00000138772/ENSG00000139890/ENSG00000141503/ENSG00000154127/ENSG00000160211/ENSG00000171316/ENSG00000180509/ENSG00000182389/ENSG00000187446/ENSG00000196338…	34
BP	GO:0019216	regulation of lipid metabolic process	44/1144	116/3952	0.0214692	0.15494	ENSG00000005339/ENSG00000019582/ENSG00000035681/ENSG00000062282/ENSG00000067182/ENSG00000067992/ENSG00000073060/ENSG00000079385/ENSG00000082014/ENSG00000101849/ENSG00000102445/ENSG00000105974/ENSG00000108424/ENSG00000111424/ENSG00000120899/ENSG00000123689/ENSG00000125538/ENSG00000125730/ENSG00000127511/ENSG00000132522/ENSG00000134215/ENSG00000135439/ENSG00000136044/ENSG00000137642/ENSG00000140396…	44
BP	GO:0048872	homeostasis of number of cells	35/1144	89/3952	0.021523	0.155002	ENSG00000019582/ENSG00000064393/ENSG00000087274/ENSG00000100813/ENSG00000101265/ENSG00000105639/ENSG00000112062/ENSG00000113916/ENSG00000115904/ENSG00000116016/ENSG00000118503/ENSG00000122641/ENSG00000128016/ENSG00000129465/ENSG00000135870/ENSG00000136999/ENSG00000148400/ENSG00000151012/ENSG00000153208/ENSG00000158869/ENSG00000160211/ENSG00000160710/ENSG00000162736/ENSG00000168610/ENSG00000168918…	35
BP	GO:0051656	establishment of organelle localization	38/1144	98/3952	0.0217178	0.156077	ENSG00000033327/ENSG00000047849/ENSG00000054523/ENSG00000069974/ENSG00000078018/ENSG00000079805/ENSG00000084731/ENSG00000100345/ENSG00000105402/ENSG00000108424/ENSG00000110395/ENSG00000111052/ENSG00000114270/ENSG00000116584/ENSG00000119414/ENSG00000128340/ENSG00000130402/ENSG00000132912/ENSG00000135723/ENSG00000137177/ENSG00000140854/ENSG00000148396/ENSG00000150961/ENSG00000158869/ENSG00000162069…	38
BP	GO:0071322	cellular response to carbohydrate stimulus	18/1144	40/3952	0.0219023	0.157073	ENSG00000008130/ENSG00000067992/ENSG00000071054/ENSG00000072062/ENSG00000090339/ENSG00000108984/ENSG00000118263/ENSG00000123384/ENSG00000136238/ENSG00000140443/ENSG00000155093/ENSG00000156711/ENSG00000157017/ENSG00000166501/ENSG00000170837/ENSG00000178607/ENSG00000185650/ENSG00000185950	18
BP	GO:0015031	protein transport	158/1144	479/3952	0.022282	0.159463	ENSG00000007402/ENSG00000008130/ENSG00000019582/ENSG00000028277/ENSG00000043462/ENSG00000048707/ENSG00000051009/ENSG00000056972/ENSG00000065665/ENSG00000069974/ENSG00000070371/ENSG00000071054/ENSG00000072062/ENSG00000072401/ENSG00000073150/ENSG00000079805/ENSG00000084731/ENSG00000088888/ENSG00000089169/ENSG00000091592/ENSG00000095321/ENSG00000095383/ENSG00000099985/ENSG00000100228/ENSG00000100296…	158
BP	GO:0030162	regulation of proteolysis	64/1144	178/3952	0.0229666	0.16402	ENSG00000011201/ENSG00000011422/ENSG00000012223/ENSG00000019991/ENSG00000030582/ENSG00000033800/ENSG00000035862/ENSG00000055163/ENSG00000055955/ENSG00000064393/ENSG00000072062/ENSG00000077984/ENSG00000079257/ENSG00000084234/ENSG00000091592/ENSG00000100234/ENSG00000100345/ENSG00000100985/ENSG00000101439/ENSG00000102265/ENSG00000102921/ENSG00000105483/ENSG00000105723/ENSG00000105974/ENSG00000112062…	64
BP	GO:0010558	negative regulation of macromolecule biosynthetic process	115/1144	340/3952	0.0232271	0.16468	ENSG00000005339/ENSG00000033800/ENSG00000053254/ENSG00000057657/ENSG00000059728/ENSG00000061273/ENSG00000064393/ENSG00000064932/ENSG00000069399/ENSG00000072401/ENSG00000076108/ENSG00000079432/ENSG00000089902/ENSG00000092847/ENSG00000101849/ENSG00000105639/ENSG00000105722/ENSG00000105723/ENSG00000105974/ENSG00000106829/ENSG00000107864/ENSG00000109118/ENSG00000111424/ENSG00000112242/ENSG00000112977…	115
BP	GO:0048646	anatomical structure formation involved in morphogenesis	115/1144	340/3952	0.0232271	0.16468	ENSG00000004399/ENSG00000010327/ENSG00000019991/ENSG00000030582/ENSG00000061273/ENSG00000063245/ENSG00000064393/ENSG00000064932/ENSG00000065970/ENSG00000069399/ENSG00000072062/ENSG00000072110/ENSG00000072135/ENSG00000076356/ENSG00000078114/ENSG00000079385/ENSG00000082014/ENSG00000086062/ENSG00000087903/ENSG00000088832/ENSG00000092847/ENSG00000100345/ENSG00000100985/ENSG00000105287/ENSG00000105974…	115
BP	GO:0051250	negative regulation of lymphocyte activation	19/1144	43/3952	0.0232426	0.16468	ENSG00000008438/ENSG00000019582/ENSG00000079385/ENSG00000105639/ENSG00000113916/ENSG00000118503/ENSG00000118520/ENSG00000122641/ENSG00000131042/ENSG00000135870/ENSG00000136630/ENSG00000136634/ENSG00000151208/ENSG00000153208/ENSG00000160685/ENSG00000168918/ENSG00000171916/ENSG00000172216/ENSG00000254087	19
BP	GO:0050877	nervous system process	90/1144	260/3952	0.0232512	0.16468	ENSG00000014257/ENSG00000019991/ENSG00000033800/ENSG00000047578/ENSG00000077984/ENSG00000079215/ENSG00000079257/ENSG00000079432/ENSG00000080854/ENSG00000084112/ENSG00000090339/ENSG00000092200/ENSG00000100234/ENSG00000101849/ENSG00000105723/ENSG00000107864/ENSG00000108576/ENSG00000109047/ENSG00000113749/ENSG00000116016/ENSG00000118515/ENSG00000120899/ENSG00000121297/ENSG00000124588/ENSG00000124657…	90
BP	GO:0061900	glial cell activation	12/1144	24/3952	0.02349	0.166028	ENSG00000030582/ENSG00000077984/ENSG00000101916/ENSG00000105835/ENSG00000118113/ENSG00000123384/ENSG00000125538/ENSG00000137462/ENSG00000169896/ENSG00000171049/ENSG00000174130/ENSG00000197405	12
BP	GO:1901888	regulation of cell junction assembly	27/1144	66/3952	0.023938	0.168847	ENSG00000071054/ENSG00000072062/ENSG00000105974/ENSG00000107263/ENSG00000110400/ENSG00000123384/ENSG00000135298/ENSG00000136238/ENSG00000137462/ENSG00000137801/ENSG00000141376/ENSG00000146006/ENSG00000149177/ENSG00000151208/ENSG00000154928/ENSG00000157017/ENSG00000175928/ENSG00000179915/ENSG00000187122/ENSG00000187764/ENSG00000196083/ENSG00000196189/ENSG00000196338/ENSG00000196358/ENSG00000197879…	27
BP	GO:0002697	regulation of immune effector process	49/1144	132/3952	0.0240951	0.169606	ENSG00000008438/ENSG00000015285/ENSG00000019582/ENSG00000030582/ENSG00000033327/ENSG00000056972/ENSG00000079385/ENSG00000088888/ENSG00000090339/ENSG00000090376/ENSG00000105639/ENSG00000107263/ENSG00000112062/ENSG00000113916/ENSG00000115594/ENSG00000115604/ENSG00000115607/ENSG00000118503/ENSG00000118520/ENSG00000125538/ENSG00000125730/ENSG00000126759/ENSG00000128340/ENSG00000129465/ENSG00000129657…	49
BP	GO:0032412	regulation of ion transmembrane transporter activity	28/1144	69/3952	0.0243462	0.171022	ENSG00000014216/ENSG00000060237/ENSG00000072062/ENSG00000079805/ENSG00000088832/ENSG00000100985/ENSG00000105974/ENSG00000120899/ENSG00000124942/ENSG00000130402/ENSG00000132535/ENSG00000135636/ENSG00000138411/ENSG00000138772/ENSG00000139890/ENSG00000141503/ENSG00000169403/ENSG00000180509/ENSG00000182389/ENSG00000187446/ENSG00000196338/ENSG00000196730/ENSG00000197535/ENSG00000197943/ENSG00000198373…	28
BP	GO:0045619	regulation of lymphocyte differentiation	20/1144	46/3952	0.0244288	0.171251	ENSG00000008438/ENSG00000019582/ENSG00000057657/ENSG00000104853/ENSG00000105639/ENSG00000108175/ENSG00000112299/ENSG00000113916/ENSG00000115904/ENSG00000122641/ENSG00000131042/ENSG00000131759/ENSG00000135870/ENSG00000136630/ENSG00000160685/ENSG00000168918/ENSG00000185650/ENSG00000203710/ENSG00000235568/ENSG00000239732	20
BP	GO:0050878	regulation of body fluid levels	59/1144	163/3952	0.0246094	0.171419	ENSG00000011422/ENSG00000015285/ENSG00000043462/ENSG00000058866/ENSG00000060237/ENSG00000069974/ENSG00000072062/ENSG00000075624/ENSG00000079385/ENSG00000087460/ENSG00000089902/ENSG00000100345/ENSG00000100605/ENSG00000105974/ENSG00000107099/ENSG00000110047/ENSG00000110799/ENSG00000111424/ENSG00000115718/ENSG00000120063/ENSG00000122861/ENSG00000123191/ENSG00000129467/ENSG00000134215/ENSG00000135596…	59
BP	GO:0001568	blood vessel development	81/1144	232/3952	0.0246159	0.171419	ENSG00000004399/ENSG00000010327/ENSG00000019991/ENSG00000030582/ENSG00000057657/ENSG00000061273/ENSG00000063245/ENSG00000064393/ENSG00000065970/ENSG00000079385/ENSG00000079805/ENSG00000086062/ENSG00000092847/ENSG00000100345/ENSG00000105287/ENSG00000105974/ENSG00000107263/ENSG00000107796/ENSG00000108175/ENSG00000112062/ENSG00000115170/ENSG00000115904/ENSG00000116016/ENSG00000117713/ENSG00000118503…	81
BP	GO:0002685	regulation of leukocyte migration	29/1144	72/3952	0.0246912	0.171419	ENSG00000019582/ENSG00000035664/ENSG00000060237/ENSG00000072786/ENSG00000090339/ENSG00000107099/ENSG00000109743/ENSG00000112062/ENSG00000115594/ENSG00000117115/ENSG00000120129/ENSG00000120899/ENSG00000128340/ENSG00000129465/ENSG00000130150/ENSG00000135636/ENSG00000136238/ENSG00000136999/ENSG00000137801/ENSG00000147065/ENSG00000150455/ENSG00000159842/ENSG00000169403/ENSG00000171049/ENSG00000180871…	29
BP	GO:0050803	regulation of synapse structure or activity	29/1144	72/3952	0.0246912	0.171419	ENSG00000008086/ENSG00000077063/ENSG00000079805/ENSG00000084112/ENSG00000110400/ENSG00000112062/ENSG00000113758/ENSG00000131042/ENSG00000135298/ENSG00000136634/ENSG00000137462/ENSG00000146006/ENSG00000151012/ENSG00000151208/ENSG00000154928/ENSG00000157017/ENSG00000168374/ENSG00000170558/ENSG00000173402/ENSG00000175928/ENSG00000179915/ENSG00000187122/ENSG00000187764/ENSG00000196083/ENSG00000196189…	29
BP	GO:0006911	phagocytosis, engulfment	10/1144	19/3952	0.0252099	0.171419	ENSG00000100345/ENSG00000125730/ENSG00000136044/ENSG00000137801/ENSG00000150337/ENSG00000155849/ENSG00000158156/ENSG00000158869/ENSG00000165029/ENSG00000169896	10
BP	GO:0032088	negative regulation of NF-kappaB transcription factor activity	10/1144	19/3952	0.0252099	0.171419	ENSG00000090376/ENSG00000105483/ENSG00000112977/ENSG00000118503/ENSG00000136634/ENSG00000138061/ENSG00000142405/ENSG00000163568/ENSG00000187446/ENSG00000239732	10
BP	GO:0050710	negative regulation of cytokine secretion	10/1144	19/3952	0.0252099	0.171419	ENSG00000101916/ENSG00000105483/ENSG00000115590/ENSG00000118503/ENSG00000136634/ENSG00000140464/ENSG00000142405/ENSG00000157017/ENSG00000174130/ENSG00000187116	10
BP	GO:0099024	plasma membrane invagination	10/1144	19/3952	0.0252099	0.171419	ENSG00000100345/ENSG00000125730/ENSG00000136044/ENSG00000137801/ENSG00000150337/ENSG00000155849/ENSG00000158156/ENSG00000158869/ENSG00000165029/ENSG00000169896	10
BP	GO:0007212	dopamine receptor signaling pathway	8/1144	14/3952	0.0252364	0.171419	ENSG00000087258/ENSG00000087460/ENSG00000105723/ENSG00000162736/ENSG00000170091/ENSG00000180934/ENSG00000186469/ENSG00000196924	8
BP	GO:0009595	detection of biotic stimulus	8/1144	14/3952	0.0252364	0.171419	ENSG00000008438/ENSG00000073060/ENSG00000137462/ENSG00000149177/ENSG00000149269/ENSG00000167207/ENSG00000174130/ENSG00000276644	8
BP	GO:0045742	positive regulation of epidermal growth factor receptor signaling pathway	8/1144	14/3952	0.0252364	0.171419	ENSG00000011422/ENSG00000100985/ENSG00000110395/ENSG00000115904/ENSG00000127946/ENSG00000158517/ENSG00000163235/ENSG00000186635	8
BP	GO:0060324	face development	8/1144	14/3952	0.0252364	0.171419	ENSG00000103196/ENSG00000120093/ENSG00000128918/ENSG00000131759/ENSG00000157933/ENSG00000164190/ENSG00000171316/ENSG00000198363	8
BP	GO:0072604	interleukin-6 secretion	8/1144	14/3952	0.0252364	0.171419	ENSG00000088888/ENSG00000101916/ENSG00000125538/ENSG00000171916/ENSG00000184988/ENSG00000187116/ENSG00000196083/ENSG00000197971	8
BP	GO:1901186	positive regulation of ERBB signaling pathway	8/1144	14/3952	0.0252364	0.171419	ENSG00000011422/ENSG00000100985/ENSG00000110395/ENSG00000115904/ENSG00000127946/ENSG00000158517/ENSG00000163235/ENSG00000186635	8
BP	GO:2000378	negative regulation of reactive oxygen species metabolic process	8/1144	14/3952	0.0252364	0.171419	ENSG00000058668/ENSG00000105974/ENSG00000136634/ENSG00000160211/ENSG00000168610/ENSG00000198053/ENSG00000214456/ENSG00000257017	8
BP	GO:0098609	cell-cell adhesion	91/1144	264/3952	0.0252528	0.171419	ENSG00000019582/ENSG00000055163/ENSG00000060237/ENSG00000072786/ENSG00000075624/ENSG00000079385/ENSG00000080854/ENSG00000086548/ENSG00000087460/ENSG00000090339/ENSG00000100345/ENSG00000101307/ENSG00000103335/ENSG00000105383/ENSG00000105639/ENSG00000105974/ENSG00000106948/ENSG00000107099/ENSG00000107263/ENSG00000108175/ENSG00000110400/ENSG00000112062/ENSG00000112299/ENSG00000113916/ENSG00000115170…	91
BP	GO:0016241	regulation of macroautophagy	16/1144	35/3952	0.0254397	0.171668	ENSG00000014216/ENSG00000025039/ENSG00000048707/ENSG00000072062/ENSG00000100596/ENSG00000102096/ENSG00000116260/ENSG00000116299/ENSG00000130766/ENSG00000145016/ENSG00000163820/ENSG00000176994/ENSG00000177628/ENSG00000178607/ENSG00000185883/ENSG00000188021	16
BP	GO:0045638	negative regulation of myeloid cell differentiation	16/1144	35/3952	0.0254397	0.171668	ENSG00000012223/ENSG00000079385/ENSG00000120899/ENSG00000122641/ENSG00000128016/ENSG00000131759/ENSG00000131788/ENSG00000154127/ENSG00000166147/ENSG00000168918/ENSG00000173334/ENSG00000185650/ENSG00000198728/ENSG00000204103/ENSG00000204577/ENSG00000254087	16
BP	GO:2001242	regulation of intrinsic apoptotic signaling pathway	16/1144	35/3952	0.0254397	0.171668	ENSG00000011422/ENSG00000019582/ENSG00000035664/ENSG00000100985/ENSG00000105974/ENSG00000112299/ENSG00000116584/ENSG00000129465/ENSG00000132824/ENSG00000143546/ENSG00000148411/ENSG00000161642/ENSG00000163220/ENSG00000165887/ENSG00000166484/ENSG00000178719	16
BP	GO:0010648	negative regulation of cell communication	119/1144	354/3952	0.0255889	0.172336	ENSG00000011422/ENSG00000012223/ENSG00000019582/ENSG00000019991/ENSG00000035862/ENSG00000058668/ENSG00000061273/ENSG00000063245/ENSG00000064393/ENSG00000069399/ENSG00000071054/ENSG00000072062/ENSG00000072135/ENSG00000079385/ENSG00000079805/ENSG00000081913/ENSG00000090339/ENSG00000090376/ENSG00000099985/ENSG00000100234/ENSG00000100985/ENSG00000101265/ENSG00000101916/ENSG00000102858/ENSG00000103194…	119
BP	GO:0031327	negative regulation of cellular biosynthetic process	118/1144	351/3952	0.0261019	0.175446	ENSG00000005339/ENSG00000033800/ENSG00000053254/ENSG00000057657/ENSG00000058668/ENSG00000059728/ENSG00000061273/ENSG00000064393/ENSG00000064932/ENSG00000069399/ENSG00000072401/ENSG00000076108/ENSG00000079385/ENSG00000079432/ENSG00000089902/ENSG00000092847/ENSG00000101849/ENSG00000105639/ENSG00000105722/ENSG00000105723/ENSG00000105974/ENSG00000106829/ENSG00000107864/ENSG00000109118/ENSG00000111424…	118
BP	GO:0015833	peptide transport	161/1144	491/3952	0.0262712	0.176238	ENSG00000007402/ENSG00000008130/ENSG00000019582/ENSG00000028277/ENSG00000043462/ENSG00000048707/ENSG00000051009/ENSG00000056972/ENSG00000065665/ENSG00000069974/ENSG00000070371/ENSG00000071054/ENSG00000072062/ENSG00000072401/ENSG00000073150/ENSG00000079805/ENSG00000084731/ENSG00000088888/ENSG00000089169/ENSG00000091592/ENSG00000095321/ENSG00000095383/ENSG00000099985/ENSG00000100228/ENSG00000100296…	161
BP	GO:0002285	lymphocyte activation involved in immune response	22/1144	52/3952	0.026386	0.176318	ENSG00000008438/ENSG00000018280/ENSG00000069399/ENSG00000069974/ENSG00000077420/ENSG00000079385/ENSG00000090339/ENSG00000105639/ENSG00000113916/ENSG00000115604/ENSG00000120899/ENSG00000131759/ENSG00000135870/ENSG00000136630/ENSG00000136634/ENSG00000158869/ENSG00000160685/ENSG00000166523/ENSG00000166527/ENSG00000168610/ENSG00000196189/ENSG00000197943	22
BP	GO:0048771	tissue remodeling	22/1144	52/3952	0.026386	0.176318	ENSG00000014216/ENSG00000079385/ENSG00000101265/ENSG00000101439/ENSG00000102265/ENSG00000105514/ENSG00000105974/ENSG00000111424/ENSG00000116016/ENSG00000118503/ENSG00000118520/ENSG00000118785/ENSG00000120899/ENSG00000128340/ENSG00000136238/ENSG00000153208/ENSG00000154127/ENSG00000155846/ENSG00000159842/ENSG00000166340/ENSG00000168918/ENSG00000171316	22
BP	GO:0002292	T cell differentiation involved in immune response	13/1144	27/3952	0.0266232	0.177212	ENSG00000069399/ENSG00000105639/ENSG00000113916/ENSG00000115604/ENSG00000131759/ENSG00000135870/ENSG00000136630/ENSG00000158869/ENSG00000160685/ENSG00000166523/ENSG00000166527/ENSG00000168610/ENSG00000196189	13
BP	GO:0150076	neuroinflammatory response	13/1144	27/3952	0.0266232	0.177212	ENSG00000030582/ENSG00000077984/ENSG00000100985/ENSG00000101916/ENSG00000105835/ENSG00000118113/ENSG00000123384/ENSG00000125538/ENSG00000137462/ENSG00000169896/ENSG00000171049/ENSG00000174130/ENSG00000197405	13
BP	GO:1905952	regulation of lipid localization	17/1144	38/3952	0.0272101	0.180768	ENSG00000073060/ENSG00000108984/ENSG00000110047/ENSG00000118785/ENSG00000123384/ENSG00000125538/ENSG00000125730/ENSG00000132522/ENSG00000137801/ENSG00000140718/ENSG00000157017/ENSG00000160179/ENSG00000165029/ENSG00000185950/ENSG00000186115/ENSG00000198911/ENSG00000214456	17
BP	GO:0009611	response to wounding	80/1144	230/3952	0.0278614	0.184493	ENSG00000011422/ENSG00000015285/ENSG00000018280/ENSG00000030582/ENSG00000043462/ENSG00000058866/ENSG00000069974/ENSG00000072062/ENSG00000073060/ENSG00000075624/ENSG00000079215/ENSG00000079385/ENSG00000086062/ENSG00000087460/ENSG00000089902/ENSG00000100345/ENSG00000100605/ENSG00000102265/ENSG00000104324/ENSG00000105767/ENSG00000105974/ENSG00000107099/ENSG00000110047/ENSG00000110799/ENSG00000115718…	80
BP	GO:0023057	negative regulation of signaling	119/1144	355/3952	0.0278785	0.184493	ENSG00000011422/ENSG00000012223/ENSG00000019582/ENSG00000019991/ENSG00000035862/ENSG00000058668/ENSG00000061273/ENSG00000063245/ENSG00000064393/ENSG00000069399/ENSG00000071054/ENSG00000072062/ENSG00000072135/ENSG00000079385/ENSG00000079805/ENSG00000081913/ENSG00000090339/ENSG00000090376/ENSG00000099985/ENSG00000100234/ENSG00000100985/ENSG00000101265/ENSG00000101916/ENSG00000102858/ENSG00000103194…	119
BP	GO:0009991	response to extracellular stimulus	46/1144	124/3952	0.0285947	0.188868	ENSG00000025039/ENSG00000084112/ENSG00000090339/ENSG00000105835/ENSG00000108576/ENSG00000110395/ENSG00000111424/ENSG00000112977/ENSG00000116299/ENSG00000118520/ENSG00000118785/ENSG00000121060/ENSG00000125538/ENSG00000128016/ENSG00000128918/ENSG00000129226/ENSG00000130707/ENSG00000130766/ENSG00000131759/ENSG00000131873/ENSG00000134755/ENSG00000136044/ENSG00000137642/ENSG00000141376/ENSG00000148346…	46
BP	GO:0021782	glial cell development	18/1144	41/3952	0.0287603	0.189596	ENSG00000030582/ENSG00000104419/ENSG00000123384/ENSG00000125538/ENSG00000132970/ENSG00000134198/ENSG00000137462/ENSG00000143546/ENSG00000157933/ENSG00000158470/ENSG00000162736/ENSG00000166333/ENSG00000171049/ENSG00000172037/ENSG00000173402/ENSG00000184634/ENSG00000197405/ENSG00000254087	18
BP	GO:0002064	epithelial cell development	26/1144	64/3952	0.0289459	0.190454	ENSG00000057657/ENSG00000067182/ENSG00000075426/ENSG00000086062/ENSG00000087274/ENSG00000090339/ENSG00000105723/ENSG00000105738/ENSG00000107263/ENSG00000107796/ENSG00000113749/ENSG00000115718/ENSG00000125538/ENSG00000130396/ENSG00000131759/ENSG00000147065/ENSG00000148400/ENSG00000158769/ENSG00000172037/ENSG00000173706/ENSG00000179820/ENSG00000182871/ENSG00000186642/ENSG00000188687/ENSG00000196924…	26
BP	GO:0050778	positive regulation of immune response	64/1144	180/3952	0.0292553	0.191763	ENSG00000005339/ENSG00000015285/ENSG00000018280/ENSG00000019582/ENSG00000033327/ENSG00000043462/ENSG00000055163/ENSG00000055208/ENSG00000060237/ENSG00000072062/ENSG00000075624/ENSG00000079385/ENSG00000082074/ENSG00000088888/ENSG00000101916/ENSG00000102010/ENSG00000105287/ENSG00000107263/ENSG00000112062/ENSG00000113303/ENSG00000115594/ENSG00000115604/ENSG00000115607/ENSG00000115935/ENSG00000125538…	64
BP	GO:0034341	response to interferon-gamma	27/1144	67/3952	0.0293594	0.191763	ENSG00000015285/ENSG00000018280/ENSG00000033800/ENSG00000090339/ENSG00000118520/ENSG00000121060/ENSG00000125148/ENSG00000130707/ENSG00000137462/ENSG00000139832/ENSG00000140464/ENSG00000149798/ENSG00000150337/ENSG00000159840/ENSG00000161921/ENSG00000168310/ENSG00000169403/ENSG00000184009/ENSG00000184557/ENSG00000185201/ENSG00000185885/ENSG00000196730/ENSG00000197879/ENSG00000198019/ENSG00000198053…	27
BP	GO:0062207	regulation of pattern recognition receptor signaling pathway	14/1144	30/3952	0.0293686	0.191763	ENSG00000012223/ENSG00000090376/ENSG00000105974/ENSG00000118503/ENSG00000129657/ENSG00000132522/ENSG00000136044/ENSG00000137462/ENSG00000150455/ENSG00000174130/ENSG00000174885/ENSG00000187554/ENSG00000239732/ENSG00000254087	14
BP	GO:2000106	regulation of leukocyte apoptotic process	14/1144	30/3952	0.0293686	0.191763	ENSG00000019582/ENSG00000105639/ENSG00000107099/ENSG00000113916/ENSG00000129465/ENSG00000136634/ENSG00000151012/ENSG00000153208/ENSG00000158869/ENSG00000167207/ENSG00000180871/ENSG00000182782/ENSG00000185950/ENSG00000254087	14
BP	GO:0019058	viral life cycle	36/1144	94/3952	0.030437	0.198362	ENSG00000012223/ENSG00000019582/ENSG00000073060/ENSG00000088888/ENSG00000090061/ENSG00000090339/ENSG00000096063/ENSG00000101558/ENSG00000105974/ENSG00000108424/ENSG00000110400/ENSG00000121060/ENSG00000124107/ENSG00000128383/ENSG00000139722/ENSG00000140464/ENSG00000140564/ENSG00000148400/ENSG00000158769/ENSG00000160710/ENSG00000166825/ENSG00000169564/ENSG00000173402/ENSG00000174718/ENSG00000179262…	36
BP	GO:0044057	regulation of system process	60/1144	168/3952	0.0311209	0.202433	ENSG00000007402/ENSG00000014257/ENSG00000019991/ENSG00000048740/ENSG00000058668/ENSG00000060237/ENSG00000067182/ENSG00000072062/ENSG00000077157/ENSG00000077984/ENSG00000080854/ENSG00000084112/ENSG00000087258/ENSG00000087460/ENSG00000090339/ENSG00000102057/ENSG00000104936/ENSG00000105723/ENSG00000105974/ENSG00000113749/ENSG00000116016/ENSG00000117298/ENSG00000118515/ENSG00000120899/ENSG00000121297…	60
BP	GO:0030073	insulin secretion	20/1144	47/3952	0.0312773	0.203066	ENSG00000007402/ENSG00000008130/ENSG00000071054/ENSG00000118263/ENSG00000123384/ENSG00000123836/ENSG00000125538/ENSG00000136238/ENSG00000136689/ENSG00000136999/ENSG00000148737/ENSG00000155093/ENSG00000157017/ENSG00000163083/ENSG00000170837/ENSG00000183044/ENSG00000185950/ENSG00000197535/ENSG00000198216/ENSG00000272636	20
BP	GO:0032608	interferon-beta production	7/1144	12/3952	0.0317122	0.203475	ENSG00000088888/ENSG00000101916/ENSG00000137462/ENSG00000150455/ENSG00000162924/ENSG00000198053/ENSG00000239732	7
BP	GO:0032648	regulation of interferon-beta production	7/1144	12/3952	0.0317122	0.203475	ENSG00000088888/ENSG00000101916/ENSG00000137462/ENSG00000150455/ENSG00000162924/ENSG00000198053/ENSG00000239732	7
BP	GO:0036498	IRE1-mediated unfolded protein response	7/1144	12/3952	0.0317122	0.203475	ENSG00000087274/ENSG00000105723/ENSG00000137076/ENSG00000160691/ENSG00000166340/ENSG00000178607/ENSG00000182934	7
BP	GO:0050873	brown fat cell differentiation	7/1144	12/3952	0.0317122	0.203475	ENSG00000101493/ENSG00000112062/ENSG00000140718/ENSG00000160685/ENSG00000170323/ENSG00000171236/ENSG00000172216	7
BP	GO:1904646	cellular response to amyloid-beta	7/1144	12/3952	0.0317122	0.203475	ENSG00000090339/ENSG00000105835/ENSG00000123384/ENSG00000140443/ENSG00000171049/ENSG00000174130/ENSG00000186318	7
BP	GO:2000778	positive regulation of interleukin-6 secretion	7/1144	12/3952	0.0317122	0.203475	ENSG00000088888/ENSG00000101916/ENSG00000125538/ENSG00000171916/ENSG00000187116/ENSG00000196083/ENSG00000197971	7
BP	GO:1902115	regulation of organelle assembly	15/1144	33/3952	0.0317558	0.203475	ENSG00000008086/ENSG00000047849/ENSG00000079805/ENSG00000111837/ENSG00000116299/ENSG00000116584/ENSG00000145632/ENSG00000146006/ENSG00000147065/ENSG00000170776/ENSG00000176994/ENSG00000178404/ENSG00000179915/ENSG00000188021/ENSG00000196083	15
BP	GO:0010827	regulation of glucose transmembrane transport	9/1144	17/3952	0.0319454	0.203548	ENSG00000070371/ENSG00000105723/ENSG00000106070/ENSG00000112062/ENSG00000125538/ENSG00000125730/ENSG00000136044/ENSG00000166501/ENSG00000185950	9
BP	GO:0032623	interleukin-2 production	9/1144	17/3952	0.0319454	0.203548	ENSG00000018280/ENSG00000061273/ENSG00000067798/ENSG00000105287/ENSG00000118503/ENSG00000125538/ENSG00000128016/ENSG00000158869/ENSG00000196083	9
BP	GO:0061383	trabecula morphogenesis	9/1144	17/3952	0.0319454	0.203548	ENSG00000064932/ENSG00000088832/ENSG00000115904/ENSG00000138829/ENSG00000148400/ENSG00000155846/ENSG00000171316/ENSG00000173706/ENSG00000187764	9
BP	GO:0002576	platelet degranulation	21/1144	50/3952	0.0322809	0.204924	ENSG00000019991/ENSG00000055955/ENSG00000072110/ENSG00000084234/ENSG00000096070/ENSG00000100234/ENSG00000102265/ENSG00000110799/ENSG00000112419/ENSG00000116260/ENSG00000130402/ENSG00000137076/ENSG00000137801/ENSG00000145685/ENSG00000158869/ENSG00000196924/ENSG00000197249/ENSG00000198734/ENSG00000228278/ENSG00000229314/ENSG00000254087	21
BP	GO:0016197	endosomal transport	21/1144	50/3952	0.0322809	0.204924	ENSG00000015285/ENSG00000070371/ENSG00000110047/ENSG00000119396/ENSG00000134243/ENSG00000137642/ENSG00000139722/ENSG00000141367/ENSG00000142910/ENSG00000143376/ENSG00000151532/ENSG00000152223/ENSG00000164877/ENSG00000165029/ENSG00000169221/ENSG00000170091/ENSG00000172661/ENSG00000175220/ENSG00000177951/ENSG00000196814/ENSG00000254470	21
BP	GO:0006812	cation transport	101/1144	299/3952	0.033429	0.21182	ENSG00000007402/ENSG00000012223/ENSG00000014216/ENSG00000018280/ENSG00000058668/ENSG00000060237/ENSG00000064270/ENSG00000072062/ENSG00000073150/ENSG00000073464/ENSG00000079215/ENSG00000079805/ENSG00000087086/ENSG00000087258/ENSG00000088832/ENSG00000089472/ENSG00000090339/ENSG00000099624/ENSG00000100985/ENSG00000102057/ENSG00000103335/ENSG00000105383/ENSG00000105974/ENSG00000108576/ENSG00000109047…	101
BP	GO:0070527	platelet aggregation	12/1144	25/3952	0.0335578	0.212244	ENSG00000075624/ENSG00000079385/ENSG00000087460/ENSG00000100345/ENSG00000137076/ENSG00000151012/ENSG00000154127/ENSG00000166333/ENSG00000183044/ENSG00000184009/ENSG00000196924/ENSG00000254087	12
BP	GO:0009593	detection of chemical stimulus	16/1144	36/3952	0.0338184	0.213106	ENSG00000073060/ENSG00000124657/ENSG00000137462/ENSG00000160179/ENSG00000167207/ENSG00000174130/ENSG00000176495/ENSG00000180934/ENSG00000181963/ENSG00000185899/ENSG00000188011/ENSG00000196778/ENSG00000221996/ENSG00000226288/ENSG00000243896/ENSG00000255307	16
BP	GO:0071901	negative regulation of protein serine/threonine kinase activity	16/1144	36/3952	0.0338184	0.213106	ENSG00000060237/ENSG00000090376/ENSG00000105974/ENSG00000118503/ENSG00000120129/ENSG00000125538/ENSG00000132522/ENSG00000137642/ENSG00000149177/ENSG00000150457/ENSG00000168939/ENSG00000173706/ENSG00000177628/ENSG00000184545/ENSG00000197852/ENSG00000254087	16
BP	GO:1901342	regulation of vasculature development	43/1144	116/3952	0.0339653	0.213314	ENSG00000004399/ENSG00000010327/ENSG00000019991/ENSG00000030582/ENSG00000061273/ENSG00000063245/ENSG00000064393/ENSG00000065970/ENSG00000079385/ENSG00000092847/ENSG00000105287/ENSG00000118503/ENSG00000120899/ENSG00000125538/ENSG00000125730/ENSG00000133048/ENSG00000133121/ENSG00000133639/ENSG00000135298/ENSG00000135766/ENSG00000136634/ENSG00000137801/ENSG00000138061/ENSG00000138772/ENSG00000140464…	43
BP	GO:0003008	system process	159/1144	488/3952	0.0339759	0.213314	ENSG00000007402/ENSG00000014257/ENSG00000019991/ENSG00000033800/ENSG00000034152/ENSG00000047578/ENSG00000048740/ENSG00000058668/ENSG00000060237/ENSG00000067182/ENSG00000072062/ENSG00000073060/ENSG00000077157/ENSG00000077984/ENSG00000079215/ENSG00000079257/ENSG00000079385/ENSG00000079432/ENSG00000080854/ENSG00000084112/ENSG00000087258/ENSG00000087460/ENSG00000089159/ENSG00000090339/ENSG00000092200…	159
BP	GO:0010629	negative regulation of gene expression	162/1144	498/3952	0.0343182	0.215069	ENSG00000005339/ENSG00000008438/ENSG00000012223/ENSG00000018280/ENSG00000019991/ENSG00000033800/ENSG00000053254/ENSG00000057657/ENSG00000059728/ENSG00000061273/ENSG00000064393/ENSG00000064932/ENSG00000067798/ENSG00000068308/ENSG00000069399/ENSG00000072401/ENSG00000076108/ENSG00000077984/ENSG00000079385/ENSG00000079432/ENSG00000080603/ENSG00000088888/ENSG00000089902/ENSG00000090376/ENSG00000092847…	162
BP	GO:0099173	postsynapse organization	24/1144	59/3952	0.0344629	0.215582	ENSG00000008086/ENSG00000072110/ENSG00000075624/ENSG00000084112/ENSG00000104419/ENSG00000113758/ENSG00000128594/ENSG00000131042/ENSG00000132535/ENSG00000140443/ENSG00000146006/ENSG00000151012/ENSG00000154928/ENSG00000157017/ENSG00000168374/ENSG00000170558/ENSG00000175344/ENSG00000179915/ENSG00000184009/ENSG00000196083/ENSG00000196338/ENSG00000196358/ENSG00000197283/ENSG00000197555	24
BP	GO:0016311	dephosphorylation	41/1144	110/3952	0.0345798	0.215697	ENSG00000003987/ENSG00000014257/ENSG00000060237/ENSG00000072135/ENSG00000079393/ENSG00000081913/ENSG00000084112/ENSG00000088832/ENSG00000104936/ENSG00000105383/ENSG00000105520/ENSG00000105656/ENSG00000111696/ENSG00000112137/ENSG00000112245/ENSG00000112379/ENSG00000112419/ENSG00000112640/ENSG00000116698/ENSG00000119414/ENSG00000120129/ENSG00000123836/ENSG00000129465/ENSG00000131042/ENSG00000134668…	41
BP	GO:0048585	negative regulation of response to stimulus	140/1144	426/3952	0.0346072	0.215697	ENSG00000008438/ENSG00000011422/ENSG00000012223/ENSG00000019582/ENSG00000019991/ENSG00000030582/ENSG00000035862/ENSG00000058668/ENSG00000061273/ENSG00000063245/ENSG00000064393/ENSG00000067182/ENSG00000069399/ENSG00000071054/ENSG00000072062/ENSG00000072135/ENSG00000077984/ENSG00000079385/ENSG00000079805/ENSG00000081913/ENSG00000090339/ENSG00000090376/ENSG00000100234/ENSG00000100296/ENSG00000100985…	140
BP	GO:0050796	regulation of insulin secretion	17/1144	39/3952	0.0355902	0.221422	ENSG00000007402/ENSG00000008130/ENSG00000071054/ENSG00000118263/ENSG00000123384/ENSG00000123836/ENSG00000125538/ENSG00000136238/ENSG00000136999/ENSG00000148737/ENSG00000157017/ENSG00000163083/ENSG00000170837/ENSG00000183044/ENSG00000185950/ENSG00000198216/ENSG00000272636	17
BP	GO:0042113	B cell activation	27/1144	68/3952	0.0356716	0.221526	ENSG00000005020/ENSG00000019582/ENSG00000028277/ENSG00000069399/ENSG00000105639/ENSG00000109743/ENSG00000113916/ENSG00000118503/ENSG00000120899/ENSG00000122641/ENSG00000122678/ENSG00000132522/ENSG00000134215/ENSG00000135870/ENSG00000136634/ENSG00000149177/ENSG00000150455/ENSG00000166501/ENSG00000167207/ENSG00000168918/ENSG00000182885/ENSG00000185650/ENSG00000185950/ENSG00000197943/ENSG00000235568…	27
BP	GO:0022409	positive regulation of cell-cell adhesion	30/1144	77/3952	0.0361738	0.224239	ENSG00000019582/ENSG00000086548/ENSG00000090339/ENSG00000101307/ENSG00000103335/ENSG00000105639/ENSG00000105974/ENSG00000107099/ENSG00000108175/ENSG00000112299/ENSG00000113916/ENSG00000125538/ENSG00000130396/ENSG00000131042/ENSG00000131759/ENSG00000132589/ENSG00000135074/ENSG00000136238/ENSG00000136630/ENSG00000136634/ENSG00000145555/ENSG00000149269/ENSG00000160685/ENSG00000162407/ENSG00000167207…	30
BP	GO:0001776	leukocyte homeostasis	13/1144	28/3952	0.036866	0.226732	ENSG00000019582/ENSG00000105639/ENSG00000115904/ENSG00000118503/ENSG00000129465/ENSG00000135870/ENSG00000151012/ENSG00000153208/ENSG00000158869/ENSG00000180871/ENSG00000182782/ENSG00000183018/ENSG00000254087	13
BP	GO:0002718	regulation of cytokine production involved in immune response	13/1144	28/3952	0.036866	0.226732	ENSG00000019582/ENSG00000088888/ENSG00000090376/ENSG00000105639/ENSG00000112062/ENSG00000113916/ENSG00000115594/ENSG00000115604/ENSG00000118520/ENSG00000125538/ENSG00000136634/ENSG00000158869/ENSG00000167207	13
BP	GO:0001944	vasculature development	81/1144	236/3952	0.0371207	0.226732	ENSG00000004399/ENSG00000010327/ENSG00000019991/ENSG00000030582/ENSG00000057657/ENSG00000061273/ENSG00000063245/ENSG00000064393/ENSG00000065970/ENSG00000079385/ENSG00000079805/ENSG00000086062/ENSG00000092847/ENSG00000100345/ENSG00000105287/ENSG00000105974/ENSG00000107263/ENSG00000107796/ENSG00000108175/ENSG00000112062/ENSG00000115170/ENSG00000115904/ENSG00000116016/ENSG00000117713/ENSG00000118503…	81
BP	GO:0006935	chemotaxis	81/1144	236/3952	0.0371207	0.226732	ENSG00000004399/ENSG00000011201/ENSG00000011422/ENSG00000019582/ENSG00000019991/ENSG00000033327/ENSG00000035664/ENSG00000055163/ENSG00000060237/ENSG00000076356/ENSG00000089505/ENSG00000105287/ENSG00000106070/ENSG00000109743/ENSG00000110400/ENSG00000112062/ENSG00000115904/ENSG00000117115/ENSG00000118263/ENSG00000119535/ENSG00000120129/ENSG00000120899/ENSG00000121454/ENSG00000122861/ENSG00000123384…	81
BP	GO:0042330	taxis	81/1144	236/3952	0.0371207	0.226732	ENSG00000004399/ENSG00000011201/ENSG00000011422/ENSG00000019582/ENSG00000019991/ENSG00000033327/ENSG00000035664/ENSG00000055163/ENSG00000060237/ENSG00000076356/ENSG00000089505/ENSG00000105287/ENSG00000106070/ENSG00000109743/ENSG00000110400/ENSG00000112062/ENSG00000115904/ENSG00000117115/ENSG00000118263/ENSG00000119535/ENSG00000120129/ENSG00000120899/ENSG00000121454/ENSG00000122861/ENSG00000123384…	81
BP	GO:0006811	ion transport	136/1144	414/3952	0.0375026	0.226732	ENSG00000002834/ENSG00000007402/ENSG00000012223/ENSG00000014216/ENSG00000018280/ENSG00000042832/ENSG00000058668/ENSG00000060237/ENSG00000064270/ENSG00000068650/ENSG00000072062/ENSG00000073060/ENSG00000073150/ENSG00000073464/ENSG00000079215/ENSG00000079385/ENSG00000079805/ENSG00000087086/ENSG00000087258/ENSG00000088832/ENSG00000089472/ENSG00000090339/ENSG00000099624/ENSG00000100985/ENSG00000102057…	136
BP	GO:0001774	microglial cell activation	10/1144	20/3952	0.0376343	0.226732	ENSG00000030582/ENSG00000077984/ENSG00000101916/ENSG00000105835/ENSG00000118113/ENSG00000137462/ENSG00000169896/ENSG00000171049/ENSG00000174130/ENSG00000197405	10
BP	GO:0002269	leukocyte activation involved in inflammatory response	10/1144	20/3952	0.0376343	0.226732	ENSG00000030582/ENSG00000077984/ENSG00000101916/ENSG00000105835/ENSG00000118113/ENSG00000137462/ENSG00000169896/ENSG00000171049/ENSG00000174130/ENSG00000197405	10
BP	GO:0010324	membrane invagination	10/1144	20/3952	0.0376343	0.226732	ENSG00000100345/ENSG00000125730/ENSG00000136044/ENSG00000137801/ENSG00000150337/ENSG00000155849/ENSG00000158156/ENSG00000158869/ENSG00000165029/ENSG00000169896	10
BP	GO:0032615	interleukin-12 production	10/1144	20/3952	0.0376343	0.226732	ENSG00000090376/ENSG00000101916/ENSG00000105639/ENSG00000112062/ENSG00000136634/ENSG00000137462/ENSG00000137801/ENSG00000150455/ENSG00000187116/ENSG00000239732	10
BP	GO:0032655	regulation of interleukin-12 production	10/1144	20/3952	0.0376343	0.226732	ENSG00000090376/ENSG00000101916/ENSG00000105639/ENSG00000112062/ENSG00000136634/ENSG00000137462/ENSG00000137801/ENSG00000150455/ENSG00000187116/ENSG00000239732	10
BP	GO:0034766	negative regulation of ion transmembrane transport	10/1144	20/3952	0.0376343	0.226732	ENSG00000100985/ENSG00000105974/ENSG00000135636/ENSG00000137801/ENSG00000138411/ENSG00000139890/ENSG00000180509/ENSG00000185950/ENSG00000239732/ENSG00000276289	10
BP	GO:0044728	DNA methylation or demethylation	10/1144	20/3952	0.0376343	0.226732	ENSG00000076108/ENSG00000087460/ENSG00000128383/ENSG00000140718/ENSG00000156414/ENSG00000165097/ENSG00000168769/ENSG00000170345/ENSG00000187605/ENSG00000244509	10
BP	GO:0045185	maintenance of protein location	10/1144	20/3952	0.0376343	0.226732	ENSG00000048707/ENSG00000069399/ENSG00000105974/ENSG00000113758/ENSG00000136634/ENSG00000137642/ENSG00000138829/ENSG00000140464/ENSG00000166147/ENSG00000196924	10
BP	GO:0045453	bone resorption	10/1144	20/3952	0.0376343	0.226732	ENSG00000105514/ENSG00000118503/ENSG00000118785/ENSG00000120899/ENSG00000128340/ENSG00000136238/ENSG00000154127/ENSG00000155846/ENSG00000166340/ENSG00000168918	10
BP	GO:0045646	regulation of erythrocyte differentiation	10/1144	20/3952	0.0376343	0.226732	ENSG00000112062/ENSG00000122641/ENSG00000128016/ENSG00000168610/ENSG00000168918/ENSG00000173757/ENSG00000185650/ENSG00000198728/ENSG00000204103/ENSG00000254087	10
BP	GO:0007169	transmembrane receptor protein tyrosine kinase signaling pathway	73/1144	211/3952	0.0389472	0.232867	ENSG00000011201/ENSG00000011422/ENSG00000019991/ENSG00000033327/ENSG00000043462/ENSG00000055163/ENSG00000063245/ENSG00000072135/ENSG00000075624/ENSG00000079385/ENSG00000089159/ENSG00000100985/ENSG00000101265/ENSG00000103994/ENSG00000105287/ENSG00000105639/ENSG00000105723/ENSG00000105767/ENSG00000106070/ENSG00000107263/ENSG00000110395/ENSG00000112062/ENSG00000115904/ENSG00000119396/ENSG00000120899…	73
BP	GO:0050777	negative regulation of immune response	20/1144	48/3952	0.0394642	0.232867	ENSG00000008438/ENSG00000030582/ENSG00000079385/ENSG00000090376/ENSG00000105639/ENSG00000113916/ENSG00000118503/ENSG00000118520/ENSG00000135870/ENSG00000136630/ENSG00000136634/ENSG00000159842/ENSG00000160685/ENSG00000160710/ENSG00000163357/ENSG00000168918/ENSG00000174885/ENSG00000196352/ENSG00000203710/ENSG00000254087	20
BP	GO:0007034	vacuolar transport	14/1144	31/3952	0.0396766	0.232867	ENSG00000030582/ENSG00000048707/ENSG00000051009/ENSG00000102858/ENSG00000105339/ENSG00000123384/ENSG00000134243/ENSG00000137177/ENSG00000137642/ENSG00000139722/ENSG00000143376/ENSG00000151532/ENSG00000152223/ENSG00000197081	14
BP	GO:0046887	positive regulation of hormone secretion	14/1144	31/3952	0.0396766	0.232867	ENSG00000008130/ENSG00000118785/ENSG00000122641/ENSG00000123384/ENSG00000123836/ENSG00000136238/ENSG00000148737/ENSG00000157017/ENSG00000163083/ENSG00000170837/ENSG00000182782/ENSG00000183044/ENSG00000185950/ENSG00000272636	14
BP	GO:0002544	chronic inflammatory response	6/1144	10/3952	0.0398507	0.232867	ENSG00000112299/ENSG00000118503/ENSG00000136634/ENSG00000137801/ENSG00000143546/ENSG00000148344	6
BP	GO:0002691	regulation of cellular extravasation	6/1144	10/3952	0.0398507	0.232867	ENSG00000090339/ENSG00000109743/ENSG00000115594/ENSG00000129465/ENSG00000159842/ENSG00000169403	6
BP	GO:0006858	extracellular transport	6/1144	10/3952	0.0398507	0.232867	ENSG00000047578/ENSG00000129295/ENSG00000145491/ENSG00000165115/ENSG00000198373/ENSG00000256061	6
BP	GO:0009301	snRNA transcription	6/1144	10/3952	0.0398507	0.232867	ENSG00000028277/ENSG00000090061/ENSG00000105656/ENSG00000106290/ENSG00000143624/ENSG00000185591	6
BP	GO:0021762	substantia nigra development	6/1144	10/3952	0.0398507	0.232867	ENSG00000075624/ENSG00000117115/ENSG00000148396/ENSG00000160211/ENSG00000176788/ENSG00000197971	6
BP	GO:0032456	endocytic recycling	6/1144	10/3952	0.0398507	0.232867	ENSG00000110047/ENSG00000119396/ENSG00000137642/ENSG00000152223/ENSG00000164877/ENSG00000175220	6
BP	GO:0032507	maintenance of protein location in cell	6/1144	10/3952	0.0398507	0.232867	ENSG00000048707/ENSG00000069399/ENSG00000105974/ENSG00000113758/ENSG00000137642/ENSG00000140464	6
BP	GO:0042795	snRNA transcription by RNA polymerase II	6/1144	10/3952	0.0398507	0.232867	ENSG00000028277/ENSG00000090061/ENSG00000105656/ENSG00000106290/ENSG00000143624/ENSG00000185591	6
BP	GO:0043303	mast cell degranulation	6/1144	10/3952	0.0398507	0.232867	ENSG00000033327/ENSG00000110395/ENSG00000128340/ENSG00000158869/ENSG00000254087/ENSG00000271605	6
BP	GO:0060986	endocrine hormone secretion	6/1144	10/3952	0.0398507	0.232867	ENSG00000087460/ENSG00000122641/ENSG00000125538/ENSG00000157017/ENSG00000163083/ENSG00000182782	6
BP	GO:1902883	negative regulation of response to oxidative stress	6/1144	10/3952	0.0398507	0.232867	ENSG00000019991/ENSG00000112299/ENSG00000136634/ENSG00000151012/ENSG00000166484/ENSG00000175471	6
BP	GO:2001238	positive regulation of extrinsic apoptotic signaling pathway	6/1144	10/3952	0.0398507	0.232867	ENSG00000100234/ENSG00000105974/ENSG00000122641/ENSG00000123689/ENSG00000137801/ENSG00000140464	6
BP	GO:2001258	negative regulation of cation channel activity	6/1144	10/3952	0.0398507	0.232867	ENSG00000100985/ENSG00000105974/ENSG00000135636/ENSG00000139890/ENSG00000180509/ENSG00000276289	6
BP	GO:0009746	response to hexose	21/1144	51/3952	0.0403622	0.232867	ENSG00000008130/ENSG00000067992/ENSG00000071054/ENSG00000072062/ENSG00000090339/ENSG00000105835/ENSG00000118263/ENSG00000120899/ENSG00000123384/ENSG00000123836/ENSG00000130766/ENSG00000136238/ENSG00000137801/ENSG00000140443/ENSG00000148737/ENSG00000155093/ENSG00000157017/ENSG00000170837/ENSG00000178607/ENSG00000178966/ENSG00000185950	21
BP	GO:0007040	lysosome organization	8/1144	15/3952	0.0406226	0.232867	ENSG00000030582/ENSG00000051009/ENSG00000119396/ENSG00000139832/ENSG00000162341/ENSG00000165029/ENSG00000166340/ENSG00000177628	8
BP	GO:0010883	regulation of lipid storage	8/1144	15/3952	0.0406226	0.232867	ENSG00000073060/ENSG00000110047/ENSG00000125730/ENSG00000140718/ENSG00000160179/ENSG00000165029/ENSG00000198911/ENSG00000214456	8
BP	GO:0032413	negative regulation of ion transmembrane transporter activity	8/1144	15/3952	0.0406226	0.232867	ENSG00000100985/ENSG00000105974/ENSG00000135636/ENSG00000138411/ENSG00000139890/ENSG00000180509/ENSG00000239732/ENSG00000276289	8
BP	GO:0032480	negative regulation of type I interferon production	8/1144	15/3952	0.0406226	0.232867	ENSG00000068308/ENSG00000088888/ENSG00000118503/ENSG00000121060/ENSG00000136634/ENSG00000162924/ENSG00000197111/ENSG00000198053	8
BP	GO:0036473	cell death in response to oxidative stress	8/1144	15/3952	0.0406226	0.232867	ENSG00000019991/ENSG00000112299/ENSG00000136634/ENSG00000138061/ENSG00000140464/ENSG00000151012/ENSG00000166484/ENSG00000174130	8
BP	GO:0042987	amyloid precursor protein catabolic process	8/1144	15/3952	0.0406226	0.232867	ENSG00000088832/ENSG00000105723/ENSG00000132589/ENSG00000137642/ENSG00000160179/ENSG00000162736/ENSG00000175344/ENSG00000254087	8
BP	GO:0043297	apical junction assembly	8/1144	15/3952	0.0406226	0.232867	ENSG00000072062/ENSG00000130396/ENSG00000130402/ENSG00000150054/ENSG00000151208/ENSG00000158769/ENSG00000164877/ENSG00000197879	8
BP	GO:0046888	negative regulation of hormone secretion	8/1144	15/3952	0.0406226	0.232867	ENSG00000071054/ENSG00000099985/ENSG00000118263/ENSG00000122641/ENSG00000125538/ENSG00000136999/ENSG00000157017/ENSG00000163083	8
BP	GO:0080171	lytic vacuole organization	8/1144	15/3952	0.0406226	0.232867	ENSG00000030582/ENSG00000051009/ENSG00000119396/ENSG00000139832/ENSG00000162341/ENSG00000165029/ENSG00000166340/ENSG00000177628	8
BP	GO:1900026	positive regulation of substrate adhesion-dependent cell spreading	8/1144	15/3952	0.0406226	0.232867	ENSG00000079805/ENSG00000102837/ENSG00000111859/ENSG00000124126/ENSG00000136238/ENSG00000147459/ENSG00000179820/ENSG00000196924	8
BP	GO:1902882	regulation of response to oxidative stress	8/1144	15/3952	0.0406226	0.232867	ENSG00000019991/ENSG00000112299/ENSG00000130766/ENSG00000136634/ENSG00000151012/ENSG00000166484/ENSG00000174130/ENSG00000175471	8
BP	GO:0034329	cell junction assembly	50/1144	139/3952	0.0408337	0.233686	ENSG00000004399/ENSG00000061273/ENSG00000070759/ENSG00000071054/ENSG00000072062/ENSG00000072110/ENSG00000075624/ENSG00000105974/ENSG00000107263/ENSG00000110400/ENSG00000120899/ENSG00000123384/ENSG00000124215/ENSG00000125753/ENSG00000128594/ENSG00000130396/ENSG00000130402/ENSG00000132470/ENSG00000135298/ENSG00000136238/ENSG00000137076/ENSG00000137462/ENSG00000137801/ENSG00000141376/ENSG00000144283…	50
BP	GO:1903531	negative regulation of secretion by cell	23/1144	57/3952	0.0416957	0.238222	ENSG00000067182/ENSG00000071054/ENSG00000079385/ENSG00000099985/ENSG00000100505/ENSG00000101916/ENSG00000105483/ENSG00000115590/ENSG00000118263/ENSG00000118503/ENSG00000122641/ENSG00000125538/ENSG00000136634/ENSG00000136999/ENSG00000140464/ENSG00000142405/ENSG00000148400/ENSG00000157017/ENSG00000159842/ENSG00000163083/ENSG00000174130/ENSG00000183044/ENSG00000187116	23
BP	GO:0034109	homotypic cell-cell adhesion	15/1144	34/3952	0.0420509	0.239038	ENSG00000075624/ENSG00000079385/ENSG00000087460/ENSG00000100345/ENSG00000134755/ENSG00000137076/ENSG00000151012/ENSG00000154127/ENSG00000157890/ENSG00000162407/ENSG00000166333/ENSG00000183044/ENSG00000184009/ENSG00000196924/ENSG00000254087	15
BP	GO:0055088	lipid homeostasis	15/1144	34/3952	0.0420509	0.239038	ENSG00000062282/ENSG00000073060/ENSG00000100439/ENSG00000105974/ENSG00000110047/ENSG00000130766/ENSG00000142552/ENSG00000153093/ENSG00000160179/ENSG00000165029/ENSG00000170323/ENSG00000180316/ENSG00000185950/ENSG00000198911/ENSG00000272398	15
BP	GO:0030168	platelet activation	24/1144	60/3952	0.0421655	0.239038	ENSG00000043462/ENSG00000058866/ENSG00000075624/ENSG00000079385/ENSG00000087460/ENSG00000100345/ENSG00000110799/ENSG00000120063/ENSG00000134215/ENSG00000137076/ENSG00000141506/ENSG00000151012/ENSG00000153208/ENSG00000154127/ENSG00000158869/ENSG00000166333/ENSG00000166501/ENSG00000178726/ENSG00000183044/ENSG00000184009/ENSG00000186469/ENSG00000196924/ENSG00000197943/ENSG00000254087	24
BP	GO:0045216	cell-cell junction organization	24/1144	60/3952	0.0421655	0.239038	ENSG00000061273/ENSG00000071054/ENSG00000072062/ENSG00000087274/ENSG00000105974/ENSG00000110400/ENSG00000124215/ENSG00000130396/ENSG00000130402/ENSG00000133961/ENSG00000137076/ENSG00000144283/ENSG00000144711/ENSG00000150054/ENSG00000151208/ENSG00000158769/ENSG00000163349/ENSG00000163362/ENSG00000164877/ENSG00000166974/ENSG00000170558/ENSG00000173706/ENSG00000197879/ENSG00000204936	24
BP	GO:0007041	lysosomal transport	11/1144	23/3952	0.0423964	0.239038	ENSG00000030582/ENSG00000051009/ENSG00000102858/ENSG00000105339/ENSG00000123384/ENSG00000134243/ENSG00000137177/ENSG00000137642/ENSG00000143376/ENSG00000152223/ENSG00000197081	11
BP	GO:0031102	neuron projection regeneration	11/1144	23/3952	0.0423964	0.239038	ENSG00000019991/ENSG00000030582/ENSG00000071054/ENSG00000118785/ENSG00000123384/ENSG00000126861/ENSG00000148926/ENSG00000166579/ENSG00000172037/ENSG00000173402/ENSG00000183762	11
BP	GO:0048284	organelle fusion	11/1144	23/3952	0.0423964	0.239038	ENSG00000100505/ENSG00000102445/ENSG00000134215/ENSG00000135604/ENSG00000135636/ENSG00000139190/ENSG00000139832/ENSG00000151532/ENSG00000166900/ENSG00000231925/ENSG00000272636	11
BP	GO:0061097	regulation of protein tyrosine kinase activity	11/1144	23/3952	0.0423964	0.239038	ENSG00000105974/ENSG00000110395/ENSG00000111859/ENSG00000132535/ENSG00000150337/ENSG00000157017/ENSG00000158517/ENSG00000160691/ENSG00000163235/ENSG00000187116/ENSG00000272398	11
BP	GO:0033043	regulation of organelle organization	106/1144	318/3952	0.042704	0.240097	ENSG00000008086/ENSG00000011422/ENSG00000015285/ENSG00000019991/ENSG00000030582/ENSG00000047849/ENSG00000048707/ENSG00000067798/ENSG00000070610/ENSG00000072518/ENSG00000078018/ENSG00000079805/ENSG00000087274/ENSG00000088888/ENSG00000089159/ENSG00000090339/ENSG00000100505/ENSG00000100985/ENSG00000105287/ENSG00000105723/ENSG00000109743/ENSG00000111837/ENSG00000113758/ENSG00000113916/ENSG00000116299…	106
BP	GO:0050890	cognition	32/1144	84/3952	0.0427832	0.240097	ENSG00000033800/ENSG00000079432/ENSG00000107864/ENSG00000108576/ENSG00000113749/ENSG00000118515/ENSG00000124588/ENSG00000124788/ENSG00000129682/ENSG00000131042/ENSG00000132535/ENSG00000135298/ENSG00000137462/ENSG00000145632/ENSG00000148730/ENSG00000151012/ENSG00000159388/ENSG00000161642/ENSG00000162736/ENSG00000164190/ENSG00000168374/ENSG00000170345/ENSG00000171316/ENSG00000172216/ENSG00000175344…	32
BP	GO:0006629	lipid metabolic process	110/1144	331/3952	0.0427944	0.240097	ENSG00000003987/ENSG00000005339/ENSG00000012779/ENSG00000019582/ENSG00000035681/ENSG00000058866/ENSG00000062282/ENSG00000064763/ENSG00000067182/ENSG00000067992/ENSG00000070610/ENSG00000073060/ENSG00000073737/ENSG00000079156/ENSG00000079385/ENSG00000082014/ENSG00000095321/ENSG00000100243/ENSG00000100299/ENSG00000100439/ENSG00000100596/ENSG00000101290/ENSG00000101558/ENSG00000101846/ENSG00000101849…	110
BP	GO:0010810	regulation of cell-substrate adhesion	27/1144	69/3952	0.0429522	0.240588	ENSG00000071054/ENSG00000079805/ENSG00000086548/ENSG00000102837/ENSG00000109743/ENSG00000111859/ENSG00000113916/ENSG00000120899/ENSG00000122861/ENSG00000123384/ENSG00000124126/ENSG00000128340/ENSG00000130402/ENSG00000136238/ENSG00000137801/ENSG00000141376/ENSG00000141503/ENSG00000147459/ENSG00000148400/ENSG00000149177/ENSG00000166333/ENSG00000172661/ENSG00000173402/ENSG00000179820/ENSG00000196924…	27
BP	GO:0001952	regulation of cell-matrix adhesion	16/1144	37/3952	0.0440446	0.246305	ENSG00000071054/ENSG00000086548/ENSG00000109743/ENSG00000113916/ENSG00000120899/ENSG00000122861/ENSG00000123384/ENSG00000136238/ENSG00000137801/ENSG00000141376/ENSG00000141503/ENSG00000149177/ENSG00000166333/ENSG00000173402/ENSG00000198728/ENSG00000248905	16
BP	GO:0051640	organelle localization	52/1144	146/3952	0.0448343	0.250313	ENSG00000033327/ENSG00000047849/ENSG00000054523/ENSG00000069974/ENSG00000072062/ENSG00000072518/ENSG00000076356/ENSG00000078018/ENSG00000079805/ENSG00000084731/ENSG00000092036/ENSG00000100345/ENSG00000101104/ENSG00000105402/ENSG00000105514/ENSG00000108424/ENSG00000110395/ENSG00000111052/ENSG00000114270/ENSG00000116584/ENSG00000119414/ENSG00000128340/ENSG00000130402/ENSG00000132912/ENSG00000135604…	52
BP	GO:0072358	cardiovascular system development	81/1144	238/3952	0.0450074	0.250871	ENSG00000004399/ENSG00000010327/ENSG00000019991/ENSG00000030582/ENSG00000057657/ENSG00000061273/ENSG00000063245/ENSG00000064393/ENSG00000065970/ENSG00000079385/ENSG00000079805/ENSG00000086062/ENSG00000092847/ENSG00000100345/ENSG00000105287/ENSG00000105974/ENSG00000107263/ENSG00000107796/ENSG00000108175/ENSG00000112062/ENSG00000115170/ENSG00000115904/ENSG00000116016/ENSG00000117713/ENSG00000118503…	81
BP	GO:0051094	positive regulation of developmental process	133/1144	407/3952	0.0461402	0.256757	ENSG00000004399/ENSG00000007402/ENSG00000008086/ENSG00000012223/ENSG00000019582/ENSG00000019991/ENSG00000030582/ENSG00000033800/ENSG00000035862/ENSG00000061273/ENSG00000064393/ENSG00000067182/ENSG00000072518/ENSG00000076356/ENSG00000077984/ENSG00000079385/ENSG00000079805/ENSG00000082014/ENSG00000087274/ENSG00000087460/ENSG00000090376/ENSG00000100813/ENSG00000102837/ENSG00000105287/ENSG00000107263…	133
BP	GO:0009890	negative regulation of biosynthetic process	118/1144	358/3952	0.0462133	0.256757	ENSG00000005339/ENSG00000033800/ENSG00000053254/ENSG00000057657/ENSG00000058668/ENSG00000059728/ENSG00000061273/ENSG00000064393/ENSG00000064932/ENSG00000069399/ENSG00000072401/ENSG00000076108/ENSG00000079385/ENSG00000079432/ENSG00000089902/ENSG00000092847/ENSG00000101849/ENSG00000105639/ENSG00000105722/ENSG00000105723/ENSG00000105974/ENSG00000106829/ENSG00000107864/ENSG00000109118/ENSG00000111424…	118
BP	GO:0032880	regulation of protein localization	88/1144	261/3952	0.0471651	0.261621	ENSG00000007402/ENSG00000008130/ENSG00000071054/ENSG00000072062/ENSG00000073150/ENSG00000075624/ENSG00000078018/ENSG00000078804/ENSG00000084112/ENSG00000088832/ENSG00000088888/ENSG00000091592/ENSG00000099985/ENSG00000101916/ENSG00000105383/ENSG00000105483/ENSG00000105723/ENSG00000112062/ENSG00000113758/ENSG00000115590/ENSG00000116729/ENSG00000118113/ENSG00000118263/ENSG00000118503/ENSG00000119396…	88
BP	GO:0009968	negative regulation of signal transduction	105/1144	316/3952	0.0472837	0.261691	ENSG00000011422/ENSG00000012223/ENSG00000019582/ENSG00000019991/ENSG00000035862/ENSG00000058668/ENSG00000061273/ENSG00000063245/ENSG00000064393/ENSG00000069399/ENSG00000072062/ENSG00000072135/ENSG00000079385/ENSG00000079805/ENSG00000081913/ENSG00000090339/ENSG00000090376/ENSG00000100234/ENSG00000100985/ENSG00000101265/ENSG00000102858/ENSG00000103194/ENSG00000105483/ENSG00000105723/ENSG00000105767…	105
BP	GO:0097435	supramolecular fiber organization	68/1144	197/3952	0.0473304	0.261691	ENSG00000007237/ENSG00000015285/ENSG00000067798/ENSG00000070610/ENSG00000072110/ENSG00000078018/ENSG00000078114/ENSG00000087116/ENSG00000087274/ENSG00000088832/ENSG00000089159/ENSG00000090339/ENSG00000101439/ENSG00000108424/ENSG00000111859/ENSG00000112137/ENSG00000113758/ENSG00000115935/ENSG00000116584/ENSG00000120899/ENSG00000124126/ENSG00000125753/ENSG00000126878/ENSG00000127946/ENSG00000128340…	68
BP	GO:0048514	blood vessel morphogenesis	73/1144	213/3952	0.0476425	0.262135	ENSG00000004399/ENSG00000010327/ENSG00000019991/ENSG00000030582/ENSG00000057657/ENSG00000061273/ENSG00000063245/ENSG00000064393/ENSG00000065970/ENSG00000079385/ENSG00000086062/ENSG00000092847/ENSG00000100345/ENSG00000105287/ENSG00000105974/ENSG00000108175/ENSG00000112062/ENSG00000115170/ENSG00000115904/ENSG00000116016/ENSG00000118503/ENSG00000120063/ENSG00000120093/ENSG00000120899/ENSG00000123384…	73
BP	GO:0007600	sensory perception	48/1144	134/3952	0.0476786	0.262135	ENSG00000014257/ENSG00000079215/ENSG00000079257/ENSG00000090339/ENSG00000092200/ENSG00000100234/ENSG00000101849/ENSG00000109047/ENSG00000116016/ENSG00000124657/ENSG00000131480/ENSG00000131504/ENSG00000135437/ENSG00000136634/ENSG00000136999/ENSG00000137841/ENSG00000138061/ENSG00000140090/ENSG00000154928/ENSG00000156313/ENSG00000163421/ENSG00000163635/ENSG00000164190/ENSG00000167210/ENSG00000169403…	48
BP	GO:0006801	superoxide metabolic process	9/1144	18/3952	0.0478695	0.262135	ENSG00000107957/ENSG00000109743/ENSG00000124126/ENSG00000158517/ENSG00000165178/ENSG00000169896/ENSG00000171049/ENSG00000182487/ENSG00000204936	9
BP	GO:0006903	vesicle targeting	9/1144	18/3952	0.0478695	0.262135	ENSG00000105402/ENSG00000114270/ENSG00000119414/ENSG00000148396/ENSG00000150961/ENSG00000162517/ENSG00000163235/ENSG00000197249/ENSG00000198734	9
BP	GO:0045576	mast cell activation	9/1144	18/3952	0.0478695	0.262135	ENSG00000033327/ENSG00000043462/ENSG00000104419/ENSG00000110395/ENSG00000128340/ENSG00000158869/ENSG00000163221/ENSG00000254087/ENSG00000271605	9
BP	GO:2000107	negative regulation of leukocyte apoptotic process	9/1144	18/3952	0.0478695	0.262135	ENSG00000019582/ENSG00000105639/ENSG00000107099/ENSG00000113916/ENSG00000153208/ENSG00000158869/ENSG00000167207/ENSG00000180871/ENSG00000185950	9
BP	GO:0002822	regulation of adaptive immune response based on somatic recombination of immune receptors built from immunoglobulin superfamily domains	19/1144	46/3952	0.048207	0.263143	ENSG00000015285/ENSG00000018280/ENSG00000079385/ENSG00000105639/ENSG00000113916/ENSG00000115594/ENSG00000115604/ENSG00000118503/ENSG00000118520/ENSG00000125538/ENSG00000125730/ENSG00000129465/ENSG00000135870/ENSG00000136630/ENSG00000136634/ENSG00000158869/ENSG00000160685/ENSG00000203710/ENSG00000204525	19
BP	GO:0034614	cellular response to reactive oxygen species	19/1144	46/3952	0.048207	0.263143	ENSG00000019991/ENSG00000079805/ENSG00000086288/ENSG00000089159/ENSG00000100985/ENSG00000115607/ENSG00000118503/ENSG00000118520/ENSG00000129465/ENSG00000132510/ENSG00000136634/ENSG00000138061/ENSG00000148346/ENSG00000155846/ENSG00000156711/ENSG00000158517/ENSG00000166484/ENSG00000170345/ENSG00000198053	19
BP	GO:0002687	positive regulation of leukocyte migration	20/1144	49/3952	0.0491136	0.266395	ENSG00000019582/ENSG00000035664/ENSG00000060237/ENSG00000090339/ENSG00000107099/ENSG00000112062/ENSG00000115594/ENSG00000120899/ENSG00000128340/ENSG00000130150/ENSG00000135636/ENSG00000136238/ENSG00000137801/ENSG00000150455/ENSG00000169403/ENSG00000171049/ENSG00000180871/ENSG00000183049/ENSG00000197405/ENSG00000213654	20
BP	GO:0009749	response to glucose	20/1144	49/3952	0.0491136	0.266395	ENSG00000008130/ENSG00000067992/ENSG00000071054/ENSG00000072062/ENSG00000090339/ENSG00000118263/ENSG00000120899/ENSG00000123384/ENSG00000123836/ENSG00000130766/ENSG00000136238/ENSG00000137801/ENSG00000140443/ENSG00000148737/ENSG00000155093/ENSG00000157017/ENSG00000170837/ENSG00000178607/ENSG00000178966/ENSG00000185950	20
BP	GO:0042133	neurotransmitter metabolic process	20/1144	49/3952	0.0491136	0.266395	ENSG00000058668/ENSG00000079215/ENSG00000079805/ENSG00000090339/ENSG00000100024/ENSG00000105974/ENSG00000108576/ENSG00000118113/ENSG00000120899/ENSG00000125538/ENSG00000130707/ENSG00000136238/ENSG00000136634/ENSG00000137462/ENSG00000138061/ENSG00000153904/ENSG00000174130/ENSG00000183044/ENSG00000184988/ENSG00000198053	20
BP	GO:0043112	receptor metabolic process	20/1144	49/3952	0.0491136	0.266395	ENSG00000014216/ENSG00000079385/ENSG00000079805/ENSG00000105974/ENSG00000117298/ENSG00000123384/ENSG00000132535/ENSG00000133961/ENSG00000136634/ENSG00000137642/ENSG00000140564/ENSG00000141367/ENSG00000146006/ENSG00000148926/ENSG00000158869/ENSG00000163464/ENSG00000180871/ENSG00000186635/ENSG00000188021/ENSG00000197943	20
BP	GO:0090630	activation of GTPase activity	13/1144	29/3952	0.0496243	0.26874	ENSG00000095383/ENSG00000107263/ENSG00000111859/ENSG00000120899/ENSG00000141376/ENSG00000159842/ENSG00000166579/ENSG00000169221/ENSG00000177105/ENSG00000188559/ENSG00000197555/ENSG00000274512/ENSG00000274808	13
BP	GO:0006022	aminoglycan metabolic process	21/1144	52/3952	0.0498299	0.269069	ENSG00000008438/ENSG00000008513/ENSG00000010404/ENSG00000019991/ENSG00000033100/ENSG00000055955/ENSG00000070614/ENSG00000086062/ENSG00000103489/ENSG00000117151/ENSG00000125538/ENSG00000131873/ENSG00000133063/ENSG00000133800/ENSG00000141012/ENSG00000141367/ENSG00000147408/ENSG00000158470/ENSG00000177191/ENSG00000182197/ENSG00000187446	21
BP	GO:0046578	regulation of Ras protein signal transduction	33/1144	88/3952	0.0498422	0.269069	ENSG00000035862/ENSG00000071054/ENSG00000079805/ENSG00000099331/ENSG00000100485/ENSG00000105767/ENSG00000107263/ENSG00000110237/ENSG00000110395/ENSG00000112379/ENSG00000113916/ENSG00000115904/ENSG00000116584/ENSG00000124126/ENSG00000127084/ENSG00000132694/ENSG00000134215/ENSG00000136238/ENSG00000141522/ENSG00000144711/ENSG00000148400/ENSG00000159842/ENSG00000160691/ENSG00000165029/ENSG00000166974…	33
BP	GO:1903037	regulation of leukocyte cell-cell adhesion	32/1144	85/3952	0.0502015	0.27032	ENSG00000019582/ENSG00000060237/ENSG00000079385/ENSG00000090339/ENSG00000101307/ENSG00000105639/ENSG00000105974/ENSG00000107099/ENSG00000108175/ENSG00000112299/ENSG00000113916/ENSG00000118520/ENSG00000125538/ENSG00000130707/ENSG00000131042/ENSG00000131759/ENSG00000132589/ENSG00000135870/ENSG00000136238/ENSG00000136630/ENSG00000136634/ENSG00000149269/ENSG00000151208/ENSG00000160685/ENSG00000167207…	32
BP	GO:2000113	negative regulation of cellular macromolecule biosynthetic process	106/1144	320/3952	0.0502315	0.27032	ENSG00000005339/ENSG00000033800/ENSG00000053254/ENSG00000057657/ENSG00000059728/ENSG00000061273/ENSG00000064393/ENSG00000064932/ENSG00000069399/ENSG00000072401/ENSG00000076108/ENSG00000079432/ENSG00000089902/ENSG00000092847/ENSG00000101849/ENSG00000105639/ENSG00000105722/ENSG00000105723/ENSG00000105974/ENSG00000106829/ENSG00000107864/ENSG00000109118/ENSG00000111424/ENSG00000112242/ENSG00000112977…	106
BP	GO:0071346	cellular response to interferon-gamma	23/1144	58/3952	0.0507847	0.272358	ENSG00000015285/ENSG00000033800/ENSG00000090339/ENSG00000118520/ENSG00000121060/ENSG00000125148/ENSG00000130707/ENSG00000137462/ENSG00000139832/ENSG00000140464/ENSG00000149798/ENSG00000150337/ENSG00000159840/ENSG00000168310/ENSG00000169403/ENSG00000184009/ENSG00000184557/ENSG00000196730/ENSG00000197879/ENSG00000198019/ENSG00000198053/ENSG00000204525/ENSG00000260314	23
BP	GO:0001525	angiogenesis	64/1144	185/3952	0.0509641	0.272358	ENSG00000004399/ENSG00000010327/ENSG00000019991/ENSG00000030582/ENSG00000061273/ENSG00000063245/ENSG00000064393/ENSG00000065970/ENSG00000079385/ENSG00000086062/ENSG00000092847/ENSG00000100345/ENSG00000105287/ENSG00000105974/ENSG00000112062/ENSG00000115170/ENSG00000116016/ENSG00000118503/ENSG00000120063/ENSG00000120093/ENSG00000120899/ENSG00000125538/ENSG00000125730/ENSG00000133048/ENSG00000133121…	64
BP	GO:0007611	learning or memory	28/1144	73/3952	0.0511785	0.272358	ENSG00000033800/ENSG00000079432/ENSG00000107864/ENSG00000108576/ENSG00000113749/ENSG00000118515/ENSG00000124588/ENSG00000124788/ENSG00000129682/ENSG00000131042/ENSG00000132535/ENSG00000135298/ENSG00000137462/ENSG00000145632/ENSG00000148730/ENSG00000151012/ENSG00000159388/ENSG00000161642/ENSG00000162736/ENSG00000168374/ENSG00000170345/ENSG00000172216/ENSG00000175344/ENSG00000179915/ENSG00000185900…	28
BP	GO:0007163	establishment or maintenance of cell polarity	25/1144	64/3952	0.051227	0.272358	ENSG00000047849/ENSG00000072518/ENSG00000078018/ENSG00000100345/ENSG00000105738/ENSG00000107099/ENSG00000111052/ENSG00000116584/ENSG00000120899/ENSG00000129682/ENSG00000132589/ENSG00000132694/ENSG00000134516/ENSG00000141376/ENSG00000143376/ENSG00000147065/ENSG00000149269/ENSG00000150054/ENSG00000151208/ENSG00000154928/ENSG00000166333/ENSG00000166579/ENSG00000168374/ENSG00000177105/ENSG00000215114	25
BP	GO:0010951	negative regulation of endopeptidase activity	27/1144	70/3952	0.0512742	0.272358	ENSG00000011201/ENSG00000011422/ENSG00000012223/ENSG00000019991/ENSG00000035862/ENSG00000055955/ENSG00000077984/ENSG00000079257/ENSG00000084234/ENSG00000100234/ENSG00000100985/ENSG00000101439/ENSG00000102265/ENSG00000105483/ENSG00000114270/ENSG00000124102/ENSG00000124107/ENSG00000125730/ENSG00000135596/ENSG00000137642/ENSG00000137801/ENSG00000140564/ENSG00000159202/ENSG00000197249/ENSG00000203710…	27
BP	GO:0050807	regulation of synapse organization	27/1144	70/3952	0.0512742	0.272358	ENSG00000008086/ENSG00000077063/ENSG00000084112/ENSG00000110400/ENSG00000112062/ENSG00000113758/ENSG00000131042/ENSG00000135298/ENSG00000136634/ENSG00000137462/ENSG00000146006/ENSG00000151012/ENSG00000151208/ENSG00000154928/ENSG00000157017/ENSG00000168374/ENSG00000170558/ENSG00000173402/ENSG00000175928/ENSG00000179915/ENSG00000187122/ENSG00000187764/ENSG00000196083/ENSG00000196189/ENSG00000196338…	27
BP	GO:0045892	negative regulation of transcription, DNA-templated	92/1144	275/3952	0.0518753	0.272358	ENSG00000005339/ENSG00000033800/ENSG00000053254/ENSG00000057657/ENSG00000059728/ENSG00000061273/ENSG00000064393/ENSG00000064932/ENSG00000069399/ENSG00000072401/ENSG00000076108/ENSG00000079432/ENSG00000089902/ENSG00000101849/ENSG00000105722/ENSG00000105974/ENSG00000106829/ENSG00000107864/ENSG00000109118/ENSG00000111424/ENSG00000112242/ENSG00000112977/ENSG00000113391/ENSG00000113916/ENSG00000117713…	92
BP	GO:0034260	negative regulation of GTPase activity	7/1144	13/3952	0.0518814	0.272358	ENSG00000060237/ENSG00000089639/ENSG00000132522/ENSG00000137449/ENSG00000141376/ENSG00000155093/ENSG00000158769	7
BP	GO:0051193	regulation of cofactor metabolic process	7/1144	13/3952	0.0518814	0.272358	ENSG00000067992/ENSG00000128340/ENSG00000136238/ENSG00000151012/ENSG00000168610/ENSG00000198712/ENSG00000257017	7
BP	GO:0051926	negative regulation of calcium ion transport	7/1144	13/3952	0.0518814	0.272358	ENSG00000087258/ENSG00000090339/ENSG00000105383/ENSG00000131042/ENSG00000135636/ENSG00000139890/ENSG00000239732	7
BP	GO:0070570	regulation of neuron projection regeneration	7/1144	13/3952	0.0518814	0.272358	ENSG00000019991/ENSG00000030582/ENSG00000071054/ENSG00000118785/ENSG00000123384/ENSG00000166579/ENSG00000183762	7
BP	GO:0071320	cellular response to cAMP	7/1144	13/3952	0.0518814	0.272358	ENSG00000103569/ENSG00000107263/ENSG00000130707/ENSG00000169403/ENSG00000180509/ENSG00000185650/ENSG00000186642	7
BP	GO:0071402	cellular response to lipoprotein particle stimulus	7/1144	13/3952	0.0518814	0.272358	ENSG00000129226/ENSG00000158869/ENSG00000160179/ENSG00000165029/ENSG00000172936/ENSG00000174130/ENSG00000198911	7
BP	GO:1902041	regulation of extrinsic apoptotic signaling pathway via death domain receptors	7/1144	13/3952	0.0518814	0.272358	ENSG00000019991/ENSG00000090339/ENSG00000100234/ENSG00000116584/ENSG00000118503/ENSG00000137801/ENSG00000148841	7
BP	GO:1902991	regulation of amyloid precursor protein catabolic process	7/1144	13/3952	0.0518814	0.272358	ENSG00000088832/ENSG00000105723/ENSG00000132589/ENSG00000137642/ENSG00000160179/ENSG00000175344/ENSG00000254087	7
BP	GO:1904837	beta-catenin-TCF complex assembly	7/1144	13/3952	0.0518814	0.272358	ENSG00000005339/ENSG00000106829/ENSG00000116128/ENSG00000140332/ENSG00000148737/ENSG00000167548/ENSG00000186174	7
BP	GO:0031667	response to nutrient levels	42/1144	116/3952	0.0519867	0.272493	ENSG00000025039/ENSG00000084112/ENSG00000090339/ENSG00000105835/ENSG00000108576/ENSG00000110395/ENSG00000111424/ENSG00000112977/ENSG00000116299/ENSG00000118520/ENSG00000118785/ENSG00000121060/ENSG00000125538/ENSG00000128016/ENSG00000128918/ENSG00000129226/ENSG00000130707/ENSG00000130766/ENSG00000131759/ENSG00000131873/ENSG00000134755/ENSG00000136044/ENSG00000137642/ENSG00000141376/ENSG00000148346…	42
BP	GO:0019217	regulation of fatty acid metabolic process	10/1144	21/3952	0.0537092	0.281092	ENSG00000019582/ENSG00000062282/ENSG00000067992/ENSG00000079385/ENSG00000105974/ENSG00000125538/ENSG00000136044/ENSG00000142784/ENSG00000185950/ENSG00000214456	10
BP	GO:0017148	negative regulation of translation	15/1144	35/3952	0.0545093	0.284845	ENSG00000092847/ENSG00000107864/ENSG00000128016/ENSG00000130766/ENSG00000131759/ENSG00000135870/ENSG00000137449/ENSG00000140718/ENSG00000148730/ENSG00000155363/ENSG00000159388/ENSG00000168610/ENSG00000179134/ENSG00000185650/ENSG00000196730	15
BP	GO:0007015	actin filament organization	46/1144	129/3952	0.0556461	0.290342	ENSG00000007237/ENSG00000015285/ENSG00000070610/ENSG00000072110/ENSG00000078114/ENSG00000087274/ENSG00000089159/ENSG00000090339/ENSG00000111859/ENSG00000112137/ENSG00000113758/ENSG00000115935/ENSG00000116584/ENSG00000120899/ENSG00000124126/ENSG00000125753/ENSG00000126878/ENSG00000127946/ENSG00000128340/ENSG00000130402/ENSG00000131504/ENSG00000131626/ENSG00000132970/ENSG00000135407/ENSG00000135596…	46
BP	GO:0001890	placenta development	16/1144	38/3952	0.0562879	0.292356	ENSG00000057657/ENSG00000111424/ENSG00000112062/ENSG00000116016/ENSG00000117713/ENSG00000118785/ENSG00000121454/ENSG00000135074/ENSG00000136634/ENSG00000148926/ENSG00000157017/ENSG00000171223/ENSG00000172216/ENSG00000184557/ENSG00000185650/ENSG00000196549	16
BP	GO:0043433	negative regulation of DNA-binding transcription factor activity	16/1144	38/3952	0.0562879	0.292356	ENSG00000090376/ENSG00000105483/ENSG00000112977/ENSG00000118503/ENSG00000135766/ENSG00000136634/ENSG00000138061/ENSG00000142405/ENSG00000148737/ENSG00000163568/ENSG00000173334/ENSG00000182885/ENSG00000187446/ENSG00000196924/ENSG00000198373/ENSG00000239732	16
BP	GO:1901890	positive regulation of cell junction assembly	16/1144	38/3952	0.0562879	0.292356	ENSG00000071054/ENSG00000105974/ENSG00000135298/ENSG00000136238/ENSG00000146006/ENSG00000149177/ENSG00000151208/ENSG00000154928/ENSG00000157017/ENSG00000175928/ENSG00000179915/ENSG00000187764/ENSG00000196083/ENSG00000196189/ENSG00000196338/ENSG00000248905	16
BP	GO:0002698	negative regulation of immune effector process	17/1144	41/3952	0.0577116	0.298845	ENSG00000008438/ENSG00000030582/ENSG00000079385/ENSG00000090376/ENSG00000105639/ENSG00000113916/ENSG00000118520/ENSG00000129657/ENSG00000135870/ENSG00000136630/ENSG00000136634/ENSG00000159842/ENSG00000160685/ENSG00000173456/ENSG00000196352/ENSG00000197111/ENSG00000203710	17
BP	GO:0019079	viral genome replication	17/1144	41/3952	0.0577116	0.298845	ENSG00000012223/ENSG00000088888/ENSG00000090061/ENSG00000096063/ENSG00000101558/ENSG00000124107/ENSG00000128383/ENSG00000148400/ENSG00000160710/ENSG00000169564/ENSG00000174718/ENSG00000179262/ENSG00000185201/ENSG00000185885/ENSG00000197111/ENSG00000241973/ENSG00000244509	17
BP	GO:0062012	regulation of small molecule metabolic process	33/1144	89/3952	0.0579575	0.299506	ENSG00000019582/ENSG00000058668/ENSG00000062282/ENSG00000067992/ENSG00000079385/ENSG00000102445/ENSG00000105723/ENSG00000105974/ENSG00000108424/ENSG00000109047/ENSG00000111424/ENSG00000120899/ENSG00000123836/ENSG00000125538/ENSG00000129993/ENSG00000130766/ENSG00000136044/ENSG00000140396/ENSG00000141367/ENSG00000142784/ENSG00000148926/ENSG00000151012/ENSG00000158825/ENSG00000160179/ENSG00000168610…	33
BP	GO:0044255	cellular lipid metabolic process	82/1144	244/3952	0.058014	0.299506	ENSG00000003987/ENSG00000012779/ENSG00000019582/ENSG00000035681/ENSG00000058866/ENSG00000062282/ENSG00000067182/ENSG00000067992/ENSG00000070610/ENSG00000073060/ENSG00000073737/ENSG00000079385/ENSG00000095321/ENSG00000100299/ENSG00000100439/ENSG00000100596/ENSG00000101290/ENSG00000101558/ENSG00000101846/ENSG00000102010/ENSG00000105287/ENSG00000105520/ENSG00000105974/ENSG00000111684/ENSG00000112062…	82
BP	GO:0030888	regulation of B cell proliferation	11/1144	24/3952	0.0583942	0.301015	ENSG00000019582/ENSG00000109743/ENSG00000113916/ENSG00000134215/ENSG00000135870/ENSG00000136634/ENSG00000150455/ENSG00000168918/ENSG00000185950/ENSG00000239732/ENSG00000254087	11
BP	GO:0030001	metal ion transport	77/1144	228/3952	0.0585571	0.301402	ENSG00000007402/ENSG00000012223/ENSG00000018280/ENSG00000058668/ENSG00000060237/ENSG00000064270/ENSG00000072062/ENSG00000079215/ENSG00000079805/ENSG00000087086/ENSG00000087258/ENSG00000088832/ENSG00000089472/ENSG00000090339/ENSG00000102057/ENSG00000105383/ENSG00000105974/ENSG00000109047/ENSG00000110400/ENSG00000111424/ENSG00000116396/ENSG00000118515/ENSG00000119121/ENSG00000120899/ENSG00000123191…	77
BP	GO:0030218	erythrocyte differentiation	19/1144	47/3952	0.059695	0.305981	ENSG00000064393/ENSG00000087274/ENSG00000100813/ENSG00000105639/ENSG00000112062/ENSG00000113916/ENSG00000116016/ENSG00000122641/ENSG00000128016/ENSG00000160211/ENSG00000160710/ENSG00000168610/ENSG00000168918/ENSG00000173757/ENSG00000185650/ENSG00000185811/ENSG00000198728/ENSG00000204103/ENSG00000254087	19
BP	GO:0034101	erythrocyte homeostasis	19/1144	47/3952	0.059695	0.305981	ENSG00000064393/ENSG00000087274/ENSG00000100813/ENSG00000105639/ENSG00000112062/ENSG00000113916/ENSG00000116016/ENSG00000122641/ENSG00000128016/ENSG00000160211/ENSG00000160710/ENSG00000168610/ENSG00000168918/ENSG00000173757/ENSG00000185650/ENSG00000185811/ENSG00000198728/ENSG00000204103/ENSG00000254087	19
BP	GO:0050730	regulation of peptidyl-tyrosine phosphorylation	27/1144	71/3952	0.0607044	0.305981	ENSG00000019582/ENSG00000019991/ENSG00000067182/ENSG00000090339/ENSG00000099985/ENSG00000105767/ENSG00000105974/ENSG00000109743/ENSG00000110395/ENSG00000111859/ENSG00000115170/ENSG00000116584/ENSG00000120899/ENSG00000132535/ENSG00000149177/ENSG00000150337/ENSG00000157017/ENSG00000158517/ENSG00000160691/ENSG00000163235/ENSG00000164509/ENSG00000168610/ENSG00000184557/ENSG00000187116/ENSG00000187764…	27
BP	GO:0019882	antigen processing and presentation	21/1144	53/3952	0.0607849	0.305981	ENSG00000015285/ENSG00000018280/ENSG00000019582/ENSG00000069974/ENSG00000079805/ENSG00000084731/ENSG00000090339/ENSG00000111540/ENSG00000129226/ENSG00000131042/ENSG00000132912/ENSG00000137801/ENSG00000141367/ENSG00000150337/ENSG00000150961/ENSG00000158517/ENSG00000158869/ENSG00000167207/ENSG00000198019/ENSG00000204525/ENSG00000231925	21
BP	GO:0034284	response to monosaccharide	21/1144	53/3952	0.0607849	0.305981	ENSG00000008130/ENSG00000067992/ENSG00000071054/ENSG00000072062/ENSG00000090339/ENSG00000105835/ENSG00000118263/ENSG00000120899/ENSG00000123384/ENSG00000123836/ENSG00000130766/ENSG00000136238/ENSG00000137801/ENSG00000140443/ENSG00000148737/ENSG00000155093/ENSG00000157017/ENSG00000170837/ENSG00000178607/ENSG00000178966/ENSG00000185950	21
BP	GO:0051048	negative regulation of secretion	26/1144	68/3952	0.0609648	0.305981	ENSG00000019582/ENSG00000060237/ENSG00000067182/ENSG00000071054/ENSG00000079385/ENSG00000099985/ENSG00000100505/ENSG00000101916/ENSG00000105483/ENSG00000115590/ENSG00000118263/ENSG00000118503/ENSG00000122641/ENSG00000125538/ENSG00000136634/ENSG00000136999/ENSG00000140464/ENSG00000142405/ENSG00000148400/ENSG00000157017/ENSG00000159842/ENSG00000163083/ENSG00000174130/ENSG00000183044/ENSG00000186115…	26
BP	GO:0000422	autophagy of mitochondrion	8/1144	16/3952	0.0611474	0.305981	ENSG00000048707/ENSG00000072518/ENSG00000105723/ENSG00000110046/ENSG00000177628/ENSG00000198911/ENSG00000198925/ENSG00000258102	8
BP	GO:0002720	positive regulation of cytokine production involved in immune response	8/1144	16/3952	0.0611474	0.305981	ENSG00000019582/ENSG00000088888/ENSG00000112062/ENSG00000115594/ENSG00000115604/ENSG00000125538/ENSG00000158869/ENSG00000167207	8
BP	GO:0006073	cellular glucan metabolic process	8/1144	16/3952	0.0611474	0.305981	ENSG00000068976/ENSG00000100504/ENSG00000102445/ENSG00000105723/ENSG00000163754/ENSG00000173281/ENSG00000185950/ENSG00000257335	8
BP	GO:0032482	Rab protein signal transduction	8/1144	16/3952	0.0611474	0.305981	ENSG00000069974/ENSG00000100228/ENSG00000105514/ENSG00000108774/ENSG00000111540/ENSG00000119396/ENSG00000139832/ENSG00000198837	8
BP	GO:0034308	primary alcohol metabolic process	8/1144	16/3952	0.0611474	0.305981	ENSG00000062282/ENSG00000073737/ENSG00000128918/ENSG00000135437/ENSG00000138061/ENSG00000163803/ENSG00000173597/ENSG00000227471	8
BP	GO:0042092	type 2 immune response	8/1144	16/3952	0.0611474	0.305981	ENSG00000019582/ENSG00000069399/ENSG00000113916/ENSG00000118520/ENSG00000131759/ENSG00000136630/ENSG00000136634/ENSG00000167207	8
BP	GO:0043507	positive regulation of JUN kinase activity	8/1144	16/3952	0.0611474	0.305981	ENSG00000104814/ENSG00000120899/ENSG00000149269/ENSG00000160551/ENSG00000169554/ENSG00000174130/ENSG00000178607/ENSG00000239732	8
BP	GO:0044042	glucan metabolic process	8/1144	16/3952	0.0611474	0.305981	ENSG00000068976/ENSG00000100504/ENSG00000102445/ENSG00000105723/ENSG00000163754/ENSG00000173281/ENSG00000185950/ENSG00000257335	8
BP	GO:0045815	positive regulation of gene expression, epigenetic	8/1144	16/3952	0.0611474	0.305981	ENSG00000075624/ENSG00000101104/ENSG00000108175/ENSG00000117115/ENSG00000117713/ENSG00000168298/ENSG00000187475/ENSG00000197879	8
BP	GO:0046323	glucose import	8/1144	16/3952	0.0611474	0.305981	ENSG00000070371/ENSG00000105723/ENSG00000106070/ENSG00000112062/ENSG00000130766/ENSG00000134243/ENSG00000136044/ENSG00000185950	8
BP	GO:0061726	mitochondrion disassembly	8/1144	16/3952	0.0611474	0.305981	ENSG00000048707/ENSG00000072518/ENSG00000105723/ENSG00000110046/ENSG00000177628/ENSG00000198911/ENSG00000198925/ENSG00000258102	8
BP	GO:0032388	positive regulation of intracellular transport	23/1144	59/3952	0.0612125	0.305981	ENSG00000033327/ENSG00000072062/ENSG00000078018/ENSG00000088888/ENSG00000105723/ENSG00000110047/ENSG00000112062/ENSG00000125538/ENSG00000128340/ENSG00000137642/ENSG00000141279/ENSG00000141376/ENSG00000147065/ENSG00000148396/ENSG00000148737/ENSG00000149269/ENSG00000158869/ENSG00000164877/ENSG00000169896/ENSG00000187446/ENSG00000196924/ENSG00000197879/ENSG00000198911	23
BP	GO:0043903	regulation of interspecies interactions between organisms	23/1144	59/3952	0.0612125	0.305981	ENSG00000012223/ENSG00000019582/ENSG00000088888/ENSG00000090061/ENSG00000096063/ENSG00000101558/ENSG00000105974/ENSG00000118520/ENSG00000121060/ENSG00000124107/ENSG00000128016/ENSG00000128383/ENSG00000139722/ENSG00000140464/ENSG00000148400/ENSG00000160710/ENSG00000174718/ENSG00000179262/ENSG00000185201/ENSG00000185591/ENSG00000185885/ENSG00000197081/ENSG00000244509	23
BP	GO:0030278	regulation of ossification	24/1144	62/3952	0.061232	0.305981	ENSG00000012223/ENSG00000019991/ENSG00000061273/ENSG00000072062/ENSG00000087460/ENSG00000101265/ENSG00000112062/ENSG00000115170/ENSG00000120899/ENSG00000124813/ENSG00000131873/ENSG00000133116/ENSG00000138829/ENSG00000148400/ENSG00000157933/ENSG00000164190/ENSG00000166333/ENSG00000172216/ENSG00000183688/ENSG00000183762/ENSG00000185885/ENSG00000187764/ENSG00000196923/ENSG00000221869	24
BP	GO:0006641	triglyceride metabolic process	12/1144	27/3952	0.062138	0.309606	ENSG00000062282/ENSG00000073060/ENSG00000105974/ENSG00000125730/ENSG00000137642/ENSG00000138678/ENSG00000151726/ENSG00000170323/ENSG00000175826/ENSG00000180316/ENSG00000197208/ENSG00000214456	12
BP	GO:0032368	regulation of lipid transport	12/1144	27/3952	0.062138	0.309606	ENSG00000108984/ENSG00000118785/ENSG00000123384/ENSG00000125538/ENSG00000132522/ENSG00000137801/ENSG00000157017/ENSG00000160179/ENSG00000165029/ENSG00000185950/ENSG00000186115/ENSG00000198911	12
BP	GO:0043009	chordate embryonic development	52/1144	149/3952	0.0634301	0.315585	ENSG00000057657/ENSG00000063245/ENSG00000068650/ENSG00000072062/ENSG00000072135/ENSG00000076356/ENSG00000087274/ENSG00000087460/ENSG00000100345/ENSG00000100605/ENSG00000103489/ENSG00000105656/ENSG00000107957/ENSG00000108175/ENSG00000113758/ENSG00000115170/ENSG00000116016/ENSG00000117298/ENSG00000117713/ENSG00000120063/ENSG00000120093/ENSG00000124813/ENSG00000125753/ENSG00000128918/ENSG00000131759…	52
BP	GO:1902679	negative regulation of RNA biosynthetic process	94/1144	284/3952	0.0638515	0.316762	ENSG00000005339/ENSG00000033800/ENSG00000053254/ENSG00000057657/ENSG00000059728/ENSG00000061273/ENSG00000064393/ENSG00000064932/ENSG00000069399/ENSG00000072401/ENSG00000076108/ENSG00000079432/ENSG00000089902/ENSG00000101849/ENSG00000105722/ENSG00000105974/ENSG00000106829/ENSG00000107864/ENSG00000109118/ENSG00000111424/ENSG00000112242/ENSG00000112977/ENSG00000113391/ENSG00000113916/ENSG00000117713…	94
BP	GO:1903507	negative regulation of nucleic acid-templated transcription	94/1144	284/3952	0.0638515	0.316762	ENSG00000005339/ENSG00000033800/ENSG00000053254/ENSG00000057657/ENSG00000059728/ENSG00000061273/ENSG00000064393/ENSG00000064932/ENSG00000069399/ENSG00000072401/ENSG00000076108/ENSG00000079432/ENSG00000089902/ENSG00000101849/ENSG00000105722/ENSG00000105974/ENSG00000106829/ENSG00000107864/ENSG00000109118/ENSG00000111424/ENSG00000112242/ENSG00000112977/ENSG00000113391/ENSG00000113916/ENSG00000117713…	94
BP	GO:0010769	regulation of cell morphogenesis involved in differentiation	36/1144	99/3952	0.0644634	0.319336	ENSG00000004399/ENSG00000008086/ENSG00000072518/ENSG00000076356/ENSG00000078018/ENSG00000079805/ENSG00000102837/ENSG00000111859/ENSG00000113758/ENSG00000118785/ENSG00000123384/ENSG00000124126/ENSG00000126861/ENSG00000129682/ENSG00000130402/ENSG00000135298/ENSG00000136040/ENSG00000136238/ENSG00000138411/ENSG00000141522/ENSG00000147459/ENSG00000149269/ENSG00000166333/ENSG00000166579/ENSG00000169554…	36
BP	GO:0006639	acylglycerol metabolic process	13/1144	30/3952	0.065114	0.319438	ENSG00000058866/ENSG00000062282/ENSG00000073060/ENSG00000105974/ENSG00000125730/ENSG00000137642/ENSG00000138678/ENSG00000151726/ENSG00000170323/ENSG00000175826/ENSG00000180316/ENSG00000197208/ENSG00000214456	13
BP	GO:0019827	stem cell population maintenance	13/1144	30/3952	0.065114	0.319438	ENSG00000116128/ENSG00000117713/ENSG00000124151/ENSG00000148400/ENSG00000157933/ENSG00000159339/ENSG00000164190/ENSG00000168610/ENSG00000170558/ENSG00000178764/ENSG00000184634/ENSG00000186174/ENSG00000198728	13
BP	GO:0051591	response to cAMP	13/1144	30/3952	0.065114	0.319438	ENSG00000103569/ENSG00000107263/ENSG00000120129/ENSG00000120899/ENSG00000130707/ENSG00000155846/ENSG00000169403/ENSG00000170345/ENSG00000171223/ENSG00000178726/ENSG00000180509/ENSG00000185650/ENSG00000186642	13
BP	GO:0050863	regulation of T cell activation	34/1144	93/3952	0.0661605	0.319438	ENSG00000019582/ENSG00000057657/ENSG00000079385/ENSG00000101307/ENSG00000104853/ENSG00000105639/ENSG00000105974/ENSG00000107099/ENSG00000108175/ENSG00000112299/ENSG00000113916/ENSG00000115904/ENSG00000118520/ENSG00000125538/ENSG00000128340/ENSG00000129465/ENSG00000131042/ENSG00000131759/ENSG00000132589/ENSG00000135870/ENSG00000136238/ENSG00000136630/ENSG00000136634/ENSG00000149269/ENSG00000151208…	34
BP	GO:0051253	negative regulation of RNA metabolic process	100/1144	304/3952	0.0662251	0.319438	ENSG00000005339/ENSG00000018280/ENSG00000033800/ENSG00000053254/ENSG00000057657/ENSG00000059728/ENSG00000061273/ENSG00000064393/ENSG00000064932/ENSG00000069399/ENSG00000072401/ENSG00000076108/ENSG00000079432/ENSG00000089902/ENSG00000101849/ENSG00000105722/ENSG00000105974/ENSG00000106829/ENSG00000107864/ENSG00000109118/ENSG00000111424/ENSG00000112062/ENSG00000112242/ENSG00000112977/ENSG00000113391…	100
BP	GO:0001782	B cell homeostasis	6/1144	11/3952	0.0666273	0.319438	ENSG00000019582/ENSG00000115904/ENSG00000118503/ENSG00000135870/ENSG00000183018/ENSG00000254087	6
BP	GO:0002279	mast cell activation involved in immune response	6/1144	11/3952	0.0666273	0.319438	ENSG00000033327/ENSG00000110395/ENSG00000128340/ENSG00000158869/ENSG00000254087/ENSG00000271605	6
BP	GO:0002448	mast cell mediated immunity	6/1144	11/3952	0.0666273	0.319438	ENSG00000033327/ENSG00000110395/ENSG00000128340/ENSG00000158869/ENSG00000254087/ENSG00000271605	6
BP	GO:0030212	hyaluronan metabolic process	6/1144	11/3952	0.0666273	0.319438	ENSG00000019991/ENSG00000055955/ENSG00000125538/ENSG00000133800/ENSG00000141367/ENSG00000187446	6
BP	GO:0030857	negative regulation of epithelial cell differentiation	6/1144	11/3952	0.0666273	0.319438	ENSG00000065970/ENSG00000100985/ENSG00000105723/ENSG00000105974/ENSG00000148400/ENSG00000213694	6
BP	GO:0033032	regulation of myeloid cell apoptotic process	6/1144	11/3952	0.0666273	0.319438	ENSG00000151012/ENSG00000158869/ENSG00000167207/ENSG00000180871/ENSG00000182782/ENSG00000258227	6
BP	GO:0033344	cholesterol efflux	6/1144	11/3952	0.0666273	0.319438	ENSG00000073060/ENSG00000123384/ENSG00000132522/ENSG00000160179/ENSG00000165029/ENSG00000198911	6
BP	GO:0033574	response to testosterone	6/1144	11/3952	0.0666273	0.319438	ENSG00000110395/ENSG00000118785/ENSG00000120129/ENSG00000137801/ENSG00000147065/ENSG00000177628	6
BP	GO:0042590	antigen processing and presentation of exogenous peptide antigen via MHC class I	6/1144	11/3952	0.0666273	0.319438	ENSG00000150337/ENSG00000158517/ENSG00000158869/ENSG00000198019/ENSG00000204525/ENSG00000231925	6
BP	GO:0044060	regulation of endocrine process	6/1144	11/3952	0.0666273	0.319438	ENSG00000087460/ENSG00000122641/ENSG00000125538/ENSG00000157017/ENSG00000163083/ENSG00000182782	6
BP	GO:0046688	response to copper ion	6/1144	11/3952	0.0666273	0.319438	ENSG00000090339/ENSG00000099624/ENSG00000123191/ENSG00000125148/ENSG00000186318/ENSG00000198804	6
BP	GO:0047496	vesicle transport along microtubule	6/1144	11/3952	0.0666273	0.319438	ENSG00000054523/ENSG00000078018/ENSG00000137177/ENSG00000162069/ENSG00000163820/ENSG00000166579	6
BP	GO:0051043	regulation of membrane protein ectodomain proteolysis	6/1144	11/3952	0.0666273	0.319438	ENSG00000035862/ENSG00000100234/ENSG00000102265/ENSG00000125538/ENSG00000136634/ENSG00000140564	6
BP	GO:0062208	positive regulation of pattern recognition receptor signaling pathway	6/1144	11/3952	0.0666273	0.319438	ENSG00000012223/ENSG00000105974/ENSG00000137462/ENSG00000150455/ENSG00000187554/ENSG00000239732	6
BP	GO:1900077	negative regulation of cellular response to insulin stimulus	6/1144	11/3952	0.0666273	0.319438	ENSG00000105723/ENSG00000106070/ENSG00000125538/ENSG00000136044/ENSG00000166501/ENSG00000184557	6
BP	GO:1901658	glycosyl compound catabolic process	6/1144	11/3952	0.0666273	0.319438	ENSG00000070610/ENSG00000100024/ENSG00000128383/ENSG00000158825/ENSG00000177628/ENSG00000244509	6
BP	GO:1903201	regulation of oxidative stress-induced cell death	6/1144	11/3952	0.0666273	0.319438	ENSG00000019991/ENSG00000112299/ENSG00000136634/ENSG00000151012/ENSG00000166484/ENSG00000174130	6
BP	GO:1905953	negative regulation of lipid localization	6/1144	11/3952	0.0666273	0.319438	ENSG00000137801/ENSG00000160179/ENSG00000165029/ENSG00000185950/ENSG00000186115/ENSG00000198911	6
BP	GO:0045862	positive regulation of proteolysis	33/1144	90/3952	0.0669845	0.320702	ENSG00000030582/ENSG00000033800/ENSG00000055163/ENSG00000091592/ENSG00000100345/ENSG00000105483/ENSG00000105723/ENSG00000105974/ENSG00000112062/ENSG00000112977/ENSG00000120899/ENSG00000125538/ENSG00000127946/ENSG00000129993/ENSG00000137393/ENSG00000140464/ENSG00000140564/ENSG00000142405/ENSG00000142552/ENSG00000143546/ENSG00000145632/ENSG00000163220/ENSG00000163568/ENSG00000168610/ENSG00000173334…	33
BP	GO:0015718	monocarboxylic acid transport	14/1144	33/3952	0.0674607	0.322532	ENSG00000079385/ENSG00000103569/ENSG00000108984/ENSG00000125538/ENSG00000137801/ENSG00000140396/ENSG00000151726/ENSG00000163959/ENSG00000170323/ENSG00000176463/ENSG00000183044/ENSG00000185950/ENSG00000186115/ENSG00000214530	14
BP	GO:0006892	post-Golgi vesicle-mediated transport	9/1144	19/3952	0.068263	0.324108	ENSG00000079805/ENSG00000119396/ENSG00000134243/ENSG00000137177/ENSG00000137642/ENSG00000148396/ENSG00000151532/ENSG00000168374/ENSG00000197535	9
BP	GO:0032370	positive regulation of lipid transport	9/1144	19/3952	0.068263	0.324108	ENSG00000108984/ENSG00000118785/ENSG00000123384/ENSG00000125538/ENSG00000132522/ENSG00000157017/ENSG00000160179/ENSG00000165029/ENSG00000186115	9
BP	GO:0032410	negative regulation of transporter activity	9/1144	19/3952	0.068263	0.324108	ENSG00000100985/ENSG00000105974/ENSG00000135636/ENSG00000138411/ENSG00000139890/ENSG00000180509/ENSG00000198373/ENSG00000239732/ENSG00000276289	9
BP	GO:0042088	T-helper 1 type immune response	9/1144	19/3952	0.068263	0.324108	ENSG00000018280/ENSG00000069399/ENSG00000105639/ENSG00000115594/ENSG00000115604/ENSG00000115607/ENSG00000125538/ENSG00000136630/ENSG00000196189	9
BP	GO:0043030	regulation of macrophage activation	9/1144	19/3952	0.068263	0.324108	ENSG00000019582/ENSG00000030582/ENSG00000077984/ENSG00000101425/ENSG00000118113/ENSG00000136634/ENSG00000137801/ENSG00000164509/ENSG00000174130	9
BP	GO:0006869	lipid transport	31/1144	84/3952	0.068564	0.325086	ENSG00000068650/ENSG00000073060/ENSG00000079156/ENSG00000079385/ENSG00000089351/ENSG00000103569/ENSG00000105974/ENSG00000108984/ENSG00000118785/ENSG00000122641/ENSG00000123384/ENSG00000125538/ENSG00000132522/ENSG00000137642/ENSG00000137801/ENSG00000140396/ENSG00000151726/ENSG00000157017/ENSG00000158156/ENSG00000160179/ENSG00000163959/ENSG00000165029/ENSG00000170323/ENSG00000176463/ENSG00000179869…	31
BP	GO:0006665	sphingolipid metabolic process	15/1144	36/3952	0.0692886	0.328068	ENSG00000035681/ENSG00000067182/ENSG00000070610/ENSG00000100299/ENSG00000100596/ENSG00000101558/ENSG00000101846/ENSG00000105287/ENSG00000132824/ENSG00000158470/ENSG00000162407/ENSG00000164023/ENSG00000177628/ENSG00000183018/ENSG00000184005	15
BP	GO:0043269	regulation of ion transport	63/1144	185/3952	0.0701957	0.331481	ENSG00000007402/ENSG00000014216/ENSG00000058668/ENSG00000060237/ENSG00000064270/ENSG00000072062/ENSG00000079805/ENSG00000087258/ENSG00000088832/ENSG00000090339/ENSG00000100985/ENSG00000102057/ENSG00000105383/ENSG00000105974/ENSG00000108576/ENSG00000108984/ENSG00000109047/ENSG00000116396/ENSG00000118520/ENSG00000120899/ENSG00000124942/ENSG00000125538/ENSG00000130402/ENSG00000131042/ENSG00000131504…	63
BP	GO:0035690	cellular response to drug	39/1144	109/3952	0.0703561	0.331481	ENSG00000019991/ENSG00000058668/ENSG00000075624/ENSG00000079805/ENSG00000084112/ENSG00000087258/ENSG00000087460/ENSG00000090339/ENSG00000104814/ENSG00000105723/ENSG00000113749/ENSG00000115607/ENSG00000116584/ENSG00000118503/ENSG00000118520/ENSG00000125148/ENSG00000125538/ENSG00000129465/ENSG00000130707/ENSG00000132510/ENSG00000136634/ENSG00000138061/ENSG00000148346/ENSG00000156711/ENSG00000162736…	39
BP	GO:0007043	cell-cell junction assembly	16/1144	39/3952	0.0706863	0.331481	ENSG00000061273/ENSG00000072062/ENSG00000105974/ENSG00000124215/ENSG00000130396/ENSG00000130402/ENSG00000137076/ENSG00000144283/ENSG00000150054/ENSG00000151208/ENSG00000158769/ENSG00000163349/ENSG00000164877/ENSG00000170558/ENSG00000173706/ENSG00000197879	16
BP	GO:0016051	carbohydrate biosynthetic process	16/1144	39/3952	0.0706863	0.331481	ENSG00000062282/ENSG00000070614/ENSG00000086062/ENSG00000105723/ENSG00000120899/ENSG00000130766/ENSG00000141367/ENSG00000147408/ENSG00000158470/ENSG00000160211/ENSG00000163754/ENSG00000169403/ENSG00000173281/ENSG00000177191/ENSG00000182197/ENSG00000185950	16
BP	GO:0050864	regulation of B cell activation	16/1144	39/3952	0.0706863	0.331481	ENSG00000019582/ENSG00000109743/ENSG00000113916/ENSG00000118503/ENSG00000122641/ENSG00000134215/ENSG00000135870/ENSG00000136634/ENSG00000150455/ENSG00000167207/ENSG00000168918/ENSG00000185650/ENSG00000185950/ENSG00000235568/ENSG00000239732/ENSG00000254087	16
BP	GO:1902107	positive regulation of leukocyte differentiation	16/1144	39/3952	0.0706863	0.331481	ENSG00000019582/ENSG00000087460/ENSG00000100813/ENSG00000108175/ENSG00000112299/ENSG00000113916/ENSG00000131042/ENSG00000131759/ENSG00000136630/ENSG00000155846/ENSG00000160685/ENSG00000168918/ENSG00000170345/ENSG00000173334/ENSG00000185650/ENSG00000185862	16
BP	GO:1902275	regulation of chromatin organization	16/1144	39/3952	0.0706863	0.331481	ENSG00000105287/ENSG00000113916/ENSG00000117115/ENSG00000125538/ENSG00000140044/ENSG00000141867/ENSG00000157933/ENSG00000160685/ENSG00000164190/ENSG00000168137/ENSG00000168298/ENSG00000171148/ENSG00000174718/ENSG00000179119/ENSG00000187475/ENSG00000197724	16
BP	GO:0055085	transmembrane transport	115/1144	354/3952	0.0708596	0.33184	ENSG00000002834/ENSG00000007402/ENSG00000014216/ENSG00000018280/ENSG00000058668/ENSG00000060237/ENSG00000064270/ENSG00000065665/ENSG00000070371/ENSG00000072062/ENSG00000073060/ENSG00000073150/ENSG00000073464/ENSG00000075624/ENSG00000079215/ENSG00000079805/ENSG00000087274/ENSG00000088832/ENSG00000099624/ENSG00000100985/ENSG00000102057/ENSG00000103335/ENSG00000103569/ENSG00000105723/ENSG00000105974…	115
BP	GO:0042060	wound healing	62/1144	182/3952	0.0715822	0.334524	ENSG00000011422/ENSG00000015285/ENSG00000018280/ENSG00000043462/ENSG00000058866/ENSG00000069974/ENSG00000072062/ENSG00000073060/ENSG00000075624/ENSG00000079385/ENSG00000086062/ENSG00000087460/ENSG00000089902/ENSG00000100345/ENSG00000100605/ENSG00000102265/ENSG00000104324/ENSG00000105767/ENSG00000105974/ENSG00000107099/ENSG00000110047/ENSG00000110799/ENSG00000115718/ENSG00000116128/ENSG00000118503…	62
BP	GO:0034249	negative regulation of cellular amide metabolic process	17/1144	42/3952	0.0717255	0.334524	ENSG00000092847/ENSG00000107864/ENSG00000128016/ENSG00000130766/ENSG00000131759/ENSG00000135870/ENSG00000137449/ENSG00000137642/ENSG00000140718/ENSG00000148730/ENSG00000155363/ENSG00000159388/ENSG00000168610/ENSG00000175344/ENSG00000179134/ENSG00000185650/ENSG00000196730	17
BP	GO:0046683	response to organophosphorus	17/1144	42/3952	0.0717255	0.334524	ENSG00000084112/ENSG00000103569/ENSG00000107263/ENSG00000108576/ENSG00000120129/ENSG00000120899/ENSG00000125538/ENSG00000130707/ENSG00000155846/ENSG00000169403/ENSG00000170345/ENSG00000171223/ENSG00000178726/ENSG00000180509/ENSG00000185650/ENSG00000186642/ENSG00000198838	17
BP	GO:0010817	regulation of hormone levels	45/1144	128/3952	0.071837	0.334589	ENSG00000007402/ENSG00000008130/ENSG00000042832/ENSG00000062282/ENSG00000071054/ENSG00000073060/ENSG00000073737/ENSG00000087460/ENSG00000099985/ENSG00000104324/ENSG00000111424/ENSG00000117298/ENSG00000118263/ENSG00000118785/ENSG00000122641/ENSG00000123384/ENSG00000123836/ENSG00000125538/ENSG00000128918/ENSG00000135437/ENSG00000135929/ENSG00000136238/ENSG00000136689/ENSG00000136999/ENSG00000138061…	45
BP	GO:0097193	intrinsic apoptotic signaling pathway	25/1144	66/3952	0.0723415	0.336481	ENSG00000011422/ENSG00000019582/ENSG00000035664/ENSG00000064393/ENSG00000067182/ENSG00000069399/ENSG00000100985/ENSG00000105974/ENSG00000112299/ENSG00000116584/ENSG00000129465/ENSG00000132824/ENSG00000138061/ENSG00000140464/ENSG00000143546/ENSG00000148411/ENSG00000161642/ENSG00000163220/ENSG00000163349/ENSG00000165887/ENSG00000166484/ENSG00000172216/ENSG00000178607/ENSG00000178719/ENSG00000272398	25
BP	GO:0044242	cellular lipid catabolic process	18/1144	45/3952	0.072464	0.336594	ENSG00000070610/ENSG00000073060/ENSG00000095321/ENSG00000123384/ENSG00000130766/ENSG00000136250/ENSG00000137642/ENSG00000138061/ENSG00000153093/ENSG00000170323/ENSG00000177628/ENSG00000180316/ENSG00000185950/ENSG00000186115/ENSG00000186204/ENSG00000186529/ENSG00000197943/ENSG00000214456	18
BP	GO:2001257	regulation of cation channel activity	19/1144	48/3952	0.0729496	0.338326	ENSG00000014216/ENSG00000072062/ENSG00000088832/ENSG00000100985/ENSG00000105974/ENSG00000120899/ENSG00000124942/ENSG00000132535/ENSG00000135636/ENSG00000138772/ENSG00000139890/ENSG00000141503/ENSG00000180509/ENSG00000182389/ENSG00000196338/ENSG00000196730/ENSG00000197535/ENSG00000197943/ENSG00000276289	19
BP	GO:0034976	response to endoplasmic reticulum stress	21/1144	54/3952	0.0733117	0.338326	ENSG00000009830/ENSG00000087274/ENSG00000105723/ENSG00000105974/ENSG00000121060/ENSG00000130766/ENSG00000132824/ENSG00000135842/ENSG00000137076/ENSG00000137801/ENSG00000140464/ENSG00000142552/ENSG00000148396/ENSG00000148572/ENSG00000160691/ENSG00000166340/ENSG00000172216/ENSG00000178607/ENSG00000178719/ENSG00000182934/ENSG00000188021	21
BP	GO:0014070	response to organic cyclic compound	87/1144	263/3952	0.0734796	0.338326	ENSG00000033800/ENSG00000054523/ENSG00000058668/ENSG00000072062/ENSG00000075624/ENSG00000079805/ENSG00000084112/ENSG00000087258/ENSG00000087460/ENSG00000088888/ENSG00000089351/ENSG00000090339/ENSG00000090376/ENSG00000103569/ENSG00000105723/ENSG00000105835/ENSG00000105974/ENSG00000107263/ENSG00000108576/ENSG00000110395/ENSG00000111424/ENSG00000113749/ENSG00000117115/ENSG00000117713/ENSG00000118520…	87
BP	GO:0055082	cellular chemical homeostasis	70/1144	208/3952	0.073643	0.338326	ENSG00000008130/ENSG00000012223/ENSG00000018280/ENSG00000030582/ENSG00000058668/ENSG00000062282/ENSG00000064270/ENSG00000064547/ENSG00000067992/ENSG00000071054/ENSG00000072062/ENSG00000087086/ENSG00000088832/ENSG00000089472/ENSG00000090339/ENSG00000104936/ENSG00000105974/ENSG00000111424/ENSG00000118263/ENSG00000120063/ENSG00000120899/ENSG00000123191/ENSG00000123384/ENSG00000125148/ENSG00000131504…	70
BP	GO:0042093	T-helper cell differentiation	10/1144	22/3952	0.0737252	0.338326	ENSG00000069399/ENSG00000105639/ENSG00000113916/ENSG00000115604/ENSG00000131759/ENSG00000135870/ENSG00000136630/ENSG00000160685/ENSG00000168610/ENSG00000196189	10
BP	GO:0048259	regulation of receptor-mediated endocytosis	10/1144	22/3952	0.0737252	0.338326	ENSG00000079805/ENSG00000110395/ENSG00000125730/ENSG00000127946/ENSG00000132535/ENSG00000133961/ENSG00000136238/ENSG00000146006/ENSG00000188021/ENSG00000197943	10
BP	GO:0090277	positive regulation of peptide hormone secretion	10/1144	22/3952	0.0737252	0.338326	ENSG00000008130/ENSG00000123384/ENSG00000123836/ENSG00000136238/ENSG00000148737/ENSG00000157017/ENSG00000170837/ENSG00000183044/ENSG00000185950/ENSG00000272636	10
BP	GO:1900024	regulation of substrate adhesion-dependent cell spreading	10/1144	22/3952	0.0737252	0.338326	ENSG00000079805/ENSG00000102837/ENSG00000111859/ENSG00000124126/ENSG00000130402/ENSG00000136238/ENSG00000147459/ENSG00000172661/ENSG00000179820/ENSG00000196924	10
BP	GO:1903533	regulation of protein targeting	10/1144	22/3952	0.0737252	0.338326	ENSG00000105723/ENSG00000128340/ENSG00000141279/ENSG00000149269/ENSG00000164877/ENSG00000169896/ENSG00000180509/ENSG00000187446/ENSG00000197879/ENSG00000198911	10
BP	GO:0034248	regulation of cellular amide metabolic process	34/1144	94/3952	0.075872	0.346915	ENSG00000035681/ENSG00000067182/ENSG00000067992/ENSG00000069399/ENSG00000075151/ENSG00000079277/ENSG00000092847/ENSG00000099875/ENSG00000105723/ENSG00000107864/ENSG00000120899/ENSG00000128016/ENSG00000130766/ENSG00000131759/ENSG00000134030/ENSG00000135842/ENSG00000135870/ENSG00000137449/ENSG00000137642/ENSG00000137801/ENSG00000140718/ENSG00000148730/ENSG00000151012/ENSG00000155363/ENSG00000159388…	34
BP	GO:0033993	response to lipid	89/1144	270/3952	0.076412	0.346915	ENSG00000012223/ENSG00000018280/ENSG00000033800/ENSG00000055208/ENSG00000062282/ENSG00000064932/ENSG00000067992/ENSG00000068308/ENSG00000073060/ENSG00000089351/ENSG00000090339/ENSG00000090376/ENSG00000100368/ENSG00000101425/ENSG00000104814/ENSG00000105483/ENSG00000105974/ENSG00000108576/ENSG00000110395/ENSG00000111424/ENSG00000112062/ENSG00000117115/ENSG00000117713/ENSG00000118503/ENSG00000118520…	89
BP	GO:0035295	tube development	104/1144	319/3952	0.0764568	0.346915	ENSG00000004399/ENSG00000010327/ENSG00000019991/ENSG00000030582/ENSG00000057657/ENSG00000061273/ENSG00000063245/ENSG00000064393/ENSG00000065970/ENSG00000072062/ENSG00000076356/ENSG00000079385/ENSG00000079432/ENSG00000086062/ENSG00000087116/ENSG00000092847/ENSG00000100345/ENSG00000100605/ENSG00000103196/ENSG00000105287/ENSG00000105974/ENSG00000108175/ENSG00000111424/ENSG00000112062/ENSG00000113749…	104
BP	GO:0070997	neuron death	33/1144	91/3952	0.0769623	0.346915	ENSG00000030582/ENSG00000064393/ENSG00000084112/ENSG00000091592/ENSG00000105835/ENSG00000110395/ENSG00000120899/ENSG00000123384/ENSG00000124588/ENSG00000135439/ENSG00000136634/ENSG00000137642/ENSG00000151012/ENSG00000154928/ENSG00000159388/ENSG00000160211/ENSG00000162736/ENSG00000162924/ENSG00000166333/ENSG00000168610/ENSG00000169896/ENSG00000170345/ENSG00000172216/ENSG00000174130/ENSG00000175344…	33
BP	GO:0009792	embryo development ending in birth or egg hatching	53/1144	154/3952	0.0771184	0.346915	ENSG00000057657/ENSG00000063245/ENSG00000068650/ENSG00000072062/ENSG00000072135/ENSG00000076356/ENSG00000087274/ENSG00000087460/ENSG00000100345/ENSG00000100605/ENSG00000103489/ENSG00000105656/ENSG00000107957/ENSG00000108175/ENSG00000113758/ENSG00000115170/ENSG00000116016/ENSG00000117298/ENSG00000117713/ENSG00000120063/ENSG00000120093/ENSG00000124422/ENSG00000124813/ENSG00000125753/ENSG00000128918…	53
BP	GO:0050808	synapse organization	47/1144	135/3952	0.0775992	0.346915	ENSG00000004399/ENSG00000007402/ENSG00000008086/ENSG00000072110/ENSG00000075624/ENSG00000077063/ENSG00000080854/ENSG00000084112/ENSG00000104419/ENSG00000110400/ENSG00000112062/ENSG00000113758/ENSG00000125730/ENSG00000128594/ENSG00000131042/ENSG00000132535/ENSG00000132970/ENSG00000135298/ENSG00000136634/ENSG00000137462/ENSG00000140443/ENSG00000146006/ENSG00000151012/ENSG00000151208/ENSG00000154928…	47
BP	GO:0045597	positive regulation of cell differentiation	92/1144	280/3952	0.077745	0.346915	ENSG00000004399/ENSG00000008086/ENSG00000012223/ENSG00000019582/ENSG00000019991/ENSG00000030582/ENSG00000033800/ENSG00000035862/ENSG00000072518/ENSG00000076356/ENSG00000079385/ENSG00000079805/ENSG00000082014/ENSG00000087274/ENSG00000087460/ENSG00000100813/ENSG00000102837/ENSG00000107263/ENSG00000107864/ENSG00000108175/ENSG00000110047/ENSG00000111424/ENSG00000111859/ENSG00000112062/ENSG00000112299…	92
BP	GO:0019233	sensory perception of pain	11/1144	25/3952	0.0779084	0.346915	ENSG00000014257/ENSG00000079257/ENSG00000136634/ENSG00000136999/ENSG00000154928/ENSG00000163421/ENSG00000169403/ENSG00000169432/ENSG00000185900/ENSG00000186318/ENSG00000196549	11
BP	GO:0002369	T cell cytokine production	7/1144	14/3952	0.0785264	0.346915	ENSG00000018280/ENSG00000115594/ENSG00000115604/ENSG00000115607/ENSG00000118520/ENSG00000125538/ENSG00000196352	7
BP	GO:0002474	antigen processing and presentation of peptide antigen via MHC class I	7/1144	14/3952	0.0785264	0.346915	ENSG00000150337/ENSG00000150961/ENSG00000158517/ENSG00000158869/ENSG00000198019/ENSG00000204525/ENSG00000231925	7
BP	GO:0002823	negative regulation of adaptive immune response based on somatic recombination of immune receptors built from immunoglobulin superfamily domains	7/1144	14/3952	0.0785264	0.346915	ENSG00000079385/ENSG00000105639/ENSG00000113916/ENSG00000118520/ENSG00000135870/ENSG00000160685/ENSG00000203710	7
BP	GO:0007585	respiratory gaseous exchange by respiratory system	7/1144	14/3952	0.0785264	0.346915	ENSG00000100368/ENSG00000121297/ENSG00000140718/ENSG00000167081/ENSG00000196338/ENSG00000204103/ENSG00000276644	7
BP	GO:0010830	regulation of myotube differentiation	7/1144	14/3952	0.0785264	0.346915	ENSG00000104936/ENSG00000110047/ENSG00000112062/ENSG00000136999/ENSG00000148400/ENSG00000161021/ENSG00000165887	7
BP	GO:0019432	triglyceride biosynthetic process	7/1144	14/3952	0.0785264	0.346915	ENSG00000062282/ENSG00000073060/ENSG00000125730/ENSG00000138678/ENSG00000151726/ENSG00000175826/ENSG00000214456	7
BP	GO:0030224	monocyte differentiation	7/1144	14/3952	0.0785264	0.346915	ENSG00000019582/ENSG00000100296/ENSG00000100345/ENSG00000100813/ENSG00000164509/ENSG00000168918/ENSG00000185650	7
BP	GO:0031641	regulation of myelination	7/1144	14/3952	0.0785264	0.346915	ENSG00000019991/ENSG00000042832/ENSG00000077984/ENSG00000131759/ENSG00000132970/ENSG00000140678/ENSG00000173402	7
BP	GO:0032890	regulation of organic acid transport	7/1144	14/3952	0.0785264	0.346915	ENSG00000108984/ENSG00000118520/ENSG00000125538/ENSG00000137801/ENSG00000183044/ENSG00000185950/ENSG00000186115	7
BP	GO:0046460	neutral lipid biosynthetic process	7/1144	14/3952	0.0785264	0.346915	ENSG00000062282/ENSG00000073060/ENSG00000125730/ENSG00000138678/ENSG00000151726/ENSG00000175826/ENSG00000214456	7
BP	GO:0046463	acylglycerol biosynthetic process	7/1144	14/3952	0.0785264	0.346915	ENSG00000062282/ENSG00000073060/ENSG00000125730/ENSG00000138678/ENSG00000151726/ENSG00000175826/ENSG00000214456	7
BP	GO:0046513	ceramide biosynthetic process	7/1144	14/3952	0.0785264	0.346915	ENSG00000035681/ENSG00000067182/ENSG00000100596/ENSG00000158470/ENSG00000164023/ENSG00000177628/ENSG00000184005	7
BP	GO:0060416	response to growth hormone	7/1144	14/3952	0.0785264	0.346915	ENSG00000089159/ENSG00000105639/ENSG00000130707/ENSG00000157017/ENSG00000168610/ENSG00000173757/ENSG00000254087	7
BP	GO:0070830	bicellular tight junction assembly	7/1144	14/3952	0.0785264	0.346915	ENSG00000072062/ENSG00000130396/ENSG00000130402/ENSG00000150054/ENSG00000158769/ENSG00000164877/ENSG00000197879	7
BP	GO:0120192	tight junction assembly	7/1144	14/3952	0.0785264	0.346915	ENSG00000072062/ENSG00000130396/ENSG00000130402/ENSG00000150054/ENSG00000158769/ENSG00000164877/ENSG00000197879	7
BP	GO:0120193	tight junction organization	7/1144	14/3952	0.0785264	0.346915	ENSG00000072062/ENSG00000130396/ENSG00000130402/ENSG00000150054/ENSG00000158769/ENSG00000164877/ENSG00000197879	7
BP	GO:1901185	negative regulation of ERBB signaling pathway	7/1144	14/3952	0.0785264	0.346915	ENSG00000063245/ENSG00000072135/ENSG00000110395/ENSG00000127527/ENSG00000149177/ENSG00000163235/ENSG00000213949	7
BP	GO:1903131	mononuclear cell differentiation	7/1144	14/3952	0.0785264	0.346915	ENSG00000019582/ENSG00000100296/ENSG00000100345/ENSG00000100813/ENSG00000164509/ENSG00000168918/ENSG00000185650	7
BP	GO:1904707	positive regulation of vascular smooth muscle cell proliferation	7/1144	14/3952	0.0785264	0.346915	ENSG00000065970/ENSG00000100985/ENSG00000116604/ENSG00000124588/ENSG00000136634/ENSG00000149269/ENSG00000178607	7
BP	GO:2000401	regulation of lymphocyte migration	7/1144	14/3952	0.0785264	0.346915	ENSG00000060237/ENSG00000072786/ENSG00000107099/ENSG00000117115/ENSG00000120899/ENSG00000129465/ENSG00000147065	7
BP	GO:0048878	chemical homeostasis	99/1144	303/3952	0.0785315	0.346915	ENSG00000008130/ENSG00000012223/ENSG00000018280/ENSG00000030582/ENSG00000058668/ENSG00000060237/ENSG00000062282/ENSG00000064270/ENSG00000064547/ENSG00000067992/ENSG00000071054/ENSG00000072062/ENSG00000073060/ENSG00000087086/ENSG00000088832/ENSG00000089472/ENSG00000090339/ENSG00000100439/ENSG00000100504/ENSG00000103569/ENSG00000104936/ENSG00000105974/ENSG00000110047/ENSG00000111424/ENSG00000116016…	99
BP	GO:0002460	adaptive immune response based on somatic recombination of immune receptors built from immunoglobulin superfamily domains	31/1144	85/3952	0.0791054	0.349	ENSG00000015285/ENSG00000018280/ENSG00000019582/ENSG00000028277/ENSG00000069399/ENSG00000069974/ENSG00000079385/ENSG00000090339/ENSG00000101916/ENSG00000105639/ENSG00000113916/ENSG00000115594/ENSG00000115604/ENSG00000115607/ENSG00000118503/ENSG00000118520/ENSG00000125538/ENSG00000125730/ENSG00000129465/ENSG00000135870/ENSG00000136630/ENSG00000136634/ENSG00000139178/ENSG00000158869/ENSG00000160685…	31
BP	GO:0022008	neurogenesis	149/1144	468/3952	0.0794674	0.350147	ENSG00000004399/ENSG00000007237/ENSG00000008086/ENSG00000011201/ENSG00000019991/ENSG00000030582/ENSG00000033327/ENSG00000035862/ENSG00000047849/ENSG00000055163/ENSG00000057657/ENSG00000058866/ENSG00000060237/ENSG00000064393/ENSG00000067798/ENSG00000070610/ENSG00000071054/ENSG00000072518/ENSG00000073910/ENSG00000075624/ENSG00000076356/ENSG00000078018/ENSG00000079215/ENSG00000079805/ENSG00000082014…	149
BP	GO:1901214	regulation of neuron death	30/1144	82/3952	0.08015	0.352701	ENSG00000030582/ENSG00000064393/ENSG00000084112/ENSG00000110395/ENSG00000120899/ENSG00000123384/ENSG00000124588/ENSG00000135439/ENSG00000136634/ENSG00000137642/ENSG00000151012/ENSG00000154928/ENSG00000159388/ENSG00000160211/ENSG00000162924/ENSG00000166333/ENSG00000168610/ENSG00000169896/ENSG00000170345/ENSG00000172216/ENSG00000174130/ENSG00000175344/ENSG00000177628/ENSG00000181220/ENSG00000186318…	30
BP	GO:0034332	adherens junction organization	12/1144	28/3952	0.081092	0.355819	ENSG00000071054/ENSG00000087274/ENSG00000110400/ENSG00000124215/ENSG00000130396/ENSG00000133961/ENSG00000144711/ENSG00000151208/ENSG00000163349/ENSG00000163362/ENSG00000166974/ENSG00000170558	12
BP	GO:0046889	positive regulation of lipid biosynthetic process	12/1144	28/3952	0.081092	0.355819	ENSG00000019582/ENSG00000035681/ENSG00000062282/ENSG00000067182/ENSG00000073060/ENSG00000125538/ENSG00000135439/ENSG00000148926/ENSG00000160179/ENSG00000171049/ENSG00000175826/ENSG00000214456	12
BP	GO:0006959	humoral immune response	29/1144	79/3952	0.08117	0.355819	ENSG00000008438/ENSG00000012223/ENSG00000018280/ENSG00000028277/ENSG00000056972/ENSG00000068323/ENSG00000069399/ENSG00000101425/ENSG00000109743/ENSG00000124102/ENSG00000124107/ENSG00000124731/ENSG00000125538/ENSG00000125730/ENSG00000126759/ENSG00000139178/ENSG00000143546/ENSG00000148346/ENSG00000148400/ENSG00000163220/ENSG00000163221/ENSG00000163739/ENSG00000164047/ENSG00000169397/ENSG00000183018…	29
BP	GO:0010466	negative regulation of peptidase activity	27/1144	73/3952	0.0831116	0.362938	ENSG00000011201/ENSG00000011422/ENSG00000012223/ENSG00000019991/ENSG00000035862/ENSG00000055955/ENSG00000077984/ENSG00000079257/ENSG00000084234/ENSG00000100234/ENSG00000100985/ENSG00000101439/ENSG00000102265/ENSG00000105483/ENSG00000114270/ENSG00000124102/ENSG00000124107/ENSG00000125730/ENSG00000135596/ENSG00000137642/ENSG00000137801/ENSG00000140564/ENSG00000159202/ENSG00000197249/ENSG00000203710…	27
BP	GO:0071214	cellular response to abiotic stimulus	27/1144	73/3952	0.0831116	0.362938	ENSG00000005339/ENSG00000006062/ENSG00000064666/ENSG00000067182/ENSG00000079805/ENSG00000101916/ENSG00000102921/ENSG00000103335/ENSG00000105835/ENSG00000112062/ENSG00000116584/ENSG00000125538/ENSG00000135636/ENSG00000136238/ENSG00000140199/ENSG00000156711/ENSG00000164190/ENSG00000164938/ENSG00000169403/ENSG00000172936/ENSG00000173402/ENSG00000185650/ENSG00000186642/ENSG00000187446/ENSG00000187554…	27
BP	GO:0104004	cellular response to environmental stimulus	27/1144	73/3952	0.0831116	0.362938	ENSG00000005339/ENSG00000006062/ENSG00000064666/ENSG00000067182/ENSG00000079805/ENSG00000101916/ENSG00000102921/ENSG00000103335/ENSG00000105835/ENSG00000112062/ENSG00000116584/ENSG00000125538/ENSG00000135636/ENSG00000136238/ENSG00000140199/ENSG00000156711/ENSG00000164190/ENSG00000164938/ENSG00000169403/ENSG00000172936/ENSG00000173402/ENSG00000185650/ENSG00000186642/ENSG00000187446/ENSG00000187554…	27
BP	GO:0006638	neutral lipid metabolic process	13/1144	31/3952	0.0834854	0.363318	ENSG00000058866/ENSG00000062282/ENSG00000073060/ENSG00000105974/ENSG00000125730/ENSG00000137642/ENSG00000138678/ENSG00000151726/ENSG00000170323/ENSG00000175826/ENSG00000180316/ENSG00000197208/ENSG00000214456	13
BP	GO:0010565	regulation of cellular ketone metabolic process	13/1144	31/3952	0.0834854	0.363318	ENSG00000019582/ENSG00000058668/ENSG00000062282/ENSG00000067992/ENSG00000079385/ENSG00000105974/ENSG00000125538/ENSG00000136044/ENSG00000142784/ENSG00000148926/ENSG00000151012/ENSG00000185950/ENSG00000214456	13
BP	GO:0005975	carbohydrate metabolic process	43/1144	123/3952	0.0835165	0.363318	ENSG00000003987/ENSG00000049239/ENSG00000062282/ENSG00000067992/ENSG00000068976/ENSG00000070614/ENSG00000086062/ENSG00000100243/ENSG00000100504/ENSG00000100605/ENSG00000102445/ENSG00000105723/ENSG00000112062/ENSG00000117151/ENSG00000120899/ENSG00000123836/ENSG00000129993/ENSG00000130766/ENSG00000133048/ENSG00000133063/ENSG00000133116/ENSG00000135636/ENSG00000136250/ENSG00000140396/ENSG00000141367…	43
BP	GO:0048699	generation of neurons	139/1144	436/3952	0.0852196	0.368125	ENSG00000004399/ENSG00000007237/ENSG00000008086/ENSG00000011201/ENSG00000019991/ENSG00000030582/ENSG00000033327/ENSG00000035862/ENSG00000047849/ENSG00000055163/ENSG00000057657/ENSG00000058866/ENSG00000060237/ENSG00000064393/ENSG00000070610/ENSG00000071054/ENSG00000072518/ENSG00000073910/ENSG00000075624/ENSG00000076356/ENSG00000078018/ENSG00000079215/ENSG00000079805/ENSG00000082014/ENSG00000087258…	139
BP	GO:0006766	vitamin metabolic process	14/1144	34/3952	0.0852475	0.368125	ENSG00000014257/ENSG00000093134/ENSG00000100243/ENSG00000111424/ENSG00000112299/ENSG00000112303/ENSG00000125538/ENSG00000128918/ENSG00000134827/ENSG00000135929/ENSG00000136010/ENSG00000185339/ENSG00000186115/ENSG00000186204	14
BP	GO:0031532	actin cytoskeleton reorganization	14/1144	34/3952	0.0852475	0.368125	ENSG00000100345/ENSG00000111859/ENSG00000112137/ENSG00000120899/ENSG00000141376/ENSG00000141503/ENSG00000141522/ENSG00000149269/ENSG00000158769/ENSG00000160691/ENSG00000164877/ENSG00000186635/ENSG00000196924/ENSG00000197555	14
BP	GO:0048675	axon extension	14/1144	34/3952	0.0852475	0.368125	ENSG00000008086/ENSG00000078018/ENSG00000079805/ENSG00000113758/ENSG00000123384/ENSG00000149269/ENSG00000166333/ENSG00000166579/ENSG00000172037/ENSG00000173166/ENSG00000187122/ENSG00000187764/ENSG00000196189/ENSG00000196338	14
BP	GO:0002699	positive regulation of immune effector process	24/1144	64/3952	0.0856557	0.368125	ENSG00000019582/ENSG00000033327/ENSG00000088888/ENSG00000107263/ENSG00000112062/ENSG00000115594/ENSG00000115604/ENSG00000115607/ENSG00000118520/ENSG00000125538/ENSG00000125730/ENSG00000128340/ENSG00000131759/ENSG00000136044/ENSG00000136630/ENSG00000149177/ENSG00000158869/ENSG00000167207/ENSG00000169403/ENSG00000169896/ENSG00000204525/ENSG00000204936/ENSG00000239732/ENSG00000254087	24
BP	GO:0031099	regeneration	23/1144	61/3952	0.0863626	0.368125	ENSG00000019991/ENSG00000030582/ENSG00000071054/ENSG00000104324/ENSG00000116128/ENSG00000118785/ENSG00000123384/ENSG00000126861/ENSG00000135636/ENSG00000136634/ENSG00000136999/ENSG00000138772/ENSG00000148400/ENSG00000148926/ENSG00000166579/ENSG00000172037/ENSG00000172216/ENSG00000173402/ENSG00000183762/ENSG00000188107/ENSG00000196562/ENSG00000197081/ENSG00000197405	23
BP	GO:0050770	regulation of axonogenesis	23/1144	61/3952	0.0863626	0.368125	ENSG00000004399/ENSG00000008086/ENSG00000072518/ENSG00000076356/ENSG00000078018/ENSG00000079805/ENSG00000113758/ENSG00000118785/ENSG00000123384/ENSG00000126861/ENSG00000129682/ENSG00000136040/ENSG00000141522/ENSG00000149269/ENSG00000166333/ENSG00000166579/ENSG00000169554/ENSG00000170558/ENSG00000187764/ENSG00000196189/ENSG00000197283/ENSG00000197555/ENSG00000214655	23
BP	GO:0061008	hepaticobiliary system development	15/1144	37/3952	0.0865003	0.368125	ENSG00000019991/ENSG00000079385/ENSG00000118503/ENSG00000118520/ENSG00000128918/ENSG00000130707/ENSG00000131759/ENSG00000136630/ENSG00000136634/ENSG00000148400/ENSG00000164190/ENSG00000172216/ENSG00000196562/ENSG00000197081/ENSG00000197724	15
BP	GO:0071887	leukocyte apoptotic process	15/1144	37/3952	0.0865003	0.368125	ENSG00000019582/ENSG00000056972/ENSG00000105639/ENSG00000107099/ENSG00000113916/ENSG00000129465/ENSG00000136634/ENSG00000151012/ENSG00000153208/ENSG00000158869/ENSG00000167207/ENSG00000180871/ENSG00000182782/ENSG00000185950/ENSG00000254087	15
BP	GO:1903038	negative regulation of leukocyte cell-cell adhesion	15/1144	37/3952	0.0865003	0.368125	ENSG00000019582/ENSG00000060237/ENSG00000079385/ENSG00000105639/ENSG00000113916/ENSG00000118520/ENSG00000130707/ENSG00000131042/ENSG00000135870/ENSG00000136630/ENSG00000136634/ENSG00000151208/ENSG00000160685/ENSG00000171916/ENSG00000172216	15
BP	GO:0002440	production of molecular mediator of immune response	22/1144	58/3952	0.0869753	0.368125	ENSG00000018280/ENSG00000019582/ENSG00000028277/ENSG00000056972/ENSG00000088888/ENSG00000090376/ENSG00000105639/ENSG00000112062/ENSG00000113916/ENSG00000115594/ENSG00000115604/ENSG00000115607/ENSG00000118520/ENSG00000122678/ENSG00000125538/ENSG00000136634/ENSG00000137462/ENSG00000158869/ENSG00000163362/ENSG00000167207/ENSG00000196352/ENSG00000239732	22
BP	GO:0048588	developmental cell growth	22/1144	58/3952	0.0869753	0.368125	ENSG00000008086/ENSG00000055163/ENSG00000078018/ENSG00000079805/ENSG00000105723/ENSG00000113758/ENSG00000118785/ENSG00000123384/ENSG00000129682/ENSG00000149269/ENSG00000160211/ENSG00000166333/ENSG00000166579/ENSG00000167548/ENSG00000169554/ENSG00000170776/ENSG00000172037/ENSG00000173166/ENSG00000187122/ENSG00000187764/ENSG00000196189/ENSG00000196338	22
BP	GO:0030003	cellular cation homeostasis	57/1144	168/3952	0.0870198	0.368125	ENSG00000012223/ENSG00000018280/ENSG00000030582/ENSG00000058668/ENSG00000064270/ENSG00000064547/ENSG00000072062/ENSG00000087086/ENSG00000088832/ENSG00000089472/ENSG00000104936/ENSG00000105974/ENSG00000111424/ENSG00000120063/ENSG00000120899/ENSG00000123191/ENSG00000123384/ENSG00000125148/ENSG00000131504/ENSG00000132535/ENSG00000132749/ENSG00000133065/ENSG00000137841/ENSG00000139832/ENSG00000140090…	57
BP	GO:0008652	cellular amino acid biosynthetic process	8/1144	17/3952	0.0871048	0.368125	ENSG00000058668/ENSG00000060982/ENSG00000079215/ENSG00000100024/ENSG00000130707/ENSG00000132824/ENSG00000160200/ENSG00000183044	8
BP	GO:0014002	astrocyte development	8/1144	17/3952	0.0871048	0.368125	ENSG00000030582/ENSG00000123384/ENSG00000125538/ENSG00000134198/ENSG00000143546/ENSG00000171049/ENSG00000172037/ENSG00000197405	8
BP	GO:0030279	negative regulation of ossification	8/1144	17/3952	0.0871048	0.368125	ENSG00000061273/ENSG00000120899/ENSG00000131873/ENSG00000148400/ENSG00000157933/ENSG00000183688/ENSG00000183762/ENSG00000187764	8
BP	GO:0045747	positive regulation of Notch signaling pathway	8/1144	17/3952	0.0871048	0.368125	ENSG00000005339/ENSG00000108175/ENSG00000136999/ENSG00000148400/ENSG00000161021/ENSG00000167207/ENSG00000168610/ENSG00000196782	8
BP	GO:0045824	negative regulation of innate immune response	8/1144	17/3952	0.0871048	0.368125	ENSG00000030582/ENSG00000079385/ENSG00000090376/ENSG00000118503/ENSG00000118520/ENSG00000160710/ENSG00000163357/ENSG00000203710	8
BP	GO:1904063	negative regulation of cation transmembrane transport	8/1144	17/3952	0.0871048	0.368125	ENSG00000100985/ENSG00000105974/ENSG00000135636/ENSG00000138411/ENSG00000139890/ENSG00000180509/ENSG00000239732/ENSG00000276289	8
BP	GO:0002792	negative regulation of peptide secretion	16/1144	40/3952	0.087339	0.368125	ENSG00000019582/ENSG00000071054/ENSG00000101916/ENSG00000105483/ENSG00000115590/ENSG00000118263/ENSG00000118503/ENSG00000125538/ENSG00000136634/ENSG00000136999/ENSG00000140464/ENSG00000142405/ENSG00000157017/ENSG00000163083/ENSG00000174130/ENSG00000187116	16
BP	GO:0010950	positive regulation of endopeptidase activity	16/1144	40/3952	0.087339	0.368125	ENSG00000055163/ENSG00000091592/ENSG00000105483/ENSG00000112977/ENSG00000127946/ENSG00000140464/ENSG00000142405/ENSG00000143546/ENSG00000163220/ENSG00000163568/ENSG00000168610/ENSG00000196730/ENSG00000197971/ENSG00000198363/ENSG00000203710/ENSG00000254087	16
BP	GO:2001235	positive regulation of apoptotic signaling pathway	16/1144	40/3952	0.087339	0.368125	ENSG00000011422/ENSG00000100234/ENSG00000100985/ENSG00000105723/ENSG00000105974/ENSG00000122641/ENSG00000123689/ENSG00000129465/ENSG00000132824/ENSG00000137801/ENSG00000140464/ENSG00000143546/ENSG00000148411/ENSG00000163083/ENSG00000163220/ENSG00000250479	16
BP	GO:0010770	positive regulation of cell morphogenesis involved in differentiation	21/1144	55/3952	0.0874753	0.368125	ENSG00000004399/ENSG00000008086/ENSG00000076356/ENSG00000079805/ENSG00000102837/ENSG00000111859/ENSG00000113758/ENSG00000123384/ENSG00000124126/ENSG00000136040/ENSG00000136238/ENSG00000141522/ENSG00000147459/ENSG00000149269/ENSG00000166333/ENSG00000166579/ENSG00000169554/ENSG00000179820/ENSG00000187764/ENSG00000196924/ENSG00000257923	21
BP	GO:0045667	regulation of osteoblast differentiation	17/1144	43/3952	0.0878383	0.368125	ENSG00000012223/ENSG00000019991/ENSG00000061273/ENSG00000072062/ENSG00000087460/ENSG00000101265/ENSG00000115170/ENSG00000124813/ENSG00000138829/ENSG00000148400/ENSG00000157933/ENSG00000166333/ENSG00000172216/ENSG00000185885/ENSG00000187764/ENSG00000196923/ENSG00000221869	17
BP	GO:0046890	regulation of lipid biosynthetic process	20/1144	52/3952	0.0878409	0.368125	ENSG00000019582/ENSG00000035681/ENSG00000062282/ENSG00000067182/ENSG00000073060/ENSG00000079385/ENSG00000108424/ENSG00000111424/ENSG00000125538/ENSG00000125730/ENSG00000135439/ENSG00000142784/ENSG00000148926/ENSG00000160179/ENSG00000168066/ENSG00000171049/ENSG00000175826/ENSG00000185591/ENSG00000198911/ENSG00000214456	20
BP	GO:0052126	movement in host environment	20/1144	52/3952	0.0878409	0.368125	ENSG00000019582/ENSG00000073060/ENSG00000090339/ENSG00000101558/ENSG00000105974/ENSG00000110395/ENSG00000110400/ENSG00000121060/ENSG00000139722/ENSG00000140464/ENSG00000158769/ENSG00000166825/ENSG00000173402/ENSG00000185201/ENSG00000185885/ENSG00000196352/ENSG00000198373/ENSG00000203710/ENSG00000258227/ENSG00000260314	20
BP	GO:0000904	cell morphogenesis involved in differentiation	82/1144	249/3952	0.0879993	0.368125	ENSG00000004399/ENSG00000008086/ENSG00000011201/ENSG00000033327/ENSG00000055163/ENSG00000072110/ENSG00000072518/ENSG00000075624/ENSG00000076356/ENSG00000078018/ENSG00000079215/ENSG00000079805/ENSG00000089159/ENSG00000100345/ENSG00000102837/ENSG00000105738/ENSG00000106070/ENSG00000106780/ENSG00000110400/ENSG00000111859/ENSG00000112137/ENSG00000113749/ENSG00000113758/ENSG00000114270/ENSG00000115904…	82
BP	GO:0061351	neural precursor cell proliferation	19/1144	49/3952	0.0880458	0.368125	ENSG00000082014/ENSG00000092200/ENSG00000106948/ENSG00000107263/ENSG00000108576/ENSG00000113758/ENSG00000116584/ENSG00000129682/ENSG00000133961/ENSG00000136044/ENSG00000148400/ENSG00000154928/ENSG00000159388/ENSG00000166333/ENSG00000169554/ENSG00000170558/ENSG00000196924/ENSG00000197405/ENSG00000254087	19
BP	GO:0070555	response to interleukin-1	19/1144	49/3952	0.0880458	0.368125	ENSG00000055208/ENSG00000090339/ENSG00000090376/ENSG00000103194/ENSG00000115590/ENSG00000115594/ENSG00000125538/ENSG00000133048/ENSG00000135870/ENSG00000136689/ENSG00000139946/ENSG00000148346/ENSG00000156711/ENSG00000167207/ENSG00000172216/ENSG00000172936/ENSG00000196083/ENSG00000198053/ENSG00000198909	19
BP	GO:0007565	female pregnancy	18/1144	46/3952	0.0880579	0.368125	ENSG00000057657/ENSG00000063245/ENSG00000100985/ENSG00000101846/ENSG00000102265/ENSG00000105835/ENSG00000111424/ENSG00000117713/ENSG00000118520/ENSG00000118785/ENSG00000125538/ENSG00000131759/ENSG00000145244/ENSG00000148926/ENSG00000157017/ENSG00000170345/ENSG00000171223/ENSG00000178726	18
BP	GO:0019933	cAMP-mediated signaling	18/1144	46/3952	0.0880579	0.368125	ENSG00000058668/ENSG00000087460/ENSG00000102858/ENSG00000105723/ENSG00000120063/ENSG00000129467/ENSG00000131355/ENSG00000135298/ENSG00000141068/ENSG00000148730/ENSG00000148926/ENSG00000165029/ENSG00000166484/ENSG00000170776/ENSG00000180934/ENSG00000182885/ENSG00000186469/ENSG00000186642	18
BP	GO:0090316	positive regulation of intracellular protein transport	18/1144	46/3952	0.0880579	0.368125	ENSG00000072062/ENSG00000088888/ENSG00000105723/ENSG00000112062/ENSG00000125538/ENSG00000128340/ENSG00000137642/ENSG00000141279/ENSG00000141376/ENSG00000148396/ENSG00000148737/ENSG00000149269/ENSG00000164877/ENSG00000169896/ENSG00000187446/ENSG00000196924/ENSG00000197879/ENSG00000198911	18
BP	GO:0030182	neuron differentiation	124/1144	387/3952	0.0886836	0.370228	ENSG00000004399/ENSG00000007237/ENSG00000008086/ENSG00000011201/ENSG00000019991/ENSG00000030582/ENSG00000033327/ENSG00000035862/ENSG00000047849/ENSG00000055163/ENSG00000057657/ENSG00000058866/ENSG00000060237/ENSG00000064393/ENSG00000070610/ENSG00000071054/ENSG00000072518/ENSG00000073910/ENSG00000075624/ENSG00000076356/ENSG00000078018/ENSG00000079215/ENSG00000079805/ENSG00000087258/ENSG00000092200…	124
BP	GO:1905114	cell surface receptor signaling pathway involved in cell-cell signaling	56/1144	165/3952	0.088777	0.370228	ENSG00000058091/ENSG00000060237/ENSG00000072518/ENSG00000080854/ENSG00000084112/ENSG00000087258/ENSG00000092847/ENSG00000101849/ENSG00000105723/ENSG00000105974/ENSG00000106070/ENSG00000106829/ENSG00000107263/ENSG00000112062/ENSG00000116128/ENSG00000116729/ENSG00000118503/ENSG00000120899/ENSG00000123384/ENSG00000125730/ENSG00000132535/ENSG00000136238/ENSG00000137462/ENSG00000137841/ENSG00000140332…	56
BP	GO:0072359	circulatory system development	107/1144	331/3952	0.0889672	0.370571	ENSG00000004399/ENSG00000010327/ENSG00000019991/ENSG00000030582/ENSG00000055208/ENSG00000057657/ENSG00000061273/ENSG00000063245/ENSG00000064393/ENSG00000065970/ENSG00000067182/ENSG00000078114/ENSG00000079385/ENSG00000079805/ENSG00000082014/ENSG00000086062/ENSG00000088832/ENSG00000092847/ENSG00000100345/ENSG00000105287/ENSG00000105723/ENSG00000105974/ENSG00000107263/ENSG00000107796/ENSG00000108175…	107
BP	GO:0055080	cation homeostasis	64/1144	191/3952	0.0908754	0.378059	ENSG00000012223/ENSG00000018280/ENSG00000030582/ENSG00000058668/ENSG00000064270/ENSG00000064547/ENSG00000072062/ENSG00000087086/ENSG00000088832/ENSG00000089472/ENSG00000104936/ENSG00000105974/ENSG00000111424/ENSG00000116016/ENSG00000120063/ENSG00000120899/ENSG00000123191/ENSG00000123384/ENSG00000125148/ENSG00000127954/ENSG00000131504/ENSG00000132535/ENSG00000132749/ENSG00000133065/ENSG00000133116…	64
BP	GO:0071407	cellular response to organic cyclic compound	59/1144	175/3952	0.0918509	0.381654	ENSG00000033800/ENSG00000058668/ENSG00000072062/ENSG00000075624/ENSG00000079805/ENSG00000084112/ENSG00000087258/ENSG00000087460/ENSG00000088888/ENSG00000089351/ENSG00000090339/ENSG00000103569/ENSG00000105723/ENSG00000105974/ENSG00000107263/ENSG00000108576/ENSG00000111424/ENSG00000113749/ENSG00000117115/ENSG00000117713/ENSG00000118520/ENSG00000118785/ENSG00000122641/ENSG00000124151/ENSG00000125538…	59
BP	GO:0050911	detection of chemical stimulus involved in sensory perception of smell	9/1144	20/3952	0.0933229	0.386833	ENSG00000124657/ENSG00000176495/ENSG00000180934/ENSG00000181963/ENSG00000196778/ENSG00000221996/ENSG00000226288/ENSG00000243896/ENSG00000255307	9
BP	GO:1903313	positive regulation of mRNA metabolic process	9/1144	20/3952	0.0933229	0.386833	ENSG00000100226/ENSG00000107864/ENSG00000128016/ENSG00000135870/ENSG00000140718/ENSG00000143368/ENSG00000155363/ENSG00000159388/ENSG00000185650	9
BP	GO:0007167	enzyme linked receptor protein signaling pathway	97/1144	299/3952	0.0944219	0.390916	ENSG00000005339/ENSG00000011201/ENSG00000011422/ENSG00000019991/ENSG00000033327/ENSG00000043462/ENSG00000055163/ENSG00000063245/ENSG00000064393/ENSG00000072135/ENSG00000072401/ENSG00000075624/ENSG00000079385/ENSG00000079805/ENSG00000088832/ENSG00000089159/ENSG00000100985/ENSG00000101265/ENSG00000103994/ENSG00000105287/ENSG00000105639/ENSG00000105723/ENSG00000105767/ENSG00000105974/ENSG00000106070…	97
BP	GO:0046879	hormone secretion	28/1144	77/3952	0.0948319	0.392139	ENSG00000007402/ENSG00000008130/ENSG00000071054/ENSG00000087460/ENSG00000099985/ENSG00000118263/ENSG00000118785/ENSG00000122641/ENSG00000123384/ENSG00000123836/ENSG00000125538/ENSG00000136238/ENSG00000136689/ENSG00000136999/ENSG00000148737/ENSG00000148926/ENSG00000155093/ENSG00000157017/ENSG00000163083/ENSG00000170837/ENSG00000171316/ENSG00000182782/ENSG00000183044/ENSG00000185950/ENSG00000197535…	28
BP	GO:0051251	positive regulation of lymphocyte activation	27/1144	74/3952	0.0961736	0.397208	ENSG00000019582/ENSG00000101307/ENSG00000105639/ENSG00000105974/ENSG00000107099/ENSG00000108175/ENSG00000109743/ENSG00000112299/ENSG00000113916/ENSG00000125538/ENSG00000131042/ENSG00000131759/ENSG00000132589/ENSG00000134215/ENSG00000136238/ENSG00000136630/ENSG00000149269/ENSG00000150455/ENSG00000160685/ENSG00000167207/ENSG00000168918/ENSG00000185950/ENSG00000196352/ENSG00000198053/ENSG00000239732…	27
BP	GO:0006029	proteoglycan metabolic process	10/1144	23/3952	0.0978242	0.402571	ENSG00000010404/ENSG00000033100/ENSG00000070614/ENSG00000103489/ENSG00000131873/ENSG00000147408/ENSG00000148737/ENSG00000171302/ENSG00000182197/ENSG00000196562	10
BP	GO:0006304	DNA modification	10/1144	23/3952	0.0978242	0.402571	ENSG00000076108/ENSG00000087460/ENSG00000128383/ENSG00000140718/ENSG00000156414/ENSG00000165097/ENSG00000168769/ENSG00000170345/ENSG00000187605/ENSG00000244509	10
BP	GO:1905037	autophagosome organization	10/1144	23/3952	0.0978242	0.402571	ENSG00000078804/ENSG00000110046/ENSG00000116299/ENSG00000164938/ENSG00000176994/ENSG00000177628/ENSG00000188021/ENSG00000198925/ENSG00000215114/ENSG00000258102	10
BP	GO:0030855	epithelial cell differentiation	60/1144	179/3952	0.0985921	0.40317	ENSG00000014216/ENSG00000057657/ENSG00000065970/ENSG00000067182/ENSG00000073737/ENSG00000075426/ENSG00000079385/ENSG00000086062/ENSG00000087274/ENSG00000090339/ENSG00000100985/ENSG00000105723/ENSG00000105738/ENSG00000105974/ENSG00000107263/ENSG00000107796/ENSG00000108244/ENSG00000111424/ENSG00000113749/ENSG00000115170/ENSG00000115718/ENSG00000118263/ENSG00000124102/ENSG00000124151/ENSG00000125538…	60
BP	GO:0001701	in utero embryonic development	33/1144	93/3952	0.0998931	0.40317	ENSG00000057657/ENSG00000063245/ENSG00000068650/ENSG00000072135/ENSG00000087274/ENSG00000100345/ENSG00000105656/ENSG00000107957/ENSG00000108175/ENSG00000113758/ENSG00000115170/ENSG00000116016/ENSG00000120063/ENSG00000136634/ENSG00000142784/ENSG00000143452/ENSG00000145741/ENSG00000148400/ENSG00000148926/ENSG00000150961/ENSG00000153815/ENSG00000162461/ENSG00000166579/ENSG00000168014/ENSG00000170921…	33
BP	GO:0051924	regulation of calcium ion transport	24/1144	65/3952	0.100004	0.40317	ENSG00000064270/ENSG00000072062/ENSG00000087258/ENSG00000088832/ENSG00000090339/ENSG00000105383/ENSG00000105974/ENSG00000109047/ENSG00000120899/ENSG00000124942/ENSG00000131042/ENSG00000131504/ENSG00000135636/ENSG00000139890/ENSG00000140464/ENSG00000154127/ENSG00000160211/ENSG00000171316/ENSG00000182389/ENSG00000187116/ENSG00000197535/ENSG00000197943/ENSG00000239732/ENSG00000254087	24
BP	GO:0045445	myoblast differentiation	11/1144	26/3952	0.101049	0.40317	ENSG00000112062/ENSG00000116016/ENSG00000132589/ENSG00000133639/ENSG00000148400/ENSG00000148737/ENSG00000161021/ENSG00000165887/ENSG00000166333/ENSG00000178385/ENSG00000185650	11
BP	GO:0045669	positive regulation of osteoblast differentiation	11/1144	26/3952	0.101049	0.40317	ENSG00000012223/ENSG00000019991/ENSG00000087460/ENSG00000115170/ENSG00000124813/ENSG00000138829/ENSG00000166333/ENSG00000172216/ENSG00000185885/ENSG00000196923/ENSG00000221869	11
BP	GO:0050907	detection of chemical stimulus involved in sensory perception	11/1144	26/3952	0.101049	0.40317	ENSG00000124657/ENSG00000176495/ENSG00000180934/ENSG00000181963/ENSG00000185899/ENSG00000188011/ENSG00000196778/ENSG00000221996/ENSG00000226288/ENSG00000243896/ENSG00000255307	11
BP	GO:0051153	regulation of striated muscle cell differentiation	11/1144	26/3952	0.101049	0.40317	ENSG00000104936/ENSG00000105723/ENSG00000110047/ENSG00000112062/ENSG00000136999/ENSG00000148400/ENSG00000149269/ENSG00000160211/ENSG00000161021/ENSG00000165887/ENSG00000170776	11
BP	GO:0051965	positive regulation of synapse assembly	11/1144	26/3952	0.101049	0.40317	ENSG00000135298/ENSG00000146006/ENSG00000151208/ENSG00000154928/ENSG00000157017/ENSG00000175928/ENSG00000179915/ENSG00000187764/ENSG00000196083/ENSG00000196189/ENSG00000196338	11
BP	GO:0062014	negative regulation of small molecule metabolic process	11/1144	26/3952	0.101049	0.40317	ENSG00000058668/ENSG00000062282/ENSG00000079385/ENSG00000105723/ENSG00000129993/ENSG00000136044/ENSG00000141367/ENSG00000142784/ENSG00000158825/ENSG00000168610/ENSG00000214456	11
BP	GO:0097191	extrinsic apoptotic signaling pathway	23/1144	62/3952	0.101183	0.40317	ENSG00000019991/ENSG00000067182/ENSG00000090339/ENSG00000099875/ENSG00000100234/ENSG00000105723/ENSG00000105974/ENSG00000115170/ENSG00000116584/ENSG00000118503/ENSG00000122641/ENSG00000123689/ENSG00000125538/ENSG00000134243/ENSG00000137801/ENSG00000140464/ENSG00000148346/ENSG00000148737/ENSG00000148841/ENSG00000163349/ENSG00000166484/ENSG00000173535/ENSG00000196730	23
BP	GO:1903039	positive regulation of leukocyte cell-cell adhesion	23/1144	62/3952	0.101183	0.40317	ENSG00000019582/ENSG00000090339/ENSG00000101307/ENSG00000105639/ENSG00000105974/ENSG00000107099/ENSG00000108175/ENSG00000112299/ENSG00000113916/ENSG00000125538/ENSG00000131042/ENSG00000131759/ENSG00000132589/ENSG00000136238/ENSG00000136630/ENSG00000149269/ENSG00000160685/ENSG00000167207/ENSG00000169403/ENSG00000196352/ENSG00000198053/ENSG00000254087/ENSG00000272398	23
BP	GO:0002704	negative regulation of leukocyte mediated immunity	6/1144	12/3952	0.101542	0.40317	ENSG00000079385/ENSG00000105639/ENSG00000113916/ENSG00000118520/ENSG00000159842/ENSG00000203710	6
BP	GO:0002825	regulation of T-helper 1 type immune response	6/1144	12/3952	0.101542	0.40317	ENSG00000018280/ENSG00000105639/ENSG00000115594/ENSG00000115604/ENSG00000125538/ENSG00000136630	6
BP	GO:0007223	Wnt signaling pathway, calcium modulating pathway	6/1144	12/3952	0.101542	0.40317	ENSG00000087258/ENSG00000092847/ENSG00000137841/ENSG00000148737/ENSG00000155363/ENSG00000186469	6
BP	GO:0010611	regulation of cardiac muscle hypertrophy	6/1144	12/3952	0.101542	0.40317	ENSG00000058668/ENSG00000067182/ENSG00000105723/ENSG00000148400/ENSG00000149269/ENSG00000160211	6
BP	GO:0014044	Schwann cell development	6/1144	12/3952	0.101542	0.40317	ENSG00000104419/ENSG00000157933/ENSG00000166333/ENSG00000172037/ENSG00000173402/ENSG00000184634	6
BP	GO:0016601	Rac protein signal transduction	6/1144	12/3952	0.101542	0.40317	ENSG00000079805/ENSG00000105767/ENSG00000128340/ENSG00000136238/ENSG00000155849/ENSG00000177105	6
BP	GO:0031638	zymogen activation	6/1144	12/3952	0.101542	0.40317	ENSG00000055163/ENSG00000122861/ENSG00000137801/ENSG00000139178/ENSG00000140564/ENSG00000198363	6
BP	GO:0035850	epithelial cell differentiation involved in kidney development	6/1144	12/3952	0.101542	0.40317	ENSG00000100985/ENSG00000107796/ENSG00000148400/ENSG00000172037/ENSG00000176788/ENSG00000272398	6
BP	GO:0042059	negative regulation of epidermal growth factor receptor signaling pathway	6/1144	12/3952	0.101542	0.40317	ENSG00000063245/ENSG00000110395/ENSG00000127527/ENSG00000149177/ENSG00000163235/ENSG00000213949	6
BP	GO:0051154	negative regulation of striated muscle cell differentiation	6/1144	12/3952	0.101542	0.40317	ENSG00000105723/ENSG00000136999/ENSG00000148400/ENSG00000149269/ENSG00000160211/ENSG00000165887	6
BP	GO:0051293	establishment of spindle localization	6/1144	12/3952	0.101542	0.40317	ENSG00000047849/ENSG00000100345/ENSG00000108424/ENSG00000116584/ENSG00000166579/ENSG00000215114	6
BP	GO:0055094	response to lipoprotein particle	6/1144	12/3952	0.101542	0.40317	ENSG00000129226/ENSG00000158869/ENSG00000165029/ENSG00000172936/ENSG00000174130/ENSG00000198911	6
BP	GO:0070670	response to interleukin-4	6/1144	12/3952	0.101542	0.40317	ENSG00000105639/ENSG00000118520/ENSG00000140464/ENSG00000147168/ENSG00000165030/ENSG00000260314	6
BP	GO:0071353	cellular response to interleukin-4	6/1144	12/3952	0.101542	0.40317	ENSG00000105639/ENSG00000118520/ENSG00000140464/ENSG00000147168/ENSG00000165030/ENSG00000260314	6
BP	GO:0072529	pyrimidine-containing compound catabolic process	6/1144	12/3952	0.101542	0.40317	ENSG00000100024/ENSG00000128383/ENSG00000158825/ENSG00000168769/ENSG00000187605/ENSG00000244509	6
BP	GO:0090207	regulation of triglyceride metabolic process	6/1144	12/3952	0.101542	0.40317	ENSG00000062282/ENSG00000073060/ENSG00000125730/ENSG00000137642/ENSG00000175826/ENSG00000214456	6
BP	GO:0098815	modulation of excitatory postsynaptic potential	6/1144	12/3952	0.101542	0.40317	ENSG00000084112/ENSG00000120899/ENSG00000132535/ENSG00000175344/ENSG00000179915/ENSG00000196338	6
BP	GO:1900407	regulation of cellular response to oxidative stress	6/1144	12/3952	0.101542	0.40317	ENSG00000019991/ENSG00000112299/ENSG00000136634/ENSG00000151012/ENSG00000166484/ENSG00000174130	6
BP	GO:2000463	positive regulation of excitatory postsynaptic potential	6/1144	12/3952	0.101542	0.40317	ENSG00000084112/ENSG00000120899/ENSG00000132535/ENSG00000175344/ENSG00000179915/ENSG00000196338	6
BP	GO:0045861	negative regulation of proteolysis	32/1144	90/3952	0.101638	0.40317	ENSG00000011201/ENSG00000011422/ENSG00000012223/ENSG00000019991/ENSG00000035862/ENSG00000055955/ENSG00000064393/ENSG00000077984/ENSG00000079257/ENSG00000084234/ENSG00000100234/ENSG00000100985/ENSG00000101439/ENSG00000102265/ENSG00000102921/ENSG00000105483/ENSG00000114270/ENSG00000115590/ENSG00000124102/ENSG00000124107/ENSG00000125730/ENSG00000135596/ENSG00000136634/ENSG00000137642/ENSG00000137801…	32
BP	GO:0048666	neuron development	107/1144	333/3952	0.101733	0.40317	ENSG00000004399/ENSG00000007237/ENSG00000008086/ENSG00000011201/ENSG00000019991/ENSG00000030582/ENSG00000033327/ENSG00000047849/ENSG00000055163/ENSG00000057657/ENSG00000058866/ENSG00000060237/ENSG00000070610/ENSG00000071054/ENSG00000072518/ENSG00000073910/ENSG00000075624/ENSG00000076356/ENSG00000078018/ENSG00000079215/ENSG00000079805/ENSG00000087258/ENSG00000092200/ENSG00000101558/ENSG00000105723…	107
BP	GO:0031668	cellular response to extracellular stimulus	22/1144	59/3952	0.102294	0.404455	ENSG00000025039/ENSG00000084112/ENSG00000090339/ENSG00000105835/ENSG00000110395/ENSG00000111424/ENSG00000112977/ENSG00000116299/ENSG00000129226/ENSG00000130766/ENSG00000134755/ENSG00000148346/ENSG00000160200/ENSG00000163083/ENSG00000163545/ENSG00000170345/ENSG00000177628/ENSG00000198838/ENSG00000198911/ENSG00000239521/ENSG00000254087/ENSG00000258102	22
BP	GO:1903034	regulation of response to wounding	22/1144	59/3952	0.102294	0.404455	ENSG00000011422/ENSG00000030582/ENSG00000079385/ENSG00000100345/ENSG00000105767/ENSG00000105974/ENSG00000115718/ENSG00000118503/ENSG00000118785/ENSG00000122861/ENSG00000123384/ENSG00000136634/ENSG00000137801/ENSG00000142512/ENSG00000154127/ENSG00000158869/ENSG00000162407/ENSG00000166579/ENSG00000178726/ENSG00000183044/ENSG00000183762/ENSG00000254087	22
BP	GO:0044087	regulation of cellular component biogenesis	82/1144	251/3952	0.102623	0.405289	ENSG00000008086/ENSG00000015285/ENSG00000035681/ENSG00000047849/ENSG00000067182/ENSG00000067798/ENSG00000070610/ENSG00000071054/ENSG00000072062/ENSG00000078018/ENSG00000079805/ENSG00000087274/ENSG00000089159/ENSG00000090339/ENSG00000100505/ENSG00000103335/ENSG00000105402/ENSG00000105974/ENSG00000107263/ENSG00000110400/ENSG00000111837/ENSG00000113758/ENSG00000116299/ENSG00000116584/ENSG00000120899…	82
BP	GO:0034219	carbohydrate transmembrane transport	12/1144	29/3952	0.103305	0.4057	ENSG00000070371/ENSG00000105723/ENSG00000106070/ENSG00000112062/ENSG00000125538/ENSG00000125730/ENSG00000130766/ENSG00000134243/ENSG00000136044/ENSG00000164124/ENSG00000166501/ENSG00000185950	12
BP	GO:0071868	cellular response to monoamine stimulus	12/1144	29/3952	0.103305	0.4057	ENSG00000058668/ENSG00000072062/ENSG00000079805/ENSG00000087258/ENSG00000087460/ENSG00000105723/ENSG00000113749/ENSG00000162736/ENSG00000170091/ENSG00000180934/ENSG00000186469/ENSG00000196924	12
BP	GO:0071870	cellular response to catecholamine stimulus	12/1144	29/3952	0.103305	0.4057	ENSG00000058668/ENSG00000072062/ENSG00000079805/ENSG00000087258/ENSG00000087460/ENSG00000105723/ENSG00000113749/ENSG00000162736/ENSG00000170091/ENSG00000180934/ENSG00000186469/ENSG00000196924	12
BP	GO:0044706	multi-multicellular organism process	21/1144	56/3952	0.103319	0.4057	ENSG00000057657/ENSG00000063245/ENSG00000086062/ENSG00000100985/ENSG00000101846/ENSG00000102265/ENSG00000105835/ENSG00000108576/ENSG00000111424/ENSG00000117713/ENSG00000118520/ENSG00000118785/ENSG00000125538/ENSG00000131759/ENSG00000145244/ENSG00000148926/ENSG00000157017/ENSG00000169403/ENSG00000170345/ENSG00000171223/ENSG00000178726	21
BP	GO:0045444	fat cell differentiation	21/1144	56/3952	0.103319	0.4057	ENSG00000033800/ENSG00000101493/ENSG00000112062/ENSG00000127954/ENSG00000128016/ENSG00000132522/ENSG00000134243/ENSG00000135636/ENSG00000140044/ENSG00000140718/ENSG00000148737/ENSG00000160685/ENSG00000161642/ENSG00000163083/ENSG00000164190/ENSG00000170323/ENSG00000171236/ENSG00000172216/ENSG00000185650/ENSG00000221869/ENSG00000253276	21
BP	GO:1903708	positive regulation of hemopoiesis	20/1144	53/3952	0.104239	0.408673	ENSG00000019582/ENSG00000087460/ENSG00000100813/ENSG00000108175/ENSG00000112062/ENSG00000112299/ENSG00000113916/ENSG00000122641/ENSG00000131042/ENSG00000131759/ENSG00000136630/ENSG00000155846/ENSG00000160685/ENSG00000168610/ENSG00000168918/ENSG00000170345/ENSG00000173334/ENSG00000173757/ENSG00000185650/ENSG00000185862	20
BP	GO:0031349	positive regulation of defense response	37/1144	106/3952	0.104687	0.408673	ENSG00000005339/ENSG00000030582/ENSG00000055208/ENSG00000067182/ENSG00000072062/ENSG00000088888/ENSG00000099985/ENSG00000101916/ENSG00000115607/ENSG00000118113/ENSG00000118520/ENSG00000125538/ENSG00000125730/ENSG00000137462/ENSG00000142405/ENSG00000143546/ENSG00000149269/ENSG00000156711/ENSG00000158869/ENSG00000163220/ENSG00000163221/ENSG00000163568/ENSG00000166523/ENSG00000166527/ENSG00000167207…	37
BP	GO:0062013	positive regulation of small molecule metabolic process	13/1144	32/3952	0.104814	0.408673	ENSG00000019582/ENSG00000062282/ENSG00000109047/ENSG00000123836/ENSG00000125538/ENSG00000148926/ENSG00000160179/ENSG00000168610/ENSG00000169403/ENSG00000170525/ENSG00000185950/ENSG00000198712/ENSG00000214456	13
BP	GO:0098727	maintenance of cell number	13/1144	32/3952	0.104814	0.408673	ENSG00000116128/ENSG00000117713/ENSG00000124151/ENSG00000148400/ENSG00000157933/ENSG00000159339/ENSG00000164190/ENSG00000168610/ENSG00000170558/ENSG00000178764/ENSG00000184634/ENSG00000186174/ENSG00000198728	13
BP	GO:0099175	regulation of postsynapse organization	13/1144	32/3952	0.104814	0.408673	ENSG00000008086/ENSG00000084112/ENSG00000113758/ENSG00000131042/ENSG00000146006/ENSG00000151012/ENSG00000157017/ENSG00000168374/ENSG00000170558/ENSG00000179915/ENSG00000196083/ENSG00000196338/ENSG00000197555	13
BP	GO:1903901	negative regulation of viral life cycle	13/1144	32/3952	0.104814	0.408673	ENSG00000012223/ENSG00000088888/ENSG00000090061/ENSG00000096063/ENSG00000101558/ENSG00000121060/ENSG00000124107/ENSG00000128383/ENSG00000140464/ENSG00000174718/ENSG00000185201/ENSG00000185885/ENSG00000244509	13
BP	GO:0002819	regulation of adaptive immune response	19/1144	50/3952	0.10503	0.408673	ENSG00000015285/ENSG00000018280/ENSG00000079385/ENSG00000105639/ENSG00000113916/ENSG00000115594/ENSG00000115604/ENSG00000118503/ENSG00000118520/ENSG00000125538/ENSG00000125730/ENSG00000129465/ENSG00000135870/ENSG00000136630/ENSG00000136634/ENSG00000158869/ENSG00000160685/ENSG00000203710/ENSG00000204525	19
BP	GO:0031669	cellular response to nutrient levels	19/1144	50/3952	0.10503	0.408673	ENSG00000025039/ENSG00000084112/ENSG00000090339/ENSG00000105835/ENSG00000110395/ENSG00000111424/ENSG00000112977/ENSG00000116299/ENSG00000129226/ENSG00000130766/ENSG00000134755/ENSG00000148346/ENSG00000163083/ENSG00000163545/ENSG00000177628/ENSG00000198838/ENSG00000198911/ENSG00000239521/ENSG00000258102	19
BP	GO:0071333	cellular response to glucose stimulus	14/1144	35/3952	0.10574	0.410358	ENSG00000008130/ENSG00000067992/ENSG00000071054/ENSG00000072062/ENSG00000090339/ENSG00000118263/ENSG00000123384/ENSG00000136238/ENSG00000140443/ENSG00000155093/ENSG00000157017/ENSG00000170837/ENSG00000178607/ENSG00000185950	14
BP	GO:0006338	chromatin remodeling	17/1144	44/3952	0.106101	0.410358	ENSG00000075624/ENSG00000076108/ENSG00000080603/ENSG00000082014/ENSG00000101104/ENSG00000113391/ENSG00000117713/ENSG00000132510/ENSG00000138092/ENSG00000143614/ENSG00000149269/ENSG00000159339/ENSG00000171316/ENSG00000174718/ENSG00000179119/ENSG00000197724/ENSG00000226266	17
BP	GO:1901654	response to ketone	17/1144	44/3952	0.106101	0.410358	ENSG00000054523/ENSG00000090339/ENSG00000104814/ENSG00000105974/ENSG00000110395/ENSG00000118520/ENSG00000118785/ENSG00000120129/ENSG00000130707/ENSG00000137462/ENSG00000137801/ENSG00000140396/ENSG00000147065/ENSG00000169403/ENSG00000170345/ENSG00000177628/ENSG00000186469	17
BP	GO:0050709	negative regulation of protein secretion	15/1144	38/3952	0.106204	0.410358	ENSG00000071054/ENSG00000101916/ENSG00000105483/ENSG00000115590/ENSG00000118263/ENSG00000118503/ENSG00000125538/ENSG00000136634/ENSG00000136999/ENSG00000140464/ENSG00000142405/ENSG00000157017/ENSG00000163083/ENSG00000174130/ENSG00000187116	15
BP	GO:0051963	regulation of synapse assembly	15/1144	38/3952	0.106204	0.410358	ENSG00000110400/ENSG00000135298/ENSG00000137462/ENSG00000146006/ENSG00000151208/ENSG00000154928/ENSG00000157017/ENSG00000175928/ENSG00000179915/ENSG00000187122/ENSG00000187764/ENSG00000196083/ENSG00000196189/ENSG00000196338/ENSG00000196358	15
BP	GO:1903169	regulation of calcium ion transmembrane transport	15/1144	38/3952	0.106204	0.410358	ENSG00000072062/ENSG00000088832/ENSG00000120899/ENSG00000124942/ENSG00000131504/ENSG00000135636/ENSG00000139890/ENSG00000154127/ENSG00000160211/ENSG00000171316/ENSG00000182389/ENSG00000197535/ENSG00000197943/ENSG00000239732/ENSG00000254087	15
BP	GO:0046718	viral entry into host cell	16/1144	41/3952	0.106301	0.410358	ENSG00000019582/ENSG00000073060/ENSG00000090339/ENSG00000105974/ENSG00000110400/ENSG00000121060/ENSG00000158769/ENSG00000166825/ENSG00000173402/ENSG00000185201/ENSG00000185885/ENSG00000196352/ENSG00000198373/ENSG00000203710/ENSG00000258227/ENSG00000260314	16
BP	GO:0099537	trans-synaptic signaling	64/1144	193/3952	0.108042	0.416613	ENSG00000007402/ENSG00000054523/ENSG00000072062/ENSG00000078053/ENSG00000079215/ENSG00000080854/ENSG00000084112/ENSG00000089169/ENSG00000100505/ENSG00000105402/ENSG00000105723/ENSG00000107864/ENSG00000108306/ENSG00000108576/ENSG00000111052/ENSG00000113749/ENSG00000113758/ENSG00000116396/ENSG00000120899/ENSG00000121297/ENSG00000125538/ENSG00000128594/ENSG00000131042/ENSG00000131626/ENSG00000131759…	64
BP	GO:0120036	plasma membrane bounded cell projection organization	135/1144	427/3952	0.109728	0.422639	ENSG00000004399/ENSG00000007237/ENSG00000008086/ENSG00000011201/ENSG00000015285/ENSG00000019991/ENSG00000030582/ENSG00000033327/ENSG00000047849/ENSG00000055163/ENSG00000067798/ENSG00000071054/ENSG00000072062/ENSG00000072518/ENSG00000073910/ENSG00000075624/ENSG00000076356/ENSG00000078018/ENSG00000079805/ENSG00000084731/ENSG00000086288/ENSG00000087258/ENSG00000087903/ENSG00000090339/ENSG00000092036…	135
BP	GO:0050920	regulation of chemotaxis	27/1144	75/3952	0.110511	0.424951	ENSG00000019582/ENSG00000035664/ENSG00000060237/ENSG00000105287/ENSG00000109743/ENSG00000112062/ENSG00000117115/ENSG00000120129/ENSG00000120899/ENSG00000128340/ENSG00000130150/ENSG00000135636/ENSG00000136238/ENSG00000136999/ENSG00000137801/ENSG00000148400/ENSG00000150455/ENSG00000166900/ENSG00000171049/ENSG00000180871/ENSG00000183049/ENSG00000187764/ENSG00000196189/ENSG00000197405/ENSG00000213654…	27
BP	GO:0005977	glycogen metabolic process	7/1144	15/3952	0.111692	0.424951	ENSG00000068976/ENSG00000100504/ENSG00000102445/ENSG00000105723/ENSG00000163754/ENSG00000173281/ENSG00000185950	7
BP	GO:0008333	endosome to lysosome transport	7/1144	15/3952	0.111692	0.424951	ENSG00000051009/ENSG00000102858/ENSG00000105339/ENSG00000134243/ENSG00000137177/ENSG00000143376/ENSG00000152223	7
BP	GO:0010470	regulation of gastrulation	7/1144	15/3952	0.111692	0.424951	ENSG00000060237/ENSG00000136634/ENSG00000136689/ENSG00000166484/ENSG00000173402/ENSG00000179820/ENSG00000197971	7
BP	GO:0030890	positive regulation of B cell proliferation	7/1144	15/3952	0.111692	0.424951	ENSG00000019582/ENSG00000109743/ENSG00000113916/ENSG00000134215/ENSG00000150455/ENSG00000185950/ENSG00000239732	7
BP	GO:0045806	negative regulation of endocytosis	7/1144	15/3952	0.111692	0.424951	ENSG00000105974/ENSG00000132535/ENSG00000136238/ENSG00000145016/ENSG00000146006/ENSG00000175471/ENSG00000188021	7
BP	GO:0050435	amyloid-beta metabolic process	7/1144	15/3952	0.111692	0.424951	ENSG00000105723/ENSG00000137642/ENSG00000160179/ENSG00000162736/ENSG00000175344/ENSG00000186318/ENSG00000196549	7
BP	GO:0061178	regulation of insulin secretion involved in cellular response to glucose stimulus	7/1144	15/3952	0.111692	0.424951	ENSG00000008130/ENSG00000071054/ENSG00000118263/ENSG00000123384/ENSG00000136238/ENSG00000157017/ENSG00000170837	7
BP	GO:0097242	amyloid-beta clearance	7/1144	15/3952	0.111692	0.424951	ENSG00000123384/ENSG00000125730/ENSG00000140443/ENSG00000141367/ENSG00000169896/ENSG00000196549/ENSG00000197405	7
BP	GO:1902373	negative regulation of mRNA catabolic process	7/1144	15/3952	0.111692	0.424951	ENSG00000018280/ENSG00000112062/ENSG00000128016/ENSG00000134815/ENSG00000150455/ENSG00000162889/ENSG00000172936	7
BP	GO:1990774	tumor necrosis factor secretion	7/1144	15/3952	0.111692	0.424951	ENSG00000088888/ENSG00000118113/ENSG00000157017/ENSG00000184988/ENSG00000187116/ENSG00000228278/ENSG00000229314	7
BP	GO:0098655	cation transmembrane transport	70/1144	213/3952	0.112395	0.427149	ENSG00000007402/ENSG00000014216/ENSG00000018280/ENSG00000058668/ENSG00000060237/ENSG00000064270/ENSG00000072062/ENSG00000073464/ENSG00000079215/ENSG00000079805/ENSG00000088832/ENSG00000099624/ENSG00000100985/ENSG00000102057/ENSG00000103335/ENSG00000105974/ENSG00000116396/ENSG00000119121/ENSG00000120899/ENSG00000123191/ENSG00000124942/ENSG00000127954/ENSG00000130402/ENSG00000131504/ENSG00000132535…	70
BP	GO:0060284	regulation of cell development	88/1144	272/3952	0.113037	0.428912	ENSG00000004399/ENSG00000008086/ENSG00000012223/ENSG00000019991/ENSG00000030582/ENSG00000035862/ENSG00000067182/ENSG00000071054/ENSG00000072518/ENSG00000076356/ENSG00000078018/ENSG00000079805/ENSG00000082014/ENSG00000087274/ENSG00000102837/ENSG00000105723/ENSG00000107263/ENSG00000107864/ENSG00000108576/ENSG00000111859/ENSG00000112137/ENSG00000113758/ENSG00000113916/ENSG00000115718/ENSG00000116584…	88
BP	GO:0072503	cellular divalent inorganic cation homeostasis	44/1144	129/3952	0.113109	0.428912	ENSG00000018280/ENSG00000058668/ENSG00000064270/ENSG00000064547/ENSG00000072062/ENSG00000088832/ENSG00000104936/ENSG00000105974/ENSG00000111424/ENSG00000120063/ENSG00000120899/ENSG00000123191/ENSG00000123384/ENSG00000125148/ENSG00000131504/ENSG00000132535/ENSG00000133065/ENSG00000137841/ENSG00000140090/ENSG00000140464/ENSG00000143546/ENSG00000148926/ENSG00000154127/ENSG00000157017/ENSG00000162341…	44
BP	GO:0000302	response to reactive oxygen species	25/1144	69/3952	0.114059	0.432038	ENSG00000019991/ENSG00000079805/ENSG00000086288/ENSG00000087258/ENSG00000089159/ENSG00000100985/ENSG00000115607/ENSG00000118503/ENSG00000118520/ENSG00000120129/ENSG00000120899/ENSG00000129465/ENSG00000130766/ENSG00000132510/ENSG00000135766/ENSG00000136634/ENSG00000138061/ENSG00000148346/ENSG00000155846/ENSG00000156711/ENSG00000158517/ENSG00000166484/ENSG00000170345/ENSG00000198053/ENSG00000257017	25
BP	GO:0098662	inorganic cation transmembrane transport	61/1144	184/3952	0.114966	0.434992	ENSG00000007402/ENSG00000018280/ENSG00000058668/ENSG00000060237/ENSG00000064270/ENSG00000072062/ENSG00000073464/ENSG00000079215/ENSG00000079805/ENSG00000088832/ENSG00000099624/ENSG00000102057/ENSG00000105974/ENSG00000116396/ENSG00000119121/ENSG00000120899/ENSG00000123191/ENSG00000124942/ENSG00000127954/ENSG00000130402/ENSG00000131504/ENSG00000133065/ENSG00000135636/ENSG00000137841/ENSG00000138411…	61
BP	GO:0008154	actin polymerization or depolymerization	24/1144	66/3952	0.11581	0.437705	ENSG00000007237/ENSG00000015285/ENSG00000070610/ENSG00000087274/ENSG00000090339/ENSG00000113758/ENSG00000115935/ENSG00000120899/ENSG00000124126/ENSG00000125753/ENSG00000131504/ENSG00000132970/ENSG00000135407/ENSG00000135596/ENSG00000136238/ENSG00000148450/ENSG00000149798/ENSG00000157017/ENSG00000163171/ENSG00000164877/ENSG00000172661/ENSG00000179820/ENSG00000197879/ENSG00000248905	24
BP	GO:0006066	alcohol metabolic process	31/1144	88/3952	0.117185	0.44008	ENSG00000003987/ENSG00000062282/ENSG00000070610/ENSG00000073060/ENSG00000073737/ENSG00000100243/ENSG00000100596/ENSG00000100605/ENSG00000108424/ENSG00000111424/ENSG00000120899/ENSG00000125538/ENSG00000128918/ENSG00000135437/ENSG00000135636/ENSG00000135929/ENSG00000137642/ENSG00000137841/ENSG00000138061/ENSG00000160179/ENSG00000160211/ENSG00000163803/ENSG00000165029/ENSG00000168918/ENSG00000169403…	31
BP	GO:0046651	lymphocyte proliferation	31/1144	88/3952	0.117185	0.44008	ENSG00000018280/ENSG00000019582/ENSG00000102034/ENSG00000105639/ENSG00000106348/ENSG00000107099/ENSG00000109743/ENSG00000113916/ENSG00000115904/ENSG00000118520/ENSG00000125538/ENSG00000128340/ENSG00000129465/ENSG00000131042/ENSG00000134215/ENSG00000134516/ENSG00000135870/ENSG00000136634/ENSG00000147065/ENSG00000150455/ENSG00000151208/ENSG00000160685/ENSG00000162736/ENSG00000168918/ENSG00000171916…	31
BP	GO:0099536	synaptic signaling	64/1144	194/3952	0.117392	0.44008	ENSG00000007402/ENSG00000054523/ENSG00000072062/ENSG00000078053/ENSG00000079215/ENSG00000080854/ENSG00000084112/ENSG00000089169/ENSG00000100505/ENSG00000105402/ENSG00000105723/ENSG00000107864/ENSG00000108306/ENSG00000108576/ENSG00000111052/ENSG00000113749/ENSG00000113758/ENSG00000116396/ENSG00000120899/ENSG00000121297/ENSG00000125538/ENSG00000128594/ENSG00000131042/ENSG00000131626/ENSG00000131759…	64
BP	GO:0046883	regulation of hormone secretion	23/1144	63/3952	0.117535	0.44008	ENSG00000007402/ENSG00000008130/ENSG00000071054/ENSG00000087460/ENSG00000099985/ENSG00000118263/ENSG00000118785/ENSG00000122641/ENSG00000123384/ENSG00000123836/ENSG00000125538/ENSG00000136238/ENSG00000136999/ENSG00000148737/ENSG00000157017/ENSG00000163083/ENSG00000170837/ENSG00000171316/ENSG00000182782/ENSG00000183044/ENSG00000185950/ENSG00000198216/ENSG00000272636	23
BP	GO:0002260	lymphocyte homeostasis	8/1144	18/3952	0.118493	0.44008	ENSG00000019582/ENSG00000105639/ENSG00000115904/ENSG00000118503/ENSG00000129465/ENSG00000135870/ENSG00000183018/ENSG00000254087	8
BP	GO:0003341	cilium movement	8/1144	18/3952	0.118493	0.44008	ENSG00000047578/ENSG00000092850/ENSG00000118997/ENSG00000129295/ENSG00000145491/ENSG00000165115/ENSG00000188596/ENSG00000256061	8
BP	GO:0006672	ceramide metabolic process	8/1144	18/3952	0.118493	0.44008	ENSG00000035681/ENSG00000067182/ENSG00000070610/ENSG00000100596/ENSG00000158470/ENSG00000164023/ENSG00000177628/ENSG00000184005	8
BP	GO:0006767	water-soluble vitamin metabolic process	8/1144	18/3952	0.118493	0.44008	ENSG00000014257/ENSG00000093134/ENSG00000100243/ENSG00000112299/ENSG00000112303/ENSG00000134827/ENSG00000136010/ENSG00000185339	8
BP	GO:0033077	T cell differentiation in thymus	8/1144	18/3952	0.118493	0.44008	ENSG00000019582/ENSG00000104853/ENSG00000112299/ENSG00000115904/ENSG00000129465/ENSG00000134516/ENSG00000185650/ENSG00000204103	8
BP	GO:0035914	skeletal muscle cell differentiation	8/1144	18/3952	0.118493	0.44008	ENSG00000116128/ENSG00000116604/ENSG00000148400/ENSG00000154928/ENSG00000159388/ENSG00000165887/ENSG00000170345/ENSG00000186174	8
BP	GO:0043506	regulation of JUN kinase activity	8/1144	18/3952	0.118493	0.44008	ENSG00000104814/ENSG00000120899/ENSG00000149269/ENSG00000160551/ENSG00000169554/ENSG00000174130/ENSG00000178607/ENSG00000239732	8
BP	GO:0043618	regulation of transcription from RNA polymerase II promoter in response to stress	8/1144	18/3952	0.118493	0.44008	ENSG00000005339/ENSG00000116016/ENSG00000130766/ENSG00000135766/ENSG00000148400/ENSG00000165887/ENSG00000166484/ENSG00000172216	8
BP	GO:0043620	regulation of DNA-templated transcription in response to stress	8/1144	18/3952	0.118493	0.44008	ENSG00000005339/ENSG00000116016/ENSG00000130766/ENSG00000135766/ENSG00000148400/ENSG00000165887/ENSG00000166484/ENSG00000172216	8
BP	GO:0045620	negative regulation of lymphocyte differentiation	8/1144	18/3952	0.118493	0.44008	ENSG00000008438/ENSG00000019582/ENSG00000105639/ENSG00000113916/ENSG00000122641/ENSG00000135870/ENSG00000136630/ENSG00000160685	8
BP	GO:0099084	postsynaptic specialization organization	8/1144	18/3952	0.118493	0.44008	ENSG00000128594/ENSG00000131042/ENSG00000146006/ENSG00000170558/ENSG00000179915/ENSG00000196083/ENSG00000196358/ENSG00000197283	8
BP	GO:2001243	negative regulation of intrinsic apoptotic signaling pathway	8/1144	18/3952	0.118493	0.44008	ENSG00000011422/ENSG00000019582/ENSG00000100985/ENSG00000112299/ENSG00000116584/ENSG00000161642/ENSG00000166484/ENSG00000178719	8
BP	GO:0045596	negative regulation of cell differentiation	67/1144	204/3952	0.119573	0.443612	ENSG00000008438/ENSG00000012223/ENSG00000019582/ENSG00000061273/ENSG00000065970/ENSG00000071054/ENSG00000078018/ENSG00000079385/ENSG00000100985/ENSG00000105639/ENSG00000105723/ENSG00000105974/ENSG00000108576/ENSG00000113916/ENSG00000116584/ENSG00000118785/ENSG00000120899/ENSG00000122641/ENSG00000123384/ENSG00000125538/ENSG00000126861/ENSG00000128016/ENSG00000129682/ENSG00000130402/ENSG00000131759…	67
BP	GO:0030041	actin filament polymerization	21/1144	57/3952	0.12086	0.447417	ENSG00000007237/ENSG00000015285/ENSG00000070610/ENSG00000087274/ENSG00000090339/ENSG00000113758/ENSG00000120899/ENSG00000124126/ENSG00000125753/ENSG00000131504/ENSG00000132970/ENSG00000135407/ENSG00000136238/ENSG00000148450/ENSG00000149798/ENSG00000163171/ENSG00000164877/ENSG00000172661/ENSG00000179820/ENSG00000197879/ENSG00000248905	21
BP	GO:0050792	regulation of viral process	21/1144	57/3952	0.12086	0.447417	ENSG00000012223/ENSG00000019582/ENSG00000088888/ENSG00000090061/ENSG00000096063/ENSG00000101558/ENSG00000121060/ENSG00000124107/ENSG00000128016/ENSG00000128383/ENSG00000139722/ENSG00000140464/ENSG00000148400/ENSG00000160710/ENSG00000174718/ENSG00000179262/ENSG00000185201/ENSG00000185591/ENSG00000185885/ENSG00000197081/ENSG00000244509	21
BP	GO:0031175	neuron projection development	98/1144	306/3952	0.121377	0.448847	ENSG00000004399/ENSG00000007237/ENSG00000008086/ENSG00000011201/ENSG00000019991/ENSG00000030582/ENSG00000033327/ENSG00000047849/ENSG00000055163/ENSG00000071054/ENSG00000072518/ENSG00000073910/ENSG00000075624/ENSG00000076356/ENSG00000078018/ENSG00000079805/ENSG00000087258/ENSG00000101558/ENSG00000105723/ENSG00000106070/ENSG00000107263/ENSG00000107864/ENSG00000110047/ENSG00000110400/ENSG00000112137…	98
BP	GO:0050801	ion homeostasis	70/1144	214/3952	0.121532	0.448937	ENSG00000012223/ENSG00000018280/ENSG00000030582/ENSG00000058668/ENSG00000060237/ENSG00000062282/ENSG00000064270/ENSG00000064547/ENSG00000072062/ENSG00000087086/ENSG00000088832/ENSG00000089472/ENSG00000104936/ENSG00000105974/ENSG00000111424/ENSG00000116016/ENSG00000120063/ENSG00000120899/ENSG00000123191/ENSG00000123384/ENSG00000125148/ENSG00000127954/ENSG00000131504/ENSG00000132535/ENSG00000132749…	70
BP	GO:0050851	antigen receptor-mediated signaling pathway	20/1144	54/3952	0.122431	0.451768	ENSG00000015285/ENSG00000043462/ENSG00000055208/ENSG00000060237/ENSG00000079385/ENSG00000082074/ENSG00000102010/ENSG00000105287/ENSG00000113303/ENSG00000132522/ENSG00000133246/ENSG00000134215/ENSG00000135870/ENSG00000149177/ENSG00000149269/ENSG00000166501/ENSG00000168918/ENSG00000197943/ENSG00000235568/ENSG00000254087	20
BP	GO:0000045	autophagosome assembly	9/1144	21/3952	0.123033	0.453016	ENSG00000078804/ENSG00000110046/ENSG00000116299/ENSG00000164938/ENSG00000176994/ENSG00000188021/ENSG00000198925/ENSG00000215114/ENSG00000258102	9
BP	GO:0006112	energy reserve metabolic process	9/1144	21/3952	0.123033	0.453016	ENSG00000068976/ENSG00000087460/ENSG00000100504/ENSG00000102445/ENSG00000105723/ENSG00000133116/ENSG00000163754/ENSG00000173281/ENSG00000185950	9
BP	GO:0008361	regulation of cell size	19/1144	51/3952	0.123916	0.454812	ENSG00000008086/ENSG00000078018/ENSG00000079805/ENSG00000087274/ENSG00000113758/ENSG00000118785/ENSG00000123384/ENSG00000129682/ENSG00000132359/ENSG00000134215/ENSG00000136238/ENSG00000140199/ENSG00000142784/ENSG00000147065/ENSG00000149269/ENSG00000166333/ENSG00000166579/ENSG00000187764/ENSG00000196189	19
BP	GO:0002287	alpha-beta T cell activation involved in immune response	10/1144	24/3952	0.125989	0.454812	ENSG00000069399/ENSG00000105639/ENSG00000113916/ENSG00000115604/ENSG00000131759/ENSG00000135870/ENSG00000136630/ENSG00000160685/ENSG00000168610/ENSG00000196189	10
BP	GO:0002293	alpha-beta T cell differentiation involved in immune response	10/1144	24/3952	0.125989	0.454812	ENSG00000069399/ENSG00000105639/ENSG00000113916/ENSG00000115604/ENSG00000131759/ENSG00000135870/ENSG00000136630/ENSG00000160685/ENSG00000168610/ENSG00000196189	10
BP	GO:0002294	CD4-positive, alpha-beta T cell differentiation involved in immune response	10/1144	24/3952	0.125989	0.454812	ENSG00000069399/ENSG00000105639/ENSG00000113916/ENSG00000115604/ENSG00000131759/ENSG00000135870/ENSG00000136630/ENSG00000160685/ENSG00000168610/ENSG00000196189	10
BP	GO:0007608	sensory perception of smell	10/1144	24/3952	0.125989	0.454812	ENSG00000124657/ENSG00000140090/ENSG00000176495/ENSG00000180934/ENSG00000181963/ENSG00000196778/ENSG00000221996/ENSG00000226288/ENSG00000243896/ENSG00000255307	10
BP	GO:0016573	histone acetylation	10/1144	24/3952	0.125989	0.454812	ENSG00000005339/ENSG00000080603/ENSG00000096070/ENSG00000124151/ENSG00000124422/ENSG00000125538/ENSG00000168137/ENSG00000171148/ENSG00000172534/ENSG00000198728	10
BP	GO:0030901	midbrain development	10/1144	24/3952	0.125989	0.454812	ENSG00000075624/ENSG00000115904/ENSG00000116729/ENSG00000117115/ENSG00000148396/ENSG00000151208/ENSG00000160211/ENSG00000176788/ENSG00000180871/ENSG00000197971	10
BP	GO:0031929	TOR signaling	10/1144	24/3952	0.125989	0.454812	ENSG00000025039/ENSG00000105723/ENSG00000130766/ENSG00000135956/ENSG00000138678/ENSG00000148730/ENSG00000160584/ENSG00000176994/ENSG00000177628/ENSG00000239521	10
BP	GO:0032945	negative regulation of mononuclear cell proliferation	10/1144	24/3952	0.125989	0.454812	ENSG00000118520/ENSG00000131042/ENSG00000135870/ENSG00000136634/ENSG00000151208/ENSG00000160685/ENSG00000168918/ENSG00000171916/ENSG00000172216/ENSG00000254087	10
BP	GO:0042310	vasoconstriction	10/1144	24/3952	0.125989	0.454812	ENSG00000090339/ENSG00000105974/ENSG00000107796/ENSG00000108576/ENSG00000113749/ENSG00000117298/ENSG00000128512/ENSG00000147459/ENSG00000148926/ENSG00000169403	10
BP	GO:0046916	cellular transition metal ion homeostasis	10/1144	24/3952	0.125989	0.454812	ENSG00000012223/ENSG00000018280/ENSG00000087086/ENSG00000089472/ENSG00000123191/ENSG00000125148/ENSG00000143546/ENSG00000148346/ENSG00000163220/ENSG00000167996	10
BP	GO:0050672	negative regulation of lymphocyte proliferation	10/1144	24/3952	0.125989	0.454812	ENSG00000118520/ENSG00000131042/ENSG00000135870/ENSG00000136634/ENSG00000151208/ENSG00000160685/ENSG00000168918/ENSG00000171916/ENSG00000172216/ENSG00000254087	10
BP	GO:1900076	regulation of cellular response to insulin stimulus	10/1144	24/3952	0.125989	0.454812	ENSG00000105723/ENSG00000106070/ENSG00000125538/ENSG00000136044/ENSG00000137642/ENSG00000149269/ENSG00000160685/ENSG00000166501/ENSG00000184557/ENSG00000197879	10
BP	GO:1901136	carbohydrate derivative catabolic process	17/1144	45/3952	0.126524	0.454812	ENSG00000008438/ENSG00000010404/ENSG00000070610/ENSG00000100024/ENSG00000101439/ENSG00000105723/ENSG00000117151/ENSG00000128383/ENSG00000133063/ENSG00000133800/ENSG00000136250/ENSG00000141012/ENSG00000158825/ENSG00000177628/ENSG00000186642/ENSG00000187446/ENSG00000244509	17
BP	GO:0098771	inorganic ion homeostasis	64/1144	195/3952	0.12726	0.454812	ENSG00000012223/ENSG00000018280/ENSG00000030582/ENSG00000058668/ENSG00000064270/ENSG00000064547/ENSG00000072062/ENSG00000087086/ENSG00000088832/ENSG00000089472/ENSG00000104936/ENSG00000105974/ENSG00000111424/ENSG00000116016/ENSG00000120063/ENSG00000120899/ENSG00000123191/ENSG00000123384/ENSG00000125148/ENSG00000127954/ENSG00000131504/ENSG00000132535/ENSG00000132749/ENSG00000133065/ENSG00000133116…	64
BP	GO:0006575	cellular modified amino acid metabolic process	16/1144	42/3952	0.127577	0.454812	ENSG00000042832/ENSG00000093134/ENSG00000095321/ENSG00000104324/ENSG00000111684/ENSG00000112299/ENSG00000112303/ENSG00000130707/ENSG00000132824/ENSG00000136010/ENSG00000148344/ENSG00000151012/ENSG00000160211/ENSG00000173597/ENSG00000178814/ENSG00000197208	16
BP	GO:0035264	multicellular organism growth	16/1144	42/3952	0.127577	0.454812	ENSG00000007402/ENSG00000087274/ENSG00000087460/ENSG00000115904/ENSG00000131759/ENSG00000140718/ENSG00000142784/ENSG00000157017/ENSG00000164190/ENSG00000167182/ENSG00000168610/ENSG00000171316/ENSG00000173706/ENSG00000173757/ENSG00000178966/ENSG00000185650	16
BP	GO:0051384	response to glucocorticoid	16/1144	42/3952	0.127577	0.454812	ENSG00000090339/ENSG00000118520/ENSG00000120129/ENSG00000128016/ENSG00000130707/ENSG00000136634/ENSG00000136689/ENSG00000138772/ENSG00000148926/ENSG00000155846/ENSG00000162551/ENSG00000169403/ENSG00000170345/ENSG00000170776/ENSG00000177628/ENSG00000185650	16
BP	GO:0072511	divalent inorganic cation transport	43/1144	127/3952	0.127634	0.454812	ENSG00000007402/ENSG00000018280/ENSG00000058668/ENSG00000064270/ENSG00000072062/ENSG00000087258/ENSG00000088832/ENSG00000090339/ENSG00000105383/ENSG00000105974/ENSG00000109047/ENSG00000111424/ENSG00000119121/ENSG00000120899/ENSG00000123191/ENSG00000124942/ENSG00000131042/ENSG00000131504/ENSG00000133065/ENSG00000134827/ENSG00000135636/ENSG00000137841/ENSG00000139890/ENSG00000140090/ENSG00000140464…	43
BP	GO:0008645	hexose transmembrane transport	11/1144	27/3952	0.1278	0.454812	ENSG00000070371/ENSG00000105723/ENSG00000106070/ENSG00000112062/ENSG00000125538/ENSG00000125730/ENSG00000130766/ENSG00000134243/ENSG00000136044/ENSG00000166501/ENSG00000185950	11
BP	GO:0045071	negative regulation of viral genome replication	11/1144	27/3952	0.1278	0.454812	ENSG00000012223/ENSG00000088888/ENSG00000090061/ENSG00000096063/ENSG00000101558/ENSG00000124107/ENSG00000128383/ENSG00000174718/ENSG00000185201/ENSG00000185885/ENSG00000244509	11
BP	GO:0046849	bone remodeling	11/1144	27/3952	0.1278	0.454812	ENSG00000101265/ENSG00000105514/ENSG00000118503/ENSG00000118785/ENSG00000120899/ENSG00000128340/ENSG00000136238/ENSG00000154127/ENSG00000155846/ENSG00000166340/ENSG00000168918	11
BP	GO:0048013	ephrin receptor signaling pathway	11/1144	27/3952	0.1278	0.454812	ENSG00000075624/ENSG00000100985/ENSG00000134215/ENSG00000136238/ENSG00000149269/ENSG00000154928/ENSG00000162736/ENSG00000184009/ENSG00000196411/ENSG00000197555/ENSG00000254087	11
BP	GO:0070664	negative regulation of leukocyte proliferation	11/1144	27/3952	0.1278	0.454812	ENSG00000118503/ENSG00000118520/ENSG00000131042/ENSG00000135870/ENSG00000136634/ENSG00000151208/ENSG00000160685/ENSG00000168918/ENSG00000171916/ENSG00000172216/ENSG00000254087	11
BP	GO:1904659	glucose transmembrane transport	11/1144	27/3952	0.1278	0.454812	ENSG00000070371/ENSG00000105723/ENSG00000106070/ENSG00000112062/ENSG00000125538/ENSG00000125730/ENSG00000130766/ENSG00000134243/ENSG00000136044/ENSG00000166501/ENSG00000185950	11
BP	GO:2000060	positive regulation of ubiquitin-dependent protein catabolic process	11/1144	27/3952	0.1278	0.454812	ENSG00000033800/ENSG00000105723/ENSG00000105974/ENSG00000120899/ENSG00000129993/ENSG00000137393/ENSG00000145632/ENSG00000173334/ENSG00000177628/ENSG00000179262/ENSG00000188021	11
BP	GO:0007612	learning	15/1144	39/3952	0.128403	0.454812	ENSG00000033800/ENSG00000079432/ENSG00000113749/ENSG00000124788/ENSG00000129682/ENSG00000132535/ENSG00000135298/ENSG00000137462/ENSG00000151012/ENSG00000159388/ENSG00000168374/ENSG00000170345/ENSG00000179915/ENSG00000196338/ENSG00000197283	15
BP	GO:0032602	chemokine production	12/1144	30/3952	0.128765	0.454812	ENSG00000019582/ENSG00000088888/ENSG00000123384/ENSG00000125538/ENSG00000136634/ENSG00000137462/ENSG00000143546/ENSG00000150455/ENSG00000163220/ENSG00000197971/ENSG00000198053/ENSG00000239732	12
BP	GO:0048709	oligodendrocyte differentiation	12/1144	30/3952	0.128765	0.454812	ENSG00000132970/ENSG00000134198/ENSG00000137462/ENSG00000146122/ENSG00000148400/ENSG00000158470/ENSG00000162736/ENSG00000173402/ENSG00000184221/ENSG00000184634/ENSG00000196338/ENSG00000254087	12
BP	GO:1902600	proton transmembrane transport	12/1144	30/3952	0.128765	0.454812	ENSG00000064270/ENSG00000073464/ENSG00000099624/ENSG00000130402/ENSG00000163406/ENSG00000185883/ENSG00000187446/ENSG00000197818/ENSG00000198712/ENSG00000198804/ENSG00000198938/ENSG00000250479	12
BP	GO:0001889	liver development	14/1144	36/3952	0.128936	0.454812	ENSG00000019991/ENSG00000079385/ENSG00000118503/ENSG00000118520/ENSG00000128918/ENSG00000130707/ENSG00000131759/ENSG00000136630/ENSG00000136634/ENSG00000148400/ENSG00000172216/ENSG00000196562/ENSG00000197081/ENSG00000197724	14
BP	GO:0007606	sensory perception of chemical stimulus	14/1144	36/3952	0.128936	0.454812	ENSG00000124657/ENSG00000137841/ENSG00000140090/ENSG00000176495/ENSG00000180934/ENSG00000181963/ENSG00000185899/ENSG00000188011/ENSG00000196778/ENSG00000197405/ENSG00000221996/ENSG00000226288/ENSG00000243896/ENSG00000255307	14
BP	GO:0042594	response to starvation	14/1144	36/3952	0.128936	0.454812	ENSG00000025039/ENSG00000110395/ENSG00000112977/ENSG00000116299/ENSG00000128016/ENSG00000130766/ENSG00000134755/ENSG00000141376/ENSG00000148926/ENSG00000163083/ENSG00000163545/ENSG00000177628/ENSG00000198911/ENSG00000258102	14
BP	GO:0048525	negative regulation of viral process	14/1144	36/3952	0.128936	0.454812	ENSG00000012223/ENSG00000088888/ENSG00000090061/ENSG00000096063/ENSG00000101558/ENSG00000121060/ENSG00000124107/ENSG00000128016/ENSG00000128383/ENSG00000140464/ENSG00000174718/ENSG00000185201/ENSG00000185885/ENSG00000244509	14
BP	GO:0071326	cellular response to monosaccharide stimulus	14/1144	36/3952	0.128936	0.454812	ENSG00000008130/ENSG00000067992/ENSG00000071054/ENSG00000072062/ENSG00000090339/ENSG00000118263/ENSG00000123384/ENSG00000136238/ENSG00000140443/ENSG00000155093/ENSG00000157017/ENSG00000170837/ENSG00000178607/ENSG00000185950	14
BP	GO:0071331	cellular response to hexose stimulus	14/1144	36/3952	0.128936	0.454812	ENSG00000008130/ENSG00000067992/ENSG00000071054/ENSG00000072062/ENSG00000090339/ENSG00000118263/ENSG00000123384/ENSG00000136238/ENSG00000140443/ENSG00000155093/ENSG00000157017/ENSG00000170837/ENSG00000178607/ENSG00000185950	14
BP	GO:0002456	T cell mediated immunity	13/1144	33/3952	0.129093	0.454812	ENSG00000015285/ENSG00000018280/ENSG00000069974/ENSG00000079385/ENSG00000090339/ENSG00000115594/ENSG00000115604/ENSG00000115607/ENSG00000118520/ENSG00000125538/ENSG00000129465/ENSG00000196352/ENSG00000204525	13
BP	GO:0018107	peptidyl-threonine phosphorylation	13/1144	33/3952	0.129093	0.454812	ENSG00000060237/ENSG00000064393/ENSG00000072062/ENSG00000072518/ENSG00000105287/ENSG00000105723/ENSG00000105767/ENSG00000112640/ENSG00000115170/ENSG00000133048/ENSG00000163349/ENSG00000166501/ENSG00000188322	13
BP	GO:0018210	peptidyl-threonine modification	13/1144	33/3952	0.129093	0.454812	ENSG00000060237/ENSG00000064393/ENSG00000072062/ENSG00000072518/ENSG00000105287/ENSG00000105723/ENSG00000105767/ENSG00000112640/ENSG00000115170/ENSG00000133048/ENSG00000163349/ENSG00000166501/ENSG00000188322	13
BP	GO:0035710	CD4-positive, alpha-beta T cell activation	13/1144	33/3952	0.129093	0.454812	ENSG00000069399/ENSG00000105639/ENSG00000113916/ENSG00000115604/ENSG00000124215/ENSG00000131759/ENSG00000135870/ENSG00000136630/ENSG00000160685/ENSG00000168610/ENSG00000171916/ENSG00000196189/ENSG00000196352	13
BP	GO:0045778	positive regulation of ossification	13/1144	33/3952	0.129093	0.454812	ENSG00000012223/ENSG00000019991/ENSG00000087460/ENSG00000115170/ENSG00000124813/ENSG00000133116/ENSG00000138829/ENSG00000164190/ENSG00000166333/ENSG00000172216/ENSG00000185885/ENSG00000196923/ENSG00000221869	13
BP	GO:0050868	negative regulation of T cell activation	13/1144	33/3952	0.129093	0.454812	ENSG00000019582/ENSG00000079385/ENSG00000105639/ENSG00000113916/ENSG00000118520/ENSG00000131042/ENSG00000135870/ENSG00000136630/ENSG00000136634/ENSG00000151208/ENSG00000160685/ENSG00000171916/ENSG00000172216	13
BP	GO:0001893	maternal placenta development	5/1144	10/3952	0.132522	0.457029	ENSG00000057657/ENSG00000111424/ENSG00000118785/ENSG00000157017/ENSG00000171223	5
BP	GO:0002479	antigen processing and presentation of exogenous peptide antigen via MHC class I, TAP-dependent	5/1144	10/3952	0.132522	0.457029	ENSG00000150337/ENSG00000158517/ENSG00000198019/ENSG00000204525/ENSG00000231925	5
BP	GO:0007026	negative regulation of microtubule depolymerization	5/1144	10/3952	0.132522	0.457029	ENSG00000067798/ENSG00000116584/ENSG00000129682/ENSG00000140854/ENSG00000160551	5
BP	GO:0007263	nitric oxide mediated signal transduction	5/1144	10/3952	0.132522	0.457029	ENSG00000058668/ENSG00000125148/ENSG00000137801/ENSG00000153904/ENSG00000171051	5
BP	GO:0007566	embryo implantation	5/1144	10/3952	0.132522	0.457029	ENSG00000100985/ENSG00000102265/ENSG00000117713/ENSG00000118785/ENSG00000125538	5
BP	GO:0010874	regulation of cholesterol efflux	5/1144	10/3952	0.132522	0.457029	ENSG00000123384/ENSG00000132522/ENSG00000160179/ENSG00000165029/ENSG00000198911	5
BP	GO:0030204	chondroitin sulfate metabolic process	5/1144	10/3952	0.132522	0.457029	ENSG00000010404/ENSG00000033100/ENSG00000103489/ENSG00000131873/ENSG00000147408	5
BP	GO:0031643	positive regulation of myelination	5/1144	10/3952	0.132522	0.457029	ENSG00000019991/ENSG00000077984/ENSG00000132970/ENSG00000140678/ENSG00000173402	5
BP	GO:0034656	nucleobase-containing small molecule catabolic process	5/1144	10/3952	0.132522	0.457029	ENSG00000100024/ENSG00000105723/ENSG00000128383/ENSG00000158825/ENSG00000244509	5
BP	GO:0043371	negative regulation of CD4-positive, alpha-beta T cell differentiation	5/1144	10/3952	0.132522	0.457029	ENSG00000105639/ENSG00000113916/ENSG00000135870/ENSG00000136630/ENSG00000160685	5
BP	GO:0045623	negative regulation of T-helper cell differentiation	5/1144	10/3952	0.132522	0.457029	ENSG00000105639/ENSG00000113916/ENSG00000135870/ENSG00000136630/ENSG00000160685	5
BP	GO:0050691	regulation of defense response to virus by host	5/1144	10/3952	0.132522	0.457029	ENSG00000056972/ENSG00000088888/ENSG00000118503/ENSG00000125538/ENSG00000163568	5
BP	GO:0051568	histone H3-K4 methylation	5/1144	10/3952	0.132522	0.457029	ENSG00000139718/ENSG00000167548/ENSG00000168298/ENSG00000168769/ENSG00000187605	5
BP	GO:0051647	nucleus localization	5/1144	10/3952	0.132522	0.457029	ENSG00000101104/ENSG00000132912/ENSG00000135723/ENSG00000165959/ENSG00000187122	5
BP	GO:0090025	regulation of monocyte chemotaxis	5/1144	10/3952	0.132522	0.457029	ENSG00000120129/ENSG00000130150/ENSG00000136999/ENSG00000171049/ENSG00000254087	5
BP	GO:0090278	negative regulation of peptide hormone secretion	5/1144	10/3952	0.132522	0.457029	ENSG00000071054/ENSG00000118263/ENSG00000136999/ENSG00000157017/ENSG00000163083	5
BP	GO:0140353	lipid export from cell	5/1144	10/3952	0.132522	0.457029	ENSG00000108984/ENSG00000118785/ENSG00000122641/ENSG00000125538/ENSG00000157017	5
BP	GO:1903214	regulation of protein targeting to mitochondrion	5/1144	10/3952	0.132522	0.457029	ENSG00000105723/ENSG00000128340/ENSG00000141279/ENSG00000164877/ENSG00000198911	5
BP	GO:1903432	regulation of TORC1 signaling	5/1144	10/3952	0.132522	0.457029	ENSG00000025039/ENSG00000130766/ENSG00000160584/ENSG00000176994/ENSG00000239521	5
BP	GO:1904738	vascular associated smooth muscle cell migration	5/1144	10/3952	0.132522	0.457029	ENSG00000084112/ENSG00000123384/ENSG00000128512/ENSG00000147459/ENSG00000149269	5
BP	GO:1904752	regulation of vascular associated smooth muscle cell migration	5/1144	10/3952	0.132522	0.457029	ENSG00000084112/ENSG00000123384/ENSG00000128512/ENSG00000147459/ENSG00000149269	5
BP	GO:0051130	positive regulation of cellular component organization	103/1144	324/3952	0.133059	0.458029	ENSG00000004399/ENSG00000008086/ENSG00000011422/ENSG00000015285/ENSG00000019991/ENSG00000030582/ENSG00000048707/ENSG00000067798/ENSG00000071054/ENSG00000072518/ENSG00000076356/ENSG00000079805/ENSG00000084112/ENSG00000087274/ENSG00000089159/ENSG00000090339/ENSG00000100985/ENSG00000103335/ENSG00000105287/ENSG00000105723/ENSG00000105974/ENSG00000107263/ENSG00000107864/ENSG00000110047/ENSG00000110395…	103
BP	GO:0034612	response to tumor necrosis factor	24/1144	67/3952	0.13308	0.458029	ENSG00000006062/ENSG00000067182/ENSG00000090339/ENSG00000105483/ENSG00000112062/ENSG00000116584/ENSG00000118503/ENSG00000120899/ENSG00000128016/ENSG00000130402/ENSG00000130707/ENSG00000131788/ENSG00000132522/ENSG00000133048/ENSG00000137801/ENSG00000148346/ENSG00000158480/ENSG00000161921/ENSG00000163349/ENSG00000163568/ENSG00000166333/ENSG00000170323/ENSG00000177628/ENSG00000185650	24
BP	GO:0016055	Wnt signaling pathway	45/1144	134/3952	0.134726	0.462766	ENSG00000058091/ENSG00000060237/ENSG00000072518/ENSG00000087258/ENSG00000092847/ENSG00000101849/ENSG00000105723/ENSG00000105974/ENSG00000106070/ENSG00000106829/ENSG00000107263/ENSG00000112062/ENSG00000116128/ENSG00000116729/ENSG00000118503/ENSG00000123384/ENSG00000136238/ENSG00000137462/ENSG00000137841/ENSG00000140332/ENSG00000141367/ENSG00000146122/ENSG00000148400/ENSG00000148737/ENSG00000150457…	45
BP	GO:1901615	organic hydroxy compound metabolic process	45/1144	134/3952	0.134726	0.462766	ENSG00000003987/ENSG00000042832/ENSG00000062282/ENSG00000070610/ENSG00000073060/ENSG00000073737/ENSG00000079156/ENSG00000100243/ENSG00000100596/ENSG00000100605/ENSG00000104324/ENSG00000108424/ENSG00000111424/ENSG00000116016/ENSG00000120899/ENSG00000123836/ENSG00000125538/ENSG00000128918/ENSG00000131480/ENSG00000135437/ENSG00000135636/ENSG00000135929/ENSG00000137642/ENSG00000137841/ENSG00000138061…	45
BP	GO:0051493	regulation of cytoskeleton organization	49/1144	147/3952	0.135631	0.465245	ENSG00000015285/ENSG00000067798/ENSG00000070610/ENSG00000072518/ENSG00000078018/ENSG00000087274/ENSG00000089159/ENSG00000090339/ENSG00000105723/ENSG00000109743/ENSG00000113758/ENSG00000116584/ENSG00000120899/ENSG00000123384/ENSG00000124126/ENSG00000125753/ENSG00000129682/ENSG00000131504/ENSG00000131626/ENSG00000134152/ENSG00000135407/ENSG00000135723/ENSG00000136238/ENSG00000140750/ENSG00000140854…	49
BP	GO:0006873	cellular ion homeostasis	57/1144	173/3952	0.135918	0.465245	ENSG00000012223/ENSG00000018280/ENSG00000030582/ENSG00000058668/ENSG00000064270/ENSG00000064547/ENSG00000072062/ENSG00000087086/ENSG00000088832/ENSG00000089472/ENSG00000104936/ENSG00000105974/ENSG00000111424/ENSG00000120063/ENSG00000120899/ENSG00000123191/ENSG00000123384/ENSG00000125148/ENSG00000131504/ENSG00000132535/ENSG00000132749/ENSG00000133065/ENSG00000137841/ENSG00000139832/ENSG00000140090…	57
BP	GO:0055065	metal ion homeostasis	57/1144	173/3952	0.135918	0.465245	ENSG00000012223/ENSG00000018280/ENSG00000058668/ENSG00000064270/ENSG00000064547/ENSG00000072062/ENSG00000087086/ENSG00000088832/ENSG00000089472/ENSG00000104936/ENSG00000105974/ENSG00000111424/ENSG00000116016/ENSG00000120063/ENSG00000120899/ENSG00000123191/ENSG00000123384/ENSG00000125148/ENSG00000127954/ENSG00000131504/ENSG00000132535/ENSG00000132749/ENSG00000133065/ENSG00000133116/ENSG00000137841…	57
BP	GO:0007409	axonogenesis	53/1144	160/3952	0.13599	0.465245	ENSG00000004399/ENSG00000008086/ENSG00000011201/ENSG00000033327/ENSG00000055163/ENSG00000072518/ENSG00000075624/ENSG00000076356/ENSG00000078018/ENSG00000079805/ENSG00000106070/ENSG00000110400/ENSG00000113758/ENSG00000115904/ENSG00000118263/ENSG00000118785/ENSG00000121454/ENSG00000123384/ENSG00000125170/ENSG00000125753/ENSG00000126861/ENSG00000128340/ENSG00000129682/ENSG00000133961/ENSG00000136040…	53
BP	GO:0010038	response to metal ion	35/1144	102/3952	0.136163	0.465371	ENSG00000060237/ENSG00000087274/ENSG00000090339/ENSG00000099624/ENSG00000100985/ENSG00000103569/ENSG00000104419/ENSG00000105974/ENSG00000118520/ENSG00000120129/ENSG00000120899/ENSG00000122359/ENSG00000123191/ENSG00000125148/ENSG00000130707/ENSG00000132535/ENSG00000132749/ENSG00000132965/ENSG00000133065/ENSG00000137801/ENSG00000140848/ENSG00000143546/ENSG00000148344/ENSG00000158517/ENSG00000160211…	35
BP	GO:0015850	organic hydroxy compound transport	22/1144	61/3952	0.137759	0.469889	ENSG00000073060/ENSG00000075624/ENSG00000079156/ENSG00000079385/ENSG00000089351/ENSG00000103569/ENSG00000105974/ENSG00000108576/ENSG00000118785/ENSG00000123384/ENSG00000132522/ENSG00000140396/ENSG00000157017/ENSG00000158869/ENSG00000160179/ENSG00000163959/ENSG00000165029/ENSG00000165269/ENSG00000175003/ENSG00000180934/ENSG00000183044/ENSG00000198911	22
BP	GO:0050731	positive regulation of peptidyl-tyrosine phosphorylation	22/1144	61/3952	0.137759	0.469889	ENSG00000019582/ENSG00000019991/ENSG00000067182/ENSG00000090339/ENSG00000099985/ENSG00000111859/ENSG00000115170/ENSG00000116584/ENSG00000120899/ENSG00000132535/ENSG00000149177/ENSG00000150337/ENSG00000157017/ENSG00000158517/ENSG00000163235/ENSG00000164509/ENSG00000168610/ENSG00000184557/ENSG00000187116/ENSG00000187764/ENSG00000254087/ENSG00000272398	22
BP	GO:0030030	cell projection organization	137/1144	438/3952	0.139182	0.47427	ENSG00000004399/ENSG00000007237/ENSG00000008086/ENSG00000011201/ENSG00000015285/ENSG00000019991/ENSG00000030582/ENSG00000033327/ENSG00000047849/ENSG00000055163/ENSG00000067798/ENSG00000071054/ENSG00000072062/ENSG00000072518/ENSG00000073910/ENSG00000075624/ENSG00000076356/ENSG00000077327/ENSG00000078018/ENSG00000079805/ENSG00000084731/ENSG00000086288/ENSG00000087258/ENSG00000087903/ENSG00000090339…	137
BP	GO:0009914	hormone transport	28/1144	80/3952	0.140218	0.477325	ENSG00000007402/ENSG00000008130/ENSG00000071054/ENSG00000087460/ENSG00000099985/ENSG00000118263/ENSG00000118785/ENSG00000122641/ENSG00000123384/ENSG00000123836/ENSG00000125538/ENSG00000136238/ENSG00000136689/ENSG00000136999/ENSG00000148737/ENSG00000148926/ENSG00000155093/ENSG00000157017/ENSG00000163083/ENSG00000170837/ENSG00000171316/ENSG00000182782/ENSG00000183044/ENSG00000185950/ENSG00000197535…	28
BP	GO:0001505	regulation of neurotransmitter levels	38/1144	112/3952	0.141883	0.479151	ENSG00000058668/ENSG00000079215/ENSG00000079805/ENSG00000089169/ENSG00000090339/ENSG00000100024/ENSG00000100505/ENSG00000105402/ENSG00000105974/ENSG00000108306/ENSG00000108576/ENSG00000111052/ENSG00000116396/ENSG00000118113/ENSG00000120899/ENSG00000125538/ENSG00000130707/ENSG00000131626/ENSG00000135604/ENSG00000136238/ENSG00000136634/ENSG00000137462/ENSG00000138061/ENSG00000139190/ENSG00000140563…	38
BP	GO:0007268	chemical synaptic transmission	62/1144	190/3952	0.143534	0.479151	ENSG00000007402/ENSG00000054523/ENSG00000072062/ENSG00000078053/ENSG00000079215/ENSG00000080854/ENSG00000084112/ENSG00000089169/ENSG00000100505/ENSG00000105402/ENSG00000105723/ENSG00000107864/ENSG00000108306/ENSG00000108576/ENSG00000111052/ENSG00000113749/ENSG00000113758/ENSG00000116396/ENSG00000120899/ENSG00000121297/ENSG00000125538/ENSG00000128594/ENSG00000131042/ENSG00000131626/ENSG00000131759…	62
BP	GO:0098916	anterograde trans-synaptic signaling	62/1144	190/3952	0.143534	0.479151	ENSG00000007402/ENSG00000054523/ENSG00000072062/ENSG00000078053/ENSG00000079215/ENSG00000080854/ENSG00000084112/ENSG00000089169/ENSG00000100505/ENSG00000105402/ENSG00000105723/ENSG00000107864/ENSG00000108306/ENSG00000108576/ENSG00000111052/ENSG00000113749/ENSG00000113758/ENSG00000116396/ENSG00000120899/ENSG00000121297/ENSG00000125538/ENSG00000128594/ENSG00000131042/ENSG00000131626/ENSG00000131759…	62
BP	GO:0006305	DNA alkylation	6/1144	13/3952	0.144109	0.479151	ENSG00000076108/ENSG00000087460/ENSG00000156414/ENSG00000165097/ENSG00000170345/ENSG00000187605	6
BP	GO:0006306	DNA methylation	6/1144	13/3952	0.144109	0.479151	ENSG00000076108/ENSG00000087460/ENSG00000156414/ENSG00000165097/ENSG00000170345/ENSG00000187605	6
BP	GO:0007032	endosome organization	6/1144	13/3952	0.144109	0.479151	ENSG00000051009/ENSG00000069974/ENSG00000111540/ENSG00000135956/ENSG00000139722/ENSG00000173456	6
BP	GO:0010543	regulation of platelet activation	6/1144	13/3952	0.144109	0.479151	ENSG00000079385/ENSG00000154127/ENSG00000158869/ENSG00000178726/ENSG00000183044/ENSG00000254087	6
BP	GO:0014003	oligodendrocyte development	6/1144	13/3952	0.144109	0.479151	ENSG00000132970/ENSG00000137462/ENSG00000158470/ENSG00000162736/ENSG00000184634/ENSG00000254087	6
BP	GO:0014743	regulation of muscle hypertrophy	6/1144	13/3952	0.144109	0.479151	ENSG00000058668/ENSG00000067182/ENSG00000105723/ENSG00000148400/ENSG00000149269/ENSG00000160211	6
BP	GO:0030225	macrophage differentiation	6/1144	13/3952	0.144109	0.479151	ENSG00000100985/ENSG00000122641/ENSG00000134198/ENSG00000137462/ENSG00000164509/ENSG00000173334	6
BP	GO:0032663	regulation of interleukin-2 production	6/1144	13/3952	0.144109	0.479151	ENSG00000061273/ENSG00000067798/ENSG00000105287/ENSG00000118503/ENSG00000125538/ENSG00000128016	6
BP	GO:0033028	myeloid cell apoptotic process	6/1144	13/3952	0.144109	0.479151	ENSG00000151012/ENSG00000158869/ENSG00000167207/ENSG00000180871/ENSG00000182782/ENSG00000258227	6
BP	GO:0043489	RNA stabilization	6/1144	13/3952	0.144109	0.479151	ENSG00000018280/ENSG00000112062/ENSG00000128016/ENSG00000150455/ENSG00000162889/ENSG00000172936	6
BP	GO:0045622	regulation of T-helper cell differentiation	6/1144	13/3952	0.144109	0.479151	ENSG00000105639/ENSG00000113916/ENSG00000131759/ENSG00000135870/ENSG00000136630/ENSG00000160685	6
BP	GO:0046324	regulation of glucose import	6/1144	13/3952	0.144109	0.479151	ENSG00000070371/ENSG00000105723/ENSG00000106070/ENSG00000112062/ENSG00000136044/ENSG00000185950	6
BP	GO:0048255	mRNA stabilization	6/1144	13/3952	0.144109	0.479151	ENSG00000018280/ENSG00000112062/ENSG00000128016/ENSG00000150455/ENSG00000162889/ENSG00000172936	6
BP	GO:0048857	neural nucleus development	6/1144	13/3952	0.144109	0.479151	ENSG00000075624/ENSG00000117115/ENSG00000148396/ENSG00000160211/ENSG00000176788/ENSG00000197971	6
BP	GO:0050994	regulation of lipid catabolic process	6/1144	13/3952	0.144109	0.479151	ENSG00000073060/ENSG00000125538/ENSG00000137642/ENSG00000182782/ENSG00000185950/ENSG00000214456	6
BP	GO:0051653	spindle localization	6/1144	13/3952	0.144109	0.479151	ENSG00000047849/ENSG00000100345/ENSG00000108424/ENSG00000116584/ENSG00000166579/ENSG00000215114	6
BP	GO:0070741	response to interleukin-6	6/1144	13/3952	0.144109	0.479151	ENSG00000064932/ENSG00000090339/ENSG00000110395/ENSG00000133048/ENSG00000168610/ENSG00000184557	6
BP	GO:0072678	T cell migration	6/1144	13/3952	0.144109	0.479151	ENSG00000060237/ENSG00000090339/ENSG00000107099/ENSG00000129465/ENSG00000147065/ENSG00000161921	6
BP	GO:1901264	carbohydrate derivative transport	6/1144	13/3952	0.144109	0.479151	ENSG00000073060/ENSG00000160179/ENSG00000174885/ENSG00000175782/ENSG00000176087/ENSG00000197506	6
BP	GO:1901607	alpha-amino acid biosynthetic process	6/1144	13/3952	0.144109	0.479151	ENSG00000058668/ENSG00000060982/ENSG00000079215/ENSG00000130707/ENSG00000132824/ENSG00000160200	6
BP	GO:1903018	regulation of glycoprotein metabolic process	6/1144	13/3952	0.144109	0.479151	ENSG00000009830/ENSG00000101439/ENSG00000105639/ENSG00000148737/ENSG00000162736/ENSG00000187446	6
BP	GO:0031345	negative regulation of cell projection organization	19/1144	52/3952	0.144686	0.480139	ENSG00000047849/ENSG00000071054/ENSG00000078018/ENSG00000079805/ENSG00000105723/ENSG00000111837/ENSG00000118785/ENSG00000123384/ENSG00000126861/ENSG00000129682/ENSG00000132359/ENSG00000137261/ENSG00000141522/ENSG00000145632/ENSG00000183762/ENSG00000187764/ENSG00000196189/ENSG00000196338/ENSG00000197283	19
BP	GO:0035303	regulation of dephosphorylation	19/1144	52/3952	0.144686	0.480139	ENSG00000060237/ENSG00000088832/ENSG00000104936/ENSG00000105383/ENSG00000105656/ENSG00000112137/ENSG00000112379/ENSG00000112419/ENSG00000112640/ENSG00000116698/ENSG00000129465/ENSG00000131042/ENSG00000134668/ENSG00000155846/ENSG00000173281/ENSG00000177628/ENSG00000187446/ENSG00000187764/ENSG00000213949	19
BP	GO:0035239	tube morphogenesis	89/1144	279/3952	0.144898	0.480377	ENSG00000004399/ENSG00000010327/ENSG00000019991/ENSG00000030582/ENSG00000057657/ENSG00000061273/ENSG00000063245/ENSG00000064393/ENSG00000065970/ENSG00000072062/ENSG00000079385/ENSG00000086062/ENSG00000092847/ENSG00000100345/ENSG00000105287/ENSG00000105974/ENSG00000108175/ENSG00000111424/ENSG00000112062/ENSG00000115170/ENSG00000115904/ENSG00000116016/ENSG00000117713/ENSG00000118503/ENSG00000120063…	89
BP	GO:0031589	cell-substrate adhesion	41/1144	122/3952	0.146796	0.484723	ENSG00000070759/ENSG00000071054/ENSG00000072110/ENSG00000079805/ENSG00000086548/ENSG00000089159/ENSG00000102837/ENSG00000106780/ENSG00000109743/ENSG00000110799/ENSG00000111859/ENSG00000113916/ENSG00000120899/ENSG00000122861/ENSG00000123384/ENSG00000124126/ENSG00000128340/ENSG00000130402/ENSG00000131626/ENSG00000132470/ENSG00000133800/ENSG00000136238/ENSG00000137801/ENSG00000141376/ENSG00000141503…	41
BP	GO:0030203	glycosaminoglycan metabolic process	18/1144	49/3952	0.146916	0.484723	ENSG00000008438/ENSG00000008513/ENSG00000010404/ENSG00000019991/ENSG00000033100/ENSG00000055955/ENSG00000070614/ENSG00000086062/ENSG00000103489/ENSG00000125538/ENSG00000131873/ENSG00000133800/ENSG00000141012/ENSG00000141367/ENSG00000147408/ENSG00000158470/ENSG00000182197/ENSG00000187446	18
BP	GO:0048736	appendage development	18/1144	49/3952	0.146916	0.484723	ENSG00000005339/ENSG00000076356/ENSG00000087460/ENSG00000117298/ENSG00000124813/ENSG00000128918/ENSG00000131759/ENSG00000132470/ENSG00000138829/ENSG00000148400/ENSG00000151012/ENSG00000157933/ENSG00000164190/ENSG00000168014/ENSG00000171316/ENSG00000183762/ENSG00000198363/ENSG00000248905	18
BP	GO:0060173	limb development	18/1144	49/3952	0.146916	0.484723	ENSG00000005339/ENSG00000076356/ENSG00000087460/ENSG00000117298/ENSG00000124813/ENSG00000128918/ENSG00000131759/ENSG00000132470/ENSG00000138829/ENSG00000148400/ENSG00000151012/ENSG00000157933/ENSG00000164190/ENSG00000168014/ENSG00000171316/ENSG00000183762/ENSG00000198363/ENSG00000248905	18
BP	GO:1903900	regulation of viral life cycle	18/1144	49/3952	0.146916	0.484723	ENSG00000012223/ENSG00000019582/ENSG00000088888/ENSG00000090061/ENSG00000096063/ENSG00000101558/ENSG00000121060/ENSG00000124107/ENSG00000128383/ENSG00000139722/ENSG00000140464/ENSG00000148400/ENSG00000160710/ENSG00000174718/ENSG00000179262/ENSG00000185201/ENSG00000185885/ENSG00000244509	18
BP	GO:0072507	divalent inorganic cation homeostasis	45/1144	135/3952	0.147791	0.486674	ENSG00000018280/ENSG00000058668/ENSG00000064270/ENSG00000064547/ENSG00000072062/ENSG00000088832/ENSG00000104936/ENSG00000105974/ENSG00000111424/ENSG00000120063/ENSG00000120899/ENSG00000123191/ENSG00000123384/ENSG00000125148/ENSG00000131504/ENSG00000132535/ENSG00000133065/ENSG00000133116/ENSG00000137841/ENSG00000140090/ENSG00000140464/ENSG00000143546/ENSG00000148926/ENSG00000154127/ENSG00000157017…	45
BP	GO:0198738	cell-cell signaling by wnt	45/1144	135/3952	0.147791	0.486674	ENSG00000058091/ENSG00000060237/ENSG00000072518/ENSG00000087258/ENSG00000092847/ENSG00000101849/ENSG00000105723/ENSG00000105974/ENSG00000106070/ENSG00000106829/ENSG00000107263/ENSG00000112062/ENSG00000116128/ENSG00000116729/ENSG00000118503/ENSG00000123384/ENSG00000136238/ENSG00000137462/ENSG00000137841/ENSG00000140332/ENSG00000141367/ENSG00000146122/ENSG00000148400/ENSG00000148737/ENSG00000150457…	45
BP	GO:0032943	mononuclear cell proliferation	31/1144	90/3952	0.148076	0.487145	ENSG00000018280/ENSG00000019582/ENSG00000102034/ENSG00000105639/ENSG00000106348/ENSG00000107099/ENSG00000109743/ENSG00000113916/ENSG00000115904/ENSG00000118520/ENSG00000125538/ENSG00000128340/ENSG00000129465/ENSG00000131042/ENSG00000134215/ENSG00000134516/ENSG00000135870/ENSG00000136634/ENSG00000147065/ENSG00000150455/ENSG00000151208/ENSG00000160685/ENSG00000162736/ENSG00000168918/ENSG00000171916…	31
BP	GO:0098660	inorganic ion transmembrane transport	64/1144	197/3952	0.148551	0.48824	ENSG00000007402/ENSG00000018280/ENSG00000058668/ENSG00000060237/ENSG00000064270/ENSG00000072062/ENSG00000073464/ENSG00000079215/ENSG00000079805/ENSG00000088832/ENSG00000099624/ENSG00000102057/ENSG00000105974/ENSG00000112053/ENSG00000116396/ENSG00000119121/ENSG00000120899/ENSG00000123191/ENSG00000124942/ENSG00000127954/ENSG00000130402/ENSG00000131504/ENSG00000133065/ENSG00000135636/ENSG00000136295…	64
BP	GO:0014074	response to purine-containing compound	17/1144	46/3952	0.149072	0.489483	ENSG00000084112/ENSG00000103569/ENSG00000107263/ENSG00000108576/ENSG00000120129/ENSG00000120899/ENSG00000125538/ENSG00000130707/ENSG00000155846/ENSG00000169403/ENSG00000170345/ENSG00000171223/ENSG00000178726/ENSG00000180509/ENSG00000185650/ENSG00000186642/ENSG00000198838	17
BP	GO:0001941	postsynaptic membrane organization	7/1144	16/3952	0.151005	0.490238	ENSG00000084112/ENSG00000128594/ENSG00000132535/ENSG00000151012/ENSG00000170558/ENSG00000179915/ENSG00000196338	7
BP	GO:0002820	negative regulation of adaptive immune response	7/1144	16/3952	0.151005	0.490238	ENSG00000079385/ENSG00000105639/ENSG00000113916/ENSG00000118520/ENSG00000135870/ENSG00000160685/ENSG00000203710	7
BP	GO:0018198	peptidyl-cysteine modification	7/1144	16/3952	0.151005	0.490238	ENSG00000058668/ENSG00000105514/ENSG00000143546/ENSG00000163220/ENSG00000163812/ENSG00000163958/ENSG00000204160	7
BP	GO:0030101	natural killer cell activation	7/1144	16/3952	0.151005	0.490238	ENSG00000008438/ENSG00000057657/ENSG00000069974/ENSG00000102034/ENSG00000115604/ENSG00000143376/ENSG00000153208	7
BP	GO:0043114	regulation of vascular permeability	7/1144	16/3952	0.151005	0.490238	ENSG00000079385/ENSG00000148926/ENSG00000149177/ENSG00000153904/ENSG00000159842/ENSG00000180871/ENSG00000186642	7
BP	GO:0051453	regulation of intracellular pH	7/1144	16/3952	0.151005	0.490238	ENSG00000018280/ENSG00000030582/ENSG00000139832/ENSG00000185883/ENSG00000187446/ENSG00000188687/ENSG00000197818	7
BP	GO:0060612	adipose tissue development	7/1144	16/3952	0.151005	0.490238	ENSG00000062282/ENSG00000100596/ENSG00000101493/ENSG00000118263/ENSG00000137642/ENSG00000140718/ENSG00000157017	7
BP	GO:0070206	protein trimerization	7/1144	16/3952	0.151005	0.490238	ENSG00000011451/ENSG00000019582/ENSG00000118520/ENSG00000127954/ENSG00000132965/ENSG00000148346/ENSG00000157933	7
BP	GO:1902369	negative regulation of RNA catabolic process	7/1144	16/3952	0.151005	0.490238	ENSG00000018280/ENSG00000112062/ENSG00000128016/ENSG00000134815/ENSG00000150455/ENSG00000162889/ENSG00000172936	7
BP	GO:0010921	regulation of phosphatase activity	16/1144	43/3952	0.151127	0.490238	ENSG00000060237/ENSG00000088832/ENSG00000104936/ENSG00000105383/ENSG00000105656/ENSG00000112137/ENSG00000112379/ENSG00000112419/ENSG00000112640/ENSG00000129465/ENSG00000134668/ENSG00000155846/ENSG00000173281/ENSG00000187446/ENSG00000187764/ENSG00000213949	16
BP	GO:0010977	negative regulation of neuron projection development	16/1144	43/3952	0.151127	0.490238	ENSG00000071054/ENSG00000078018/ENSG00000105723/ENSG00000118785/ENSG00000123384/ENSG00000126861/ENSG00000129682/ENSG00000132359/ENSG00000137261/ENSG00000141522/ENSG00000145632/ENSG00000183762/ENSG00000187764/ENSG00000196189/ENSG00000196338/ENSG00000197283	16
BP	GO:0046631	alpha-beta T cell activation	16/1144	43/3952	0.151127	0.490238	ENSG00000057657/ENSG00000069399/ENSG00000102034/ENSG00000105639/ENSG00000113916/ENSG00000115604/ENSG00000124215/ENSG00000131759/ENSG00000134516/ENSG00000135870/ENSG00000136630/ENSG00000160685/ENSG00000168610/ENSG00000171916/ENSG00000196189/ENSG00000196352	16
BP	GO:0007186	G protein-coupled receptor signaling pathway	77/1144	240/3952	0.151161	0.490238	ENSG00000013583/ENSG00000014257/ENSG00000058668/ENSG00000058866/ENSG00000064547/ENSG00000079805/ENSG00000084234/ENSG00000087258/ENSG00000087460/ENSG00000100485/ENSG00000102858/ENSG00000105723/ENSG00000105974/ENSG00000108352/ENSG00000110237/ENSG00000113749/ENSG00000115904/ENSG00000116584/ENSG00000120063/ENSG00000123384/ENSG00000124126/ENSG00000124657/ENSG00000125730/ENSG00000127084/ENSG00000128340…	77
BP	GO:0007259	receptor signaling pathway via JAK-STAT	15/1144	40/3952	0.153041	0.49257	ENSG00000033800/ENSG00000067182/ENSG00000069399/ENSG00000099985/ENSG00000105639/ENSG00000105974/ENSG00000120899/ENSG00000136634/ENSG00000138061/ENSG00000148400/ENSG00000164509/ENSG00000168610/ENSG00000173757/ENSG00000184557/ENSG00000254087	15
BP	GO:0008643	carbohydrate transport	15/1144	40/3952	0.153041	0.49257	ENSG00000070371/ENSG00000103569/ENSG00000105723/ENSG00000106070/ENSG00000112062/ENSG00000125538/ENSG00000125730/ENSG00000130766/ENSG00000134243/ENSG00000136044/ENSG00000164124/ENSG00000165269/ENSG00000166501/ENSG00000176087/ENSG00000185950	15
BP	GO:0097696	receptor signaling pathway via STAT	15/1144	40/3952	0.153041	0.49257	ENSG00000033800/ENSG00000067182/ENSG00000069399/ENSG00000099985/ENSG00000105639/ENSG00000105974/ENSG00000120899/ENSG00000136634/ENSG00000138061/ENSG00000148400/ENSG00000164509/ENSG00000168610/ENSG00000173757/ENSG00000184557/ENSG00000254087	15
BP	GO:0045069	regulation of viral genome replication	14/1144	37/3952	0.154766	0.49257	ENSG00000012223/ENSG00000088888/ENSG00000090061/ENSG00000096063/ENSG00000101558/ENSG00000124107/ENSG00000128383/ENSG00000148400/ENSG00000160710/ENSG00000174718/ENSG00000179262/ENSG00000185201/ENSG00000185885/ENSG00000244509	14
BP	GO:0045580	regulation of T cell differentiation	14/1144	37/3952	0.154766	0.49257	ENSG00000019582/ENSG00000057657/ENSG00000104853/ENSG00000105639/ENSG00000108175/ENSG00000112299/ENSG00000113916/ENSG00000115904/ENSG00000131042/ENSG00000131759/ENSG00000135870/ENSG00000136630/ENSG00000160685/ENSG00000203710	14
[truncated: 3,254 more rows]

## Sheet: blue
ONTOLOGY	ID	Description	GeneRatio	BgRatio	pvalue	p.adjust	geneID	Count
[truncated: 4,097 more rows]

## Sheet: yellow
ONTOLOGY	ID	Description	GeneRatio	BgRatio	pvalue	p.adjust	geneID	Count
[truncated: 2,769 more rows]

## Sheet: black
ONTOLOGY	ID	Description	GeneRatio	BgRatio	pvalue	p.adjust	qvalue	geneID	Count
[truncated: 1,469 more rows]
