# Supplementary material for: Complex Age- and Cancer-Related Changes in Human Blood Transcriptome—Implications for Pan-Cancer Diagnostics
Source: Front Genet. 2021 Oct 15;12:746879. doi: 10.3389/fgene.2021.746879 (PMC8554330; doi:10.3389/fgene.2021.746879)
Supplement: Supplementary file 5 [file Table1.XLSX]

## Sheet: S Table 1
Supplementary Table 1. Information of the 75 samples
sample	type	sex	age	age_group	cancer-affected tissue	stage	in dataset
X47	cancer	female	54	51_60	breast	II	training
X60	cancer	female	56	51_60	esophagus	II	training
X67	cancer	female	62	61_70	breast	II	training
X71	cancer	female	57	51_60	breast	II	training
X96	cancer	female	66	61_70	breast	I	training
X99	cancer	female	42	41_50	breast	I	training
X139	cancer	female	46	41_50	breast	II	training
X140	cancer	female	54	51_60	breast	II	test
X153	cancer	female	72	71_90	stomach	III	training
X158	cancer	female	62	61_70	breast	I	training
X170	cancer	female	69	61_70	breast	II	training
X171	cancer	female	66	61_70	breast	II	training
X178	cancer	female	40	31_40	thyroid	I	training
X181	cancer	female	75	71_90	rectum	III	training
X190	cancer	female	58	51_60	esophagus	III	training
X323	cancer	female	37	31_40	colon	NA	training
X401	cancer	female	38	31_40	breast	I	training
X415	cancer	female	44	41_50	breast	II	training
X425	cancer	female	31	31_40	breast	II	test
X426	cancer	female	62	61_70	rectum	III	training
X443	cancer	female	62	61_70	uterus	II	training
X445	cancer	female	51	51_60	breast	I	training
X450	cancer	female	62	61_70	colon	III	test
X460	cancer	female	58	51_60	stomach	III	training
X471	cancer	female	36	31_40	breast	II	training
X478	cancer	female	26	21_30	rectum	III	training
X482	cancer	female	44	41_50	uterus	IV	test
X496	cancer	female	37	31_40	breast	I	training
X497	cancer	female	58	51_60	esophagus	III	training
X508	cancer	female	70	61_70	esophagus	II	training
X517	cancer	female	64	61_70	thyroid	I	training
X540	cancer	female	47	41_50	breast	II	training
X551	cancer	female	57	51_60	breast	I	test
X556	cancer	female	64	61_70	stomach	II	test
X573	cancer	female	35	31_40	breast	I	test
X578	cancer	female	68	61_70	colon	III	test
X605	cancer	female	71	71_90	colon	II	training
X632	cancer	female	37	31_40	rectum	III	test
X650	cancer	female	24	21_30	thyroid	I	test
X651	cancer	female	60	51_60	rectum	NA	training
X688	cancer	female	45	41_50	uterus	I	test
X693	cancer	female	57	51_60	rectum	I	training
X704	cancer	female	82	71_90	colon	III	training
X723	cancer	female	53	51_60	uterus	II	test
X727	cancer	female	61	61_70	colon	III	test
X801	healthy	female	35	31_40	NA	NA	training
X802	healthy	female	53	51_60	NA	NA	training
X803	healthy	female	54	51_60	NA	NA	training
X804	healthy	female	55	51_60	NA	NA	training
X805	healthy	female	28	21_30	NA	NA	test
X806	healthy	female	43	41_50	NA	NA	training
X807	healthy	female	30	21_30	NA	NA	test
X808	healthy	female	34	31_40	NA	NA	training
X809	healthy	female	28	21_30	NA	NA	test
X810	healthy	female	28	21_30	NA	NA	training
X811	healthy	female	25	21_30	NA	NA	test
X812	healthy	female	49	41_50	NA	NA	training
X813	healthy	female	61	61_70	NA	NA	training
X814	healthy	female	42	41_50	NA	NA	training
X815	healthy	female	32	31_40	NA	NA	test
X816	healthy	female	31	31_40	NA	NA	training
X817	healthy	female	34	31_40	NA	NA	training
X818	healthy	female	73	71_90	NA	NA	training
X819	healthy	female	78	71_90	NA	NA	training
X820	healthy	female	58	51_60	NA	NA	test
X821	healthy	female	55	51_60	NA	NA	training
X822	healthy	female	50	41_50	NA	NA	training
X823	healthy	female	63	61_70	NA	NA	training
X824	healthy	female	65	61_70	NA	NA	training
X825	healthy	female	48	41_50	NA	NA	test
X826	healthy	female	71	71_90	NA	NA	training
X827	healthy	female	68	61_70	NA	NA	training
X828	healthy	female	61	61_70	NA	NA	training
X829	healthy	female	73	71_90	NA	NA	test
X830	healthy	female	78	71_90	NA	NA	test

## Sheet: S Table 2
Supplementary Table 2. Differentially expressed genes between cancer and normal samples of the training dataset
Geneid	baseMean	log2FoldChange	lfcSE	stat	pvalue	padj
ENSG00000269900	16324.7	-2.42385	0.194678	-11.0994	1.26233e-28	2.83658e-24
ENSG00000274266	1930.65	-2.12557	0.194881	-9.55731	1.20861e-21	1.35793e-17
ENSG00000206597	42.9105	-2.44394	0.257078	-8.48344	2.18628e-17	1.6376e-13
ENSG00000278233	496.535	-4.53505	0.52003	-8.21495	2.12256e-16	1.1924e-12
ENSG00000202538	67.4386	-2.20548	0.25333	-7.66765	1.75175e-14	7.87273e-11
ENSG00000207496	17.888	-2.43455	0.28844	-7.52849	5.13309e-14	1.92243e-10
ENSG00000201998	25.1537	-2.00077	0.239873	-7.2444	4.34347e-13	1.39432e-09
ENSG00000200087	1746.37	-1.58861	0.19431	-6.82196	8.98042e-12	2.52249e-08
ENSG00000212232	295.559	-1.62519	0.203028	-6.70923	1.95661e-11	4.88521e-08
ENSG00000279400	14.5224	4.93315	0.701815	6.65434	2.84567e-11	6.3945e-08
ENSG00000206652	128.461	-1.48079	0.184567	-6.59789	4.17053e-11	8.51962e-08
ENSG00000065361	11.1449	-4.22998	0.614881	-6.45157	1.10694e-10	2.07284e-07
ENSG00000257743	188.694	1.91654	0.258803	6.38906	1.66906e-10	2.88503e-07
chrY|.|23318814|23468583	85.9608	4.88267	0.745615	6.19574	5.80113e-10	9.31123e-07
ENSG00000077348	65.1917	-0.883446	0.103956	-5.968	2.40176e-09	3.598e-06
ENSG00000238622	11.5759	-1.95137	0.287271	-5.87715	4.17388e-09	5.86195e-06
ENSG00000200795	17.6311	-1.95523	0.29215	-5.79223	6.94581e-09	9.18113e-06
ENSG00000106780	5114.3	1.1603	0.155281	5.77833	7.54457e-09	9.41855e-06
ENSG00000135486	8226.02	-0.743997	0.0834086	-5.76634	8.10127e-09	9.58125e-06
ENSG00000079215	107.606	3.36103	0.539461	5.74276	9.31454e-09	1.04653e-05
ENSG00000207304	4.10635	-2.47463	0.386216	-5.72631	1.02641e-08	1.0983e-05
ENSG00000105373	3056.64	-0.894969	0.112245	-5.62993	1.8028e-08	1.84139e-05
ENSG00000200320	19.0529	-2.29087	0.362841	-5.58878	2.28665e-08	2.23406e-05
ENSG00000241294	51.6083	2.62973	0.428461	5.52371	3.31922e-08	3.10775e-05
ENSG00000230551	555.888	0.767038	0.0923864	5.45539	4.88658e-08	4.39225e-05
ENSG00000100985	448.221	2.04346	0.328358	5.4222	5.88701e-08	4.78503e-05
ENSG00000222112	41.2636	1.67755	0.260873	5.42223	5.88611e-08	4.78503e-05
ENSG00000252010	688.336	-1.25037	0.182167	-5.41993	5.96238e-08	4.78503e-05
ENSG00000211649	44.2232	2.46386	0.40895	5.38164	7.38086e-08	5.71915e-05
ENSG00000143947	8225.79	-0.739367	0.0887048	-5.36986	7.87977e-08	5.90221e-05
ENSG00000086062	448.568	0.816451	0.104727	5.2844	1.26118e-07	9.14196e-05
ENSG00000152463	17.648	3.08234	0.535545	5.26436	1.40676e-07	9.87853e-05
ENSG00000234814	6.4266	2.34669	0.403745	5.16082	2.45871e-07	0.000167423
ENSG00000162511	3446.03	0.975257	0.140276	5.07729	3.82852e-07	0.000245802
ENSG00000274585	280.254	-1.52386	0.248241	-5.07903	3.79361e-07	0.000245802
ENSG00000149273	7511.4	-0.790473	0.104574	-5.04369	4.56646e-07	0.000285036
ENSG00000240767	32.7425	1.1355	0.173186	5.03775	4.71045e-07	0.000286077
ENSG00000211644	35.7756	2.11183	0.368513	5.01691	5.25099e-07	0.000310513
ENSG00000105202	675.993	-0.812455	0.109848	-5.00163	5.68485e-07	0.000311545
ENSG00000145425	17999.6	-0.754257	0.0982025	-5.00214	5.66972e-07	0.000311545
ENSG00000200354	5.08536	-1.94426	0.336154	-5.00133	5.69347e-07	0.000311545
ENSG00000259600	21.842	1.95782	0.339161	4.997	5.82301e-07	0.000311545
chr12|+|77965089|78142976	45.002	2.9449	0.538546	4.97983	6.36396e-07	0.000332569
ENSG00000259651	19.4397	1.56476	0.26244	4.9601	7.04565e-07	0.000359825
ENSG00000137154	17965.2	-0.703559	0.089032	-4.94794	7.50043e-07	0.000374538
ENSG00000271204	46.2194	5.0374	0.968366	4.93033	8.20926e-07	0.000401022
ENSG00000211668	53.147	1.92313	0.337013	4.92591	8.39668e-07	0.000401451
ENSG00000167996	5948.8	0.97441	0.144788	4.91323	8.95871e-07	0.000419398
chr11|.|121624190|121692089	389.88	1.30536	0.212568	4.90348	9.41515e-07	0.000431771
ENSG00000179119	457.416	0.558702	0.0603862	4.89628	9.76671e-07	0.000438936
ENSG00000229899	48.9657	1.18282	0.189734	4.84776	1.24865e-06	0.000550163
ENSG00000249138	150.805	1.3897	0.232607	4.84364	1.27479e-06	0.000550882
ENSG00000275143	2.74555	-2.25511	0.411866	-4.83671	1.32003e-06	0.000559666
ENSG00000232573	34.1726	1.13108	0.179859	4.82628	1.39108e-06	0.000578871
ENSG00000216316	35.3328	0.903189	0.133167	4.80715	1.531e-06	0.000614342
ENSG00000278231	114.128	1.14599	0.183651	4.80782	1.52589e-06	0.000614342
ENSG00000170921	304.699	1.03927	0.162231	4.78474	1.71211e-06	0.00067496
ENSG00000171094	8.67779	-6.23554	1.25104	-4.77404	1.80562e-06	0.000699554
ENSG00000185862	1704.65	1.00215	0.155629	4.74922	2.042e-06	0.000777726
ENSG00000010404	1191.79	0.939033	0.14266	4.73854	2.15266e-06	0.000782998
ENSG00000143256	149.824	-0.629613	0.077301	-4.74222	2.11385e-06	0.000782998
ENSG00000175928	41.3648	2.01718	0.370244	4.73781	2.16038e-06	0.000782998
ENSG00000089159	410.428	0.938632	0.142728	4.73347	2.20715e-06	0.000787252
ENSG00000175274	65.1069	1.36746	0.234209	4.71557	2.41036e-06	0.000837324
ENSG00000235852	30.2574	-1.16668	0.19167	-4.71458	2.42206e-06	0.000837324
ENSG00000262001	47.0208	0.932592	0.142174	4.70944	2.48402e-06	0.000845734
ENSG00000148346	206.187	2.57588	0.492014	4.70077	2.59187e-06	0.0008565
ENSG00000257017	384.971	2.78671	0.536847	4.70093	2.58983e-06	0.0008565
chrY|+|15849300|16025385	20.2669	2.66513	0.513329	4.67943	2.87667e-06	0.000936836
ENSG00000139572	52.9853	2.91018	0.567466	4.66485	3.08841e-06	0.000991425
ENSG00000224950	58.7092	0.882426	0.133094	4.65379	3.25894e-06	0.00103143
ENSG00000259379	12.8209	2.16858	0.410489	4.64213	3.4483e-06	0.00107621
ENSG00000111859	1447.86	0.897414	0.136871	4.63488	3.57143e-06	0.00109936
ENSG00000128602	5.30954	-3.06949	0.606431	-4.62782	3.6954e-06	0.00112215
chr5|-|173097387|173173316	16.0659	2.17648	0.414626	4.61487	3.93334e-06	0.00117848
ENSG00000067646	5.675	4.57976	0.937915	4.60247	4.17517e-06	0.00123074
ENSG00000224083	9.2885	1.89171	0.354031	4.60038	4.2173e-06	0.00123074
ENSG00000162407	9.51924	1.44273	0.257038	4.58957	4.44157e-06	0.00127957
ENSG00000075624	8640.51	0.967249	0.153971	4.57369	4.79214e-06	0.00134605
ENSG00000238917	99.9804	-1.33126	0.233498	-4.5749	4.76439e-06	0.00134605
ENSG00000166340	510.779	0.93312	0.146936	4.5604	5.10565e-06	0.00141641
chr1|-|180891843|180941849	331.162	0.827567	0.124175	4.54627	5.46052e-06	0.00147835
ENSG00000064666	977.544	0.734234	0.103609	4.54786	5.4195e-06	0.00147835
ENSG00000087116	11.6262	3.87222	0.794523	4.54259	5.55683e-06	0.00148189
ENSG00000182885	321.155	1.27779	0.223478	4.54075	5.60549e-06	0.00148189
ENSG00000111261	232.203	1.32976	0.235641	4.52692	5.98494e-06	0.00151767
ENSG00000135636	1701.96	1.28239	0.224946	4.53158	5.85445e-06	0.00151767
ENSG00000180509	355.632	1.59726	0.29479	4.526	6.01096e-06	0.00151767
ENSG00000241755	32.5808	2.2867	0.446697	4.53028	5.8905e-06	0.00151767
chr13|-|64419619|64552594	6.51121	-2.71637	0.542409	-4.52303	6.09615e-06	0.00152207
chr1|-|116985627|117039224	765.488	0.815583	0.122516	4.51002	6.48222e-06	0.00158631
ENSG00000105501	42.8115	1.53223	0.281443	4.50961	6.4946e-06	0.00158631
chr12|+|77718626|77799646	25.4049	3.35874	0.687795	4.50092	6.76596e-06	0.00161742
ENSG00000235174	6.46761	-1.76675	0.333979	-4.50243	6.71821e-06	0.00161742
chr8|+|98156253|98206547	1259.22	1.06075	0.177358	4.49775	6.86763e-06	0.00162445
ENSG00000179833	293.67	0.595967	0.0741897	4.48758	7.20361e-06	0.00168617
ENSG00000118503	404.959	0.959015	0.15551	4.47548	7.62396e-06	0.00176616
ENSG00000235408	3.37967	-2.35839	0.469029	-4.46742	7.91669e-06	0.00181263
ENSG00000240864	103.784	2.49357	0.499496	4.46556	7.98587e-06	0.00181263
ENSG00000145016	249.045	0.74118	0.107368	4.45334	8.45438e-06	0.00184445
ENSG00000161021	301.309	0.734826	0.105863	4.45664	8.32532e-06	0.00184445
ENSG00000198792	84.9914	1.07192	0.181567	4.45504	8.38778e-06	0.00184445
ENSG00000278196	42.4774	1.77884	0.340144	4.45637	8.33574e-06	0.00184445
ENSG00000112299	778.701	1.6737	0.318981	4.42242	9.75993e-06	0.00207049
ENSG00000116852	789.217	0.66472	0.0908325	4.42227	9.76692e-06	0.00207049
ENSG00000211664	6.39553	2.91841	0.60033	4.4232	9.72505e-06	0.00207049
chr11|-|6051648|6107916	57.8539	1.9086	0.373806	4.40218	1.07171e-05	0.00225068
ENSG00000209582	29.5042	-1.47638	0.276069	-4.39508	1.10731e-05	0.00230393
chrX|-|154616989|154683657	162.995	0.859396	0.135808	4.39119	1.1273e-05	0.002324
chr10|+|45941567|45992839	618.313	1.12511	0.196637	4.3841	1.16465e-05	0.00233816
chr15|.|33360086|33441983	713.371	1.58471	0.301796	4.37936	1.19027e-05	0.00233816
chr6|+|27869137|27924558	237.536	1.13953	0.200116	4.37994	1.1871e-05	0.00233816
ENSG00000115590	1975.67	1.68527	0.324845	4.37821	1.1966e-05	0.00233816
ENSG00000230789	36.4222	1.12084	0.195684	4.38363	1.16717e-05	0.00233816
ENSG00000259001	1358.34	-1.58014	0.300691	-4.38028	1.18529e-05	0.00233816
ENSG00000089505	19.1932	1.03255	0.17585	4.37598	1.20887e-05	0.00233953
ENSG00000131652	161.165	-0.602585	0.0776237	-4.37432	1.21813e-05	0.00233953
ENSG00000117318	48.3292	-1.07754	0.186374	-4.37026	1.24099e-05	0.00236325
chr12|.|94903322|94960898	164.799	1.07206	0.185717	4.35619	1.32344e-05	0.00247067
chr13|.|110036072|110094920	827.94	2.39108	0.488639	4.35505	1.33039e-05	0.00247067
ENSG00000167658	14704.3	-0.794264	0.121916	-4.35736	1.31641e-05	0.00247067
ENSG00000274265	487.365	0.696059	0.0995635	4.34923	1.36613e-05	0.00251626
ENSG00000145113	2.54728	-3.42512	0.729087	-4.33704	1.44411e-05	0.00263827
ENSG00000183454	7.36891	-3.63577	0.778456	-4.3326	1.47362e-05	0.00267046
ENSG00000101846	130.555	0.751675	0.113048	4.32241	1.54333e-05	0.00276251
ENSG00000102010	182.053	1.56965	0.302346	4.3216	1.549e-05	0.00276251
ENSG00000257335	4142.06	1.22189	0.222148	4.3163	1.58665e-05	0.00280738
ENSG00000174748	9279.87	-0.574057	0.0720891	-4.31442	1.60024e-05	0.0028093
ENSG00000178719	425.007	1.14266	0.204014	4.3116	1.6208e-05	0.00282333
ENSG00000198918	7311.45	-0.589403	0.0758008	-4.30561	1.66526e-05	0.00287847
ENSG00000177463	1445.76	0.628433	0.0849681	4.30042	1.70477e-05	0.00292427
ENSG00000134463	111.94	1.74515	0.344822	4.2982	1.72191e-05	0.00293128
ENSG00000058668	1621.02	0.726958	0.10807	4.2928	1.76436e-05	0.00298098
ENSG00000250608	23.6793	1.85659	0.371768	4.28643	1.81567e-05	0.00304477
ENSG00000238795	2281.2	-0.750117	0.113735	-4.28263	1.84701e-05	0.00305178
ENSG00000279679	5.8001	1.56983	0.305056	4.28379	1.83738e-05	0.00305178
ENSG00000132589	633.194	0.884892	0.145375	4.27762	1.88898e-05	0.00307589
ENSG00000160796	1134.41	0.846637	0.136423	4.27789	1.88676e-05	0.00307589
ENSG00000163191	239.354	1.10534	0.197339	4.2683	1.96967e-05	0.00318421
ENSG00000077984	191.486	1.02834	0.179449	4.26477	2.00111e-05	0.00321192
ENSG00000251441	41.1645	1.21503	0.223429	4.26084	2.03662e-05	0.00324574
ENSG00000012223	654.433	2.46671	0.51762	4.25734	2.06878e-05	0.0032609
ENSG00000197756	8998.64	-0.643453	0.0893888	-4.25578	2.08321e-05	0.0032609
ENSG00000239521	80.8632	0.911702	0.152445	4.25509	2.08967e-05	0.0032609
chr7|.|105966002|106130170	9619.47	1.28846	0.241559	4.24505	2.18544e-05	0.00338682
ENSG00000251791	706.772	-0.951077	0.162423	-4.23612	2.27419e-05	0.00350023
ENSG00000183019	107.593	2.11626	0.438173	4.22944	2.34269e-05	0.00358113
ENSG00000183172	131.021	-0.84403	0.137637	-4.22121	2.42995e-05	0.00368942
ENSG00000198925	177.935	0.816918	0.131328	4.21756	2.46963e-05	0.00372449
ENSG00000161970	8660.24	-0.606087	0.0814074	-4.21402	2.50866e-05	0.00375814
ENSG00000259671	12.3363	1.60818	0.319635	4.20838	2.57211e-05	0.00382767
ENSG00000112053	126.912	1.19637	0.222258	4.19935	2.67687e-05	0.00392979
ENSG00000129933	366.469	0.813372	0.131096	4.19797	2.69319e-05	0.00392979
ENSG00000146122	57.5085	2.24132	0.47102	4.2	2.66915e-05	0.00392979
chr7|+|65860110|65917296	141.982	1.33672	0.256419	4.18723	2.82375e-05	0.00406747
ENSG00000197249	1077.81	0.955011	0.165216	4.18832	2.81022e-05	0.00406747
ENSG00000178607	776.101	0.778792	0.123282	4.18356	2.86984e-05	0.00408153
ENSG00000183691	91.253	-1.22794	0.230624	-4.1839	2.86548e-05	0.00408153
ENSG00000140538	4.70533	-3.38516	0.747566	-4.17638	2.9618e-05	0.00418583
chr11|-|12922704|13030579	17.6107	-3.49028	0.775224	-4.16298	3.14125e-05	0.00438428
ENSG00000198734	630.214	1.17988	0.220221	4.16331	3.13669e-05	0.00438428
ENSG00000113916	1476.46	1.14305	0.21149	4.16104	3.16802e-05	0.00438608
ENSG00000242094	261.12	0.84942	0.140956	4.16006	3.18157e-05	0.00438608
ENSG00000089902	795.633	0.757208	0.118907	4.15596	3.23919e-05	0.00443828
ENSG00000269958	42.2683	0.844557	0.140098	4.15084	3.31262e-05	0.00451138
ENSG00000222489	6.40835	-1.43765	0.283406	-4.14463	3.40369e-05	0.00460749
ENSG00000280202	28.4558	0.957167	0.167648	4.14042	3.46665e-05	0.00466462
ENSG00000186431	355.802	1.29675	0.250821	4.12131	3.76726e-05	0.00503894
ENSG00000115594	237.714	1.10399	0.204265	4.11702	3.83811e-05	0.00510332
chr12|-|74689305|74992937	33.9774	-1.58089	0.320304	-4.11439	3.88201e-05	0.00513133
ENSG00000124788	2034.85	0.700692	0.106429	4.11221	3.9189e-05	0.0051498
ENSG00000132694	344.778	0.929252	0.162099	4.10995	3.95739e-05	0.00517014
ENSG00000105974	12.7977	1.64215	0.335922	4.10547	4.03495e-05	0.005241
ENSG00000273213	48.152	1.09878	0.204161	4.09358	4.24757e-05	0.00548547
ENSG00000185950	826.101	1.17559	0.22336	4.08558	4.39662e-05	0.00564032
ENSG00000251546	115.225	1.61042	0.32988	4.08447	4.41768e-05	0.00564032
ENSG00000008988	9520.73	-0.632649	0.0907133	-4.07454	4.61059e-05	0.00578796
ENSG00000064393	787.65	0.92205	0.161708	4.07534	4.59467e-05	0.00578796
ENSG00000124469	85.586	2.17207	0.468322	4.07633	4.5752e-05	0.00578796
ENSG00000130707	4.85995	1.58375	0.325337	4.05954	4.91689e-05	0.00610428
ENSG00000271304	6.66064	1.57869	0.324033	4.06024	4.90221e-05	0.00610428
ENSG00000068650	921.08	0.871948	0.150098	4.05676	4.97582e-05	0.00614349
ENSG00000143624	510.6	0.641228	0.0934628	4.04646	5.19979e-05	0.00638495
chr3|.|71633141|71728438	3145.04	0.884461	0.153632	4.04491	5.2343e-05	0.00639239
chr9|-|69798223|69869341	266.324	1.53958	0.316001	4.03968	5.35245e-05	0.00650117
ENSG00000099995	408.939	0.671389	0.101118	4.03842	5.38124e-05	0.00650117
ENSG00000134419	8628.84	-0.597406	0.0828315	-4.03677	5.4193e-05	0.00651215
ENSG00000255031	141.151	0.789	0.130378	4.03415	5.4801e-05	0.00655018
ENSG00000178904	499.545	0.954795	0.17168	4.02936	5.59295e-05	0.00664969
ENSG00000281969	21.0992	2.57507	0.574768	4.02256	5.7569e-05	0.0068086
ENSG00000237788	23.4714	1.09285	0.206386	4.02069	5.80275e-05	0.00682689
ENSG00000165030	504.941	0.840605	0.14401	4.01063	6.05564e-05	0.00705058
ENSG00000222898	9.19246	1.63713	0.342551	4.01136	6.03704e-05	0.00705058
ENSG00000121410	32.0182	-0.826075	0.14059	-4.00485	6.20564e-05	0.00718798
ENSG00000137166	12.1515	1.52207	0.314767	3.99989	6.33722e-05	0.00730276
chr3|.|154632456|154702503	465.293	1.21995	0.239821	3.99013	6.60367e-05	0.00757097
ENSG00000186395	86.4595	-0.721075	0.114942	-3.98496	6.74908e-05	0.00762769
ENSG00000220517	32.1868	0.949924	0.172316	3.98622	6.71345e-05	0.00762769
ENSG00000279098	16.5257	1.14536	0.221424	3.98476	6.75497e-05	0.00762769
ENSG00000164970	68.382	0.93907	0.169745	3.98266	6.81482e-05	0.00765679
chr4|.|78547763|78606697	46.3655	0.718665	0.114456	3.98083	6.86763e-05	0.00767774
ENSG00000134686	725.799	1.10415	0.211475	3.97737	6.96826e-05	0.00769484
ENSG00000211666	74.2385	1.41883	0.290507	3.97855	6.93381e-05	0.00769484
ENSG00000234741	1183.83	-0.598075	0.0842493	-3.97677	6.98566e-05	0.00769484
chr2|-|101818225|101869375	381.599	1.23224	0.243969	3.97266	7.10733e-05	0.00779068
ENSG00000178966	150.03	0.677851	0.104479	3.97033	7.17719e-05	0.00782906
ENSG00000116251	5522.08	-0.637918	0.0946161	-3.96216	7.42754e-05	0.008063
ENSG00000198242	4661.08	-0.577191	0.0795134	-3.95099	7.78271e-05	0.00840794
ENSG00000118960	154.638	0.671875	0.103585	3.94693	7.91605e-05	0.00851108
ENSG00000258476	58.3053	1.47636	0.308074	3.93843	8.20166e-05	0.00876074
ENSG00000270141	190.128	-1.23546	0.246952	-3.93771	8.22623e-05	0.00876074
chr5|.|10465139|10553516	928.178	1.09491	0.211425	3.9346	8.33361e-05	0.00883323
ENSG00000188596	64.9436	1.2792	0.259385	3.9176	8.94348e-05	0.00943517
ENSG00000235321	2.52496	2.35429	0.534606	3.91177	9.16214e-05	0.00962067
ENSG00000163682	6728.64	-0.715244	0.115693	-3.90871	9.27891e-05	0.00969798
ENSG00000133110	7.93652	5.56506	1.35806	3.90412	9.45695e-05	0.0098383
ENSG00000211677	448.804	1.2237	0.246307	3.90026	9.60891e-05	0.00991222
ENSG00000230069	13.6051	1.16657	0.23167	3.90008	9.61624e-05	0.00991222
chr6|.|109005972|109072828	473.43	0.844602	0.149209	3.89766	9.71275e-05	0.00996599
ENSG00000197405	529.591	0.990927	0.18691	3.89435	9.84631e-05	0.0100571
ENSG00000168297	390.061	0.776008	0.131885	3.88953	0.000100437	0.0102123
ENSG00000159842	454.288	0.789208	0.135531	3.88231	0.00010347	0.0104271
ENSG00000175003	42.8281	1.37748	0.287139	3.8812	0.000103942	0.0104271
ENSG00000243806	20.9259	1.0859	0.211985	3.88171	0.000103724	0.0104271
chr9|.|107761015|107831751	659.102	1.24084	0.252238	3.8765	0.000105968	0.0105571
ENSG00000183307	67.3649	1.10627	0.217552	3.87602	0.000106177	0.0105571
ENSG00000244491	5.6273	-1.53876	0.329226	-3.87494	0.000106653	0.0105577
chr7|-|127622160|127672237	2614.73	0.972135	0.183192	3.8708	0.000108478	0.0106913
ENSG00000211679	202.902	1.87926	0.418055	3.86607	0.000110603	0.0108531
ENSG00000049239	309.075	0.679753	0.108033	3.85731	0.000114641	0.0111519
ENSG00000148396	292.145	0.598598	0.0869908	3.85746	0.000114573	0.0111519
ENSG00000159339	782.505	1.27264	0.26214	3.85141	0.00011744	0.0113498
ENSG00000196205	183.357	-0.769449	0.131505	-3.8509	0.000117685	0.0113498
chr1|-|206076932|206137829	4173.39	1.33518	0.278645	3.8477	0.00011923	0.0114496
ENSG00000250254	46.6047	1.082	0.213079	3.8435	0.000121291	0.011598
ENSG00000118495	205.668	0.873393	0.158944	3.84009	0.000122988	0.0116656
ENSG00000243273	4.95631	1.81054	0.402998	3.84	0.000123036	0.0116656
ENSG00000049540	3.1083	4.06964	0.993092	3.83309	0.000126546	0.0118484
ENSG00000148730	1412.64	0.567072	0.07929	3.83451	0.000125816	0.0118484
ENSG00000233030	44.3104	1.17809	0.238721	3.83318	0.000126499	0.0118484
ENSG00000237711	9.85523	1.2977	0.270665	3.82267	0.000132013	0.012309
ENSG00000244116	74.834	1.41622	0.301825	3.82073	0.000133057	0.0123551
ENSG00000136942	4064.26	-0.608685	0.0905329	-3.81796	0.000134561	0.0124433
chr13|-|109811206|109924376	1485.23	1.52906	0.33182	3.81541	0.000135957	0.0125208
ENSG00000260997	25.3388	0.843598	0.152297	3.81205	0.000137819	0.0126405
ENSG00000139722	359.868	0.732225	0.123119	3.81086	0.000138484	0.0126499
chr13|.|31356097|31407669	195.193	0.953118	0.181164	3.80916	0.00013944	0.0126857
ENSG00000268734	95.5051	1.28882	0.269522	3.80596	0.000141254	0.0127988
ENSG00000211658	2.31316	2.38972	0.559214	3.80298	0.000142963	0.0129017
ENSG00000079805	1565.77	0.602138	0.0892473	3.7996	0.000144931	0.0129751
ENSG00000140563	4490.33	0.767631	0.132786	3.80008	0.000144647	0.0129751
chr1|+|185285488|185346334	146.734	0.950678	0.181571	3.78719	0.000152358	0.0131828
chr3|+|3894568|3974545	32.31	1.41658	0.304473	3.78866	0.00015146	0.0131828
ENSG00000033100	333.29	0.517248	0.0670384	3.79207	0.000149399	0.0131828
ENSG00000120709	656.825	0.796975	0.140799	3.79222	0.000149306	0.0131828
ENSG00000120899	816.743	0.673792	0.108397	3.78939	0.000151015	0.0131828
ENSG00000162551	661.905	1.24324	0.25883	3.78705	0.000152445	0.0131828
ENSG00000202392	9.63853	1.083	0.216349	3.79003	0.00015063	0.0131828
ENSG00000268500	150.829	0.999377	0.194493	3.78596	0.000153118	0.0131828
ENSG00000279598	59.08	2.19531	0.510259	3.78686	0.000152562	0.0131828
ENSG00000279841	20.8487	0.978913	0.188885	3.79001	0.000150639	0.0131828
ENSG00000249850	162.86	0.684026	0.11131	3.78217	0.000155469	0.0133341
chr17|+|66593409|66650430	22.6181	1.50186	0.327708	3.78028	0.000156652	0.0133845
ENSG00000211598	242.292	1.28883	0.271535	3.77778	0.000158231	0.0134683
ENSG00000173391	31.6155	2.18157	0.508783	3.77083	0.000162703	0.0137966
ENSG00000114391	5099.29	-0.589397	0.0865913	-3.76899	0.000163906	0.0138118
ENSG00000269951	7.29798	1.13953	0.232573	3.76868	0.000164111	0.0138118
ENSG00000119705	172.774	-0.590105	0.0868362	-3.76652	0.000165541	0.0138801
ENSG00000101187	13.5974	2.2004	0.514548	3.76517	0.000166433	0.013903
ENSG00000079385	247.297	1.54596	0.340869	3.76369	0.000167425	0.0139341
chr10|.|125707061|125767180	1098.55	1.10047	0.22277	3.75921	0.000170451	0.0141149
ENSG00000220323	235.799	0.731246	0.12457	3.75862	0.000170853	0.0141149
ENSG00000180535	2.68583	2.28243	0.537528	3.75681	0.000172091	0.0141651
ENSG00000096006	144.022	1.91128	0.439469	3.75054	0.000176453	0.0144711
chr6|+|138014227|138109448	35.342	0.953129	0.184487	3.74062	0.000183568	0.0149998
ENSG00000273812	7.66053	1.58878	0.354558	3.73916	0.000184634	0.0150323
ENSG00000113391	566.393	0.497209	0.0627412	3.73238	0.000189679	0.0153731
ENSG00000250151	102.868	0.704719	0.11836	3.7317	0.000190189	0.0153731
chr11|.|121504472|121622812	3852.1	1.02401	0.204081	3.72878	0.000192412	0.0154327
ENSG00000011201	6.39997	1.87361	0.431946	3.72866	0.000192499	0.0154327
ENSG00000054523	1130.32	0.954	0.185375	3.7274	0.000193468	0.0154327
ENSG00000254772	13049.5	-0.595473	0.0891943	-3.72713	0.000193672	0.0154327
chr5|+|172825689|172962394	77.6469	0.888365	0.168085	3.72033	0.000198961	0.015798
ENSG00000243466	202.153	1.41277	0.309287	3.71736	0.000201312	0.0159284
ENSG00000166825	561.712	1.23747	0.262635	3.71024	0.000207061	0.0162915
ENSG00000242324	13.3926	1.18936	0.249691	3.70989	0.000207351	0.0162915
ENSG00000276718	15.2177	0.835051	0.154226	3.70895	0.000208119	0.0162949
chr3|.|177733388|177819201	245.149	0.972753	0.19152	3.70572	0.000210794	0.0163337
chr7|-|41660437|41718541	6.99625	2.24928	0.53583	3.70687	0.000209837	0.0163337
ENSG00000212402	9.19372	-0.994616	0.197406	-3.70598	0.000210576	0.0163337
ENSG00000104970	23.3046	1.70995	0.391286	3.69786	0.000217429	0.0167611
ENSG00000211965	26.7944	1.53777	0.344764	3.69742	0.000217802	0.0167611
chr8|+|1088191|1340655	17.7204	2.56245	0.623214	3.6896	0.000224606	0.0169975
chr9|-|69943852|70010542	23.8139	1.16238	0.243694	3.69046	0.000223848	0.0169975
ENSG00000152766	135.563	1.69417	0.387612	3.69218	0.000222342	0.0169975
ENSG00000163958	6.087	2.73848	0.670935	3.68954	0.000224656	0.0169975
ENSG00000241939	28.231	0.813343	0.149095	3.691	0.000223375	0.0169975
chr15|.|80056933|80135887	469.924	0.966542	0.191027	3.68277	0.000230714	0.0173972
ENSG00000115884	8.98558	1.90147	0.445261	3.67973	0.000233484	0.0174862
ENSG00000211970	8.95208	1.68001	0.385162	3.67891	0.000234229	0.0174862
ENSG00000241975	44.2621	0.803141	0.146785	3.67958	0.000233616	0.0174862
ENSG00000249309	5.94105	1.68687	0.387667	3.67282	0.00023989	0.0178495
chr4|+|184774183|184826204	16.3482	1.59032	0.3615	3.6716	0.000241037	0.0178757
ENSG00000165752	88.3908	-0.56894	0.0833698	-3.66926	0.000243256	0.017981
ENSG00000048740	3147.21	0.647722	0.104877	3.66798	0.000244478	0.018012
ENSG00000283646	13.507	1.77803	0.413553	3.66336	0.000248932	0.0182802
ENSG00000047634	110.855	-0.70003	0.119396	-3.66005	0.000252167	0.0183876
ENSG00000168939	65.4485	0.744124	0.131498	3.65853	0.000253667	0.0183876
ENSG00000212464	19.2522	-1.02106	0.207116	-3.65992	0.000252291	0.0183876
ENSG00000267452	8.60707	-1.99216	0.472542	-3.65919	0.000253012	0.0183876
chr4|.|26226712|26295400	232.21	1.42822	0.319005	3.65257	0.000259633	0.0183978
ENSG00000110799	71.3658	1.38852	0.307846	3.65599	0.00025619	0.0183978
ENSG00000139675	85.9463	-0.608351	0.0945801	-3.65106	0.000261165	0.0183978
ENSG00000141367	3866.38	0.521539	0.0708242	3.64994	0.000262299	0.0183978
ENSG00000153815	237.012	0.882298	0.169657	3.6501	0.000262143	0.0183978
ENSG00000177469	7.89969	1.509	0.341135	3.65242	0.000259777	0.0183978
ENSG00000211652	24.7482	1.86946	0.439942	3.65145	0.000260768	0.0183978
ENSG00000260260	48.5144	-0.706085	0.1212	-3.65554	0.000256646	0.0183978
ENSG00000281183	60.91	0.800023	0.146957	3.65406	0.000258127	0.0183978
ENSG00000283525	3.51026	1.52313	0.345285	3.64944	0.000262814	0.0183978
ENSG00000285851	243.036	0.808188	0.149165	3.65471	0.000257471	0.0183978
chr7|-|36794007|36884648	280.337	0.800751	0.147482	3.64599	0.000266362	0.0185883
chr2|-|231388338|231479819	77.961	0.977168	0.196035	3.64288	0.000269603	0.0187562
ENSG00000273033	154.527	0.852827	0.161971	3.64134	0.000271222	0.0188106
ENSG00000165626	45.1143	1.32119	0.29068	3.64029	0.000272329	0.0188292
ENSG00000131480	51.0083	0.955265	0.190265	3.63824	0.000274509	0.0188628
ENSG00000173369	25.2099	1.56227	0.357261	3.63667	0.00027619	0.0188628
ENSG00000197111	3549.77	0.697774	0.119565	3.63601	0.000276895	0.0188628
ENSG00000236409	9.56945	1.03684	0.212824	3.6359	0.000277011	0.0188628
ENSG00000280543	24.112	1.16821	0.248746	3.63896	0.000273738	0.0188628
ENSG00000064547	228.683	0.804887	0.149211	3.63145	0.000281837	0.0190893
ENSG00000279283	13.6922	1.1727	0.25051	3.63126	0.000282037	0.0190893
ENSG00000188997	52.9584	0.903358	0.176414	3.62966	0.0002838	0.0191509
ENSG00000128016	190.402	0.77514	0.141286	3.62459	0.000289423	0.0194719
ENSG00000198300	5.28935	-1.85903	0.440499	-3.62314	0.000291044	0.0195225
ENSG00000166188	81.829	0.791968	0.146041	3.62182	0.000292536	0.0195642
ENSG00000111716	3511.88	-0.716875	0.125371	-3.61998	0.000294626	0.0195955
ENSG00000203875	1003.22	-0.949862	0.189738	-3.61987	0.000294748	0.0195955
ENSG00000208772	7.37424	-1.03176	0.212439	-3.61855	0.000296261	0.019638
ENSG00000054598	5.87623	2.02407	0.487168	3.61484	0.000300529	0.0198623
ENSG00000127481	2665.27	0.575139	0.0864594	3.60984	0.000306385	0.0201899
ENSG00000109472	5.30204	2.52881	0.627912	3.60843	0.000308056	0.0202407
ENSG00000154153	308.468	-0.669848	0.112782	-3.60709	0.000309647	0.020286
ENSG00000089048	361.261	-0.568814	0.0848103	-3.60545	0.000311612	0.0202991
ENSG00000167123	7.46959	1.50877	0.345518	3.60541	0.000311655	0.0202991
ENSG00000203721	31.7378	1.11839	0.237458	3.60214	0.000315611	0.0204974
ENSG00000133318	1422.95	0.820733	0.154982	3.59847	0.000320092	0.0207285
chr7|+|37723389|37826979	10036	0.793029	0.147375	3.59623	0.000322866	0.0207923
ENSG00000132965	1630.41	1.02006	0.210584	3.59491	0.000324502	0.0207923
ENSG00000146592	2085.1	0.972976	0.197472	3.59514	0.000324211	0.0207923
ENSG00000211675	70.3381	1.54938	0.357846	3.59469	0.000324779	0.0207923
ENSG00000259626	10.8173	1.20995	0.263911	3.588	0.000333221	0.0212722
ENSG00000167434	204.335	1.18023	0.255683	3.58724	0.000334199	0.0212742
ENSG00000243238	94.0039	1.66876	0.392126	3.58489	0.000337226	0.0214062
ENSG00000164796	1.90526	-4.2231	1.10534	-3.58269	0.000340078	0.0215265
ENSG00000125304	1325.83	0.570538	0.085911	3.57932	0.000344483	0.0217441
ENSG00000139343	175.319	-0.611801	0.0975268	-3.57611	0.000348743	0.0219513
ENSG00000171858	2083.41	-0.579242	0.0884951	-3.57317	0.000352689	0.0220999
ENSG00000243508	28.8889	0.769036	0.141623	3.57288	0.000353072	0.0220999
ENSG00000149532	224.57	0.668191	0.113481	3.57027	0.000356611	0.0222321
ENSG00000264743	7.06298	1.38435	0.314107	3.56987	0.000357163	0.0222321
ENSG00000060237	6731.97	0.787432	0.147106	3.56476	0.000364184	0.0225899
ENSG00000121454	4.58259	2.63249	0.664982	3.56318	0.000366386	0.0225899
ENSG00000167769	1.94628	-1.816	0.43586	-3.56298	0.000366666	0.0225899
ENSG00000274093	50.0512	0.822133	0.156927	3.56279	0.000366931	0.0225899
ENSG00000128040	6.9998	-1.05677	0.223235	-3.55559	0.000377129	0.0231543
ENSG00000160813	143.244	-0.494945	0.065298	-3.55158	0.00038293	0.0234464
ENSG00000072518	317.244	0.904099	0.180696	3.54774	0.000388546	0.0237256
ENSG00000269893	383.598	-0.87377	0.172184	-3.547	0.000389643	0.0237281
ENSG00000211943	51.3852	1.33793	0.303108	3.54625	0.000390751	0.0237312
chr11|+|74565194|74638535	1576.57	0.696103	0.122293	3.54123	0.000398266	0.0240818
ENSG00000111341	12.3976	2.31365	0.579231	3.54023	0.000399775	0.0240818
ENSG00000112379	2.54851	2.56786	0.651441	3.53804	0.00040311	0.0240818
ENSG00000130312	146.355	-0.553398	0.0820715	-3.53793	0.000403273	0.0240818
ENSG00000167548	1375.02	0.606661	0.0970889	3.5393	0.000401196	0.0240818
ENSG00000175115	702.743	0.65108	0.109744	3.53592	0.000406354	0.0240818
ENSG00000205181	34.0534	1.05991	0.225402	3.53535	0.00040724	0.0240818
ENSG00000211660	73.1611	1.56271	0.367536	3.53619	0.000405936	0.0240818
ENSG00000217083	6.54847	1.45672	0.337275	3.53921	0.000401325	0.0240818
ENSG00000224959	31.1056	0.821519	0.157896	3.53705	0.000404625	0.0240818
ENSG00000147168	708.941	0.562873	0.0849317	3.53036	0.000414999	0.024285
ENSG00000159231	22.3752	-1.00598	0.210381	-3.53145	0.000413289	0.024285
ENSG00000274173	47.5748	1.41881	0.327237	3.53191	0.000412567	0.024285
ENSG00000279349	55.1339	0.794985	0.150674	3.53046	0.000414832	0.024285
ENSG00000007255	133.178	-0.622137	0.101771	-3.52856	0.000417833	0.0243242
ENSG00000051009	188.688	0.697064	0.122985	3.52914	0.000416918	0.0243242
ENSG00000104408	4366.06	-0.560227	0.0842522	-3.52742	0.000419635	0.0243659
ENSG00000147421	290.513	0.520262	0.073031	3.52218	0.000428019	0.0247706
ENSG00000163221	2966.66	1.53998	0.362595	3.52169	0.000428809	0.0247706
ENSG00000163344	96.112	-0.589134	0.0927553	-3.5157	0.000438598	0.0252065
ENSG00000213741	5156.11	-0.680277	0.11868	-3.51571	0.000438579	0.0252065
ENSG00000131471	19.954	1.08165	0.23312	3.51155	0.000445498	0.0254969
ENSG00000132359	787.743	0.658094	0.112533	3.51062	0.000447056	0.0254969
ENSG00000235750	1729.87	0.701164	0.124778	3.51128	0.00044596	0.0254969
ENSG00000123836	1056.6	1.5996	0.381082	3.50729	0.000452688	0.0257528
chr2|-|38329703|38432805	74.5784	1.20961	0.270186	3.5034	0.000459352	0.0259656
ENSG00000234436	7.34233	1.3797	0.31876	3.50315	0.000459783	0.0259656
ENSG00000274598	7.46016	1.17713	0.260939	3.50309	0.000459896	0.0259656
ENSG00000211959	46.5783	1.0248	0.217519	3.50207	0.000461667	0.0260003
ENSG00000120306	357.092	1.19595	0.266509	3.50048	0.000464413	0.0260895
ENSG00000166716	491.741	0.641312	0.108148	3.49777	0.000469168	0.026291
ENSG00000177663	2202.98	0.799762	0.153604	3.49423	0.000475423	0.0265752
ENSG00000214756	58.0889	-0.67862	0.119034	-3.49132	0.000480631	0.0267333
ENSG00000242265	15.0289	1.36814	0.316521	3.49142	0.000480452	0.0267333
ENSG00000282651	2.96852	2.7663	0.717138	3.49063	0.000481886	0.0267369
ENSG00000222328	343.352	-1.1536	0.255421	-3.48666	0.000489088	0.0270697
ENSG00000002834	1502.76	0.615414	0.101094	3.48566	0.000490916	0.0271041
chr14|-|40721369|40796748	8.13903	-2.07446	0.520034	-3.48327	0.000495325	0.0272473
ENSG00000153140	175.344	-0.638267	0.107734	-3.48294	0.000495934	0.0272473
ENSG00000234358	10.1111	1.35432	0.313646	3.47937	0.000502591	0.0275457
chr20|.|656824|724404	679.117	1.1857	0.265913	3.46981	0.000520829	0.0284758
ENSG00000187037	77.1554	0.919826	0.189362	3.46845	0.000523463	0.0285504
ENSG00000109118	528.539	0.714811	0.130368	3.46538	0.00052948	0.0288086
ENSG00000187605	921.363	0.665092	0.116071	3.4639	0.000532396	0.0288276
ENSG00000236254	3.68569	1.69011	0.411956	3.46415	0.000531906	0.0288276
ENSG00000048707	1613.78	0.551868	0.0834352	3.46178	0.000536624	0.0289867
chr18|-|73995518|74054973	107.847	0.870793	0.175915	3.45485	0.000550594	0.0293286
ENSG00000006468	3.99076	-2.04243	0.514773	-3.45665	0.000546931	0.0293286
ENSG00000117174	369.352	-0.569457	0.0886674	-3.45587	0.000548527	0.0293286
ENSG00000233476	43.4162	-0.776396	0.148506	-3.45685	0.000546536	0.0293286
ENSG00000256280	1.86148	1.86677	0.46421	3.45476	0.000550783	0.0293286
ENSG00000279433	213.72	0.71012	0.129408	3.45484	0.000550614	0.0293286
ENSG00000076864	162.48	2.19322	0.558875	3.4537	0.000552949	0.0293743
chrX|-|124098868|124331094	581.147	2.13278	0.541929	3.45017	0.000560226	0.0294968
ENSG00000008438	19.2403	1.45996	0.346931	3.45004	0.000560506	0.0294968
ENSG00000105976	12.0112	-2.01502	0.507793	-3.45019	0.0005602	0.0294968
ENSG00000133962	38.8232	-0.898513	0.184184	-3.45023	0.000560104	0.0294968
ENSG00000114767	109.137	-0.63669	0.108327	-3.44934	0.00056195	0.0295037
chr4|-|185233240|185308875	1580.77	0.824603	0.162949	3.44629	0.000568334	0.029716
ENSG00000177733	1050.78	-0.564641	0.08752	-3.44615	0.000568638	0.029716
ENSG00000102317	2769.6	-0.484292	0.0642662	-3.44283	0.000575654	0.0300128
ENSG00000173334	351.211	0.926532	0.192929	3.43907	0.000583708	0.0303138
ENSG00000271344	5.44192	1.43777	0.341605	3.43888	0.000584124	0.0303138
chr1|-|56369721|56958773	47.7313	0.964948	0.204216	3.43712	0.000587935	0.0303913
ENSG00000250138	27.3236	1.65524	0.405071	3.43694	0.000588323	0.0303913
ENSG00000125743	847.713	-0.593852	0.0963519	-3.43343	0.000596005	0.0307175
ENSG00000231160	51.6038	-0.87753	0.179195	-3.4292	0.000605364	0.0311284
ENSG00000269940	20.9532	0.856165	0.173114	3.42624	0.000611991	0.0313974
ENSG00000167080	99.303	0.950149	0.20064	3.42461	0.000615685	0.0314433
ENSG00000207088	10.1145	-1.17635	0.266688	-3.42467	0.00061555	0.0314433
ENSG00000124224	216.824	0.788748	0.153582	3.42303	0.000619282	0.0315553
ENSG00000211592	3321.21	1.1952	0.272461	3.42126	0.000623319	0.0316891
chr1|-|232664345|232766449	2266.29	1.04485	0.228725	3.41814	0.00063051	0.0318486
ENSG00000064270	38.6219	2.80084	0.742603	3.41744	0.000632126	0.0318486
ENSG00000111704	2.29622	2.74367	0.725804	3.41777	0.000631355	0.0318486
ENSG00000200648	2.02177	2.11713	0.542387	3.41839	0.000629919	0.0318486
ENSG00000223466	4.09351	-1.15756	0.261817	-3.41662	0.000634029	0.0318645
ENSG00000234383	48.381	1.15261	0.260407	3.41609	0.000635277	0.0318645
ENSG00000244575	28.7171	1.2781	0.297385	3.41331	0.000641798	0.0321199
chr20|+|58729462|59068359	2493.47	0.773657	0.149658	3.41192	0.000645065	0.0322117
ENSG00000131626	491.168	0.747335	0.142108	3.40797	0.000654471	0.0323934
ENSG00000175826	181.2	0.598299	0.0983575	3.40863	0.000652897	0.0323934
ENSG00000204131	1413.21	0.818603	0.163016	3.40807	0.00065423	0.0323934
ENSG00000234426	37.5211	3.05956	0.820171	3.40968	0.00065039	0.0323934
ENSG00000179958	87.1354	-0.56965	0.0900383	-3.40539	0.000660696	0.0326297
ENSG00000198624	792.216	0.66012	0.116712	3.40227	0.000668276	0.0329316
chrX|+|7272985|7480784	93.0442	0.601143	0.099505	3.3979	0.000679048	0.0332825
ENSG00000130518	37.5206	0.926508	0.195291	3.39736	0.000680383	0.0332825
ENSG00000184634	217.224	0.795246	0.156672	3.39699	0.00068132	0.0332825
ENSG00000250130	20.7983	0.852812	0.173584	3.39765	0.000679671	0.0332825
ENSG00000084731	98.0621	0.859677	0.175673	3.39633	0.000682958	0.0332901
ENSG00000198034	11516.4	-0.599813	0.0992122	-3.39453	0.000687463	0.0334073
ENSG00000236525	95.2958	1.28983	0.302515	3.39418	0.000688334	0.0334073
chrX|.|137821756|137939655	201.95	1.06983	0.237775	3.39309	0.000691085	0.0334685
ENSG00000103599	7.62221	-1.25394	0.292103	-3.3923	0.000693073	0.0334926
ENSG00000077157	1907.47	0.705997	0.130627	3.39104	0.00069629	0.0335758
ENSG00000267454	15.2331	-0.929257	0.196559	-3.38942	0.000700405	0.0337019
ENSG00000082074	7012.17	0.578307	0.0930645	3.38768	0.000704864	0.033844
ENSG00000214425	698.45	0.778896	0.15235	3.38603	0.000709111	0.0339754
ENSG00000163083	14.3556	1.61628	0.399844	3.38445	0.000713213	0.0340992
ENSG00000176396	166.47	-0.563908	0.0889263	-3.38341	0.000715927	0.0341562
chr7|+|39773164|39839375	1148.01	0.817902	0.164072	3.38186	0.000719976	0.034254
ENSG00000107341	677.996	0.687928	0.12568	3.38077	0.000722829	0.034254
ENSG00000143793	224.345	-0.553614	0.0859774	-3.37972	0.000725598	0.034254
ENSG00000211651	48.8717	1.44141	0.348655	3.37977	0.000725471	0.034254
ENSG00000228097	6.6281	1.43776	0.347559	3.37992	0.000725074	0.034254
ENSG00000178852	762.525	-0.823309	0.165809	-3.37904	0.000727387	0.0342665
ENSG00000122359	1268.98	0.766796	0.149168	3.37713	0.000732454	0.0343611
ENSG00000232450	24.2699	0.851881	0.174334	3.37769	0.000730983	0.0343611
ENSG00000269919	33.419	0.842049	0.171559	3.37501	0.000738121	0.0345548
ENSG00000211938	98.8648	1.40687	0.339091	3.37325	0.000742863	0.0346325
ENSG00000266967	124.866	-0.5728	0.0918278	-3.37334	0.000742635	0.0346325
ENSG00000243772	5.80772	1.70143	0.426585	3.37188	0.000746577	0.0347336
chr2|+|63548396|63608506	143.394	1.09083	0.245652	3.36978	0.000752275	0.0347708
ENSG00000092847	1048.76	0.571954	0.0916443	3.37086	0.000749338	0.0347708
ENSG00000142279	8.56072	1.93534	0.496252	3.36988	0.000752012	0.0347708
ENSG00000171475	454.874	0.626823	0.107971	3.36931	0.000753565	0.0347708
chr10|.|6417615|6469103	596.493	0.915942	0.193892	3.36737	0.000758877	0.0348727
ENSG00000226501	4.83036	1.35551	0.324382	3.36787	0.000757515	0.0348727
ENSG00000248265	8.54242	1.18412	0.273593	3.36663	0.000760933	0.0348958
ENSG00000255455	151.528	0.504682	0.0718032	3.36542	0.000764269	0.0349774
ENSG00000100181	43.0879	-1.36172	0.326658	-3.3634	0.000769877	0.0351624
chr17|-|43625261|43687639	1572.18	0.730982	0.139375	3.35747	0.000786598	0.0357772
chr2|+|118900190|118972600	50.6928	0.756595	0.147027	3.35694	0.000788115	0.0357772
ENSG00000181220	468.972	0.72372	0.137214	3.35743	0.000786707	0.0357772
ENSG00000138092	36.0284	0.895048	0.18836	3.35534	0.000792662	0.0359111
chr13|.|77192728|77322154	788.687	1.05596	0.236418	3.35394	0.0007967	0.0360214
ENSG00000235568	1045.38	0.84579	0.173925	3.35062	0.0008063	0.0363418
ENSG00000276649	57.8574	0.886271	0.18602	3.35038	0.00080702	0.0363418
ENSG00000204310	68.1948	0.742054	0.143012	3.34951	0.000809553	0.0363829
ENSG00000240729	9.87251	0.914033	0.194447	3.34795	0.000814127	0.0364859
ENSG00000275759	5.45464	1.12673	0.258002	3.34762	0.000815092	0.0364859
ENSG00000185900	123.119	0.544862	0.084221	3.34629	0.000819014	0.036516
ENSG00000276855	3.56657	1.54042	0.381678	3.34676	0.000817634	0.036516
chr3|.|154508018|154566649	108.485	1.14528	0.263696	3.34569	0.000820772	0.0365219
ENSG00000227097	47.9937	-1.16054	0.26833	-3.34481	0.000823402	0.0365665
ENSG00000279330	107.384	0.85821	0.17799	3.34387	0.000826183	0.0366177
ENSG00000118263	719.285	0.716735	0.135778	3.34149	0.000833309	0.0368608
ENSG00000258831	6.82153	1.5961	0.399202	3.33934	0.00083979	0.0370745
chr11|+|15572828|15624030	22.2833	1.32274	0.317654	3.33603	0.000849845	0.0374449
ENSG00000279811	59.1779	0.712666	0.134888	3.33338	0.000857973	0.037729
ENSG00000111540	384.87	0.671358	0.122717	3.32735	0.000876767	0.0383304
ENSG00000225031	3.475	-3.02787	0.830728	-3.32821	0.000874056	0.0383304
ENSG00000228719	11.3115	1.01903	0.227171	3.32787	0.000875124	0.0383304
ENSG00000281772	12.2297	1.00488	0.223013	3.32648	0.000879516	0.0383759
chr4|-|121510293|121564340	445.334	1.07523	0.244422	3.3229	0.000890854	0.0387953
ENSG00000096060	2254.3	1.15562	0.268873	3.31972	0.000901072	0.0390888
ENSG00000270133	4.69152	1.36366	0.33154	3.31975	0.000900991	0.0390888
ENSG00000212743	144.698	0.929195	0.200702	3.31915	0.000902912	0.0390931
ENSG00000105483	2476.46	0.5287	0.08008	3.3175	0.000908279	0.0392499
ENSG00000004399	231.049	0.723316	0.138877	3.31432	0.000918672	0.0395469
ENSG00000272914	10.2512	1.17963	0.276555	3.31432	0.000918668	0.0395469
ENSG00000163235	367.835	0.885	0.187723	3.31321	0.00092233	0.0396284
chr15|-|96623731|96800650	2.79485	2.55233	0.691216	3.31199	0.00092635	0.039672
ENSG00000111863	78.3901	-1.00889	0.22521	-3.31183	0.000926874	0.039672
ENSG00000224846	6.64089	-1.24349	0.296129	-3.31091	0.000929918	0.0397266
chr1|-|120778786|120838351	3730.5	1.07233	0.244599	3.30866	0.000937447	0.0399723
ENSG00000112137	186.35	0.843535	0.175499	3.30771	0.000940634	0.0400322
ENSG00000267365	42.5251	1.03551	0.23364	3.30628	0.000945421	0.0401599
chr3|-|104944198|105087184	529.11	0.939667	0.204717	3.30521	0.000949053	0.040238
chr3|-|137724326|137780757	49.34	1.19415	0.282039	3.30136	0.000962173	0.0407175
ENSG00000179144	2703.26	-0.595909	0.100867	-3.30013	0.000966403	0.0408196
chr2|+|64374995|64540547	10943.1	0.892326	0.190824	3.29776	0.000974597	0.0410116
ENSG00000125971	129.629	0.668817	0.12304	3.29797	0.00097388	0.0410116
chr1|+|59041673|59246387	121.035	1.22399	0.291585	3.29563	0.000982023	0.0411711
ENSG00000176177	4.33028	-1.14994	0.269116	-3.29562	0.000982053	0.0411711
ENSG00000156639	803.942	0.582104	0.0968687	3.29383	0.000988317	0.0413566
ENSG00000145632	31.6981	1.06329	0.243098	3.29189	0.000995148	0.0414979
ENSG00000276289	14.5672	1.76696	0.456866	3.29183	0.000995389	0.0414979
ENSG00000198909	719.177	0.639099	0.114271	3.29099	0.000998358	0.0415446
ENSG00000211673	35.4361	1.19427	0.283025	3.29031	0.00100076	0.0415676
ENSG00000282840	1.88669	1.87168	0.489246	3.28802	0.00100896	0.0418309
ENSG00000103196	1570.81	0.976779	0.217412	3.28291	0.0010274	0.0424614
ENSG00000225698	13.5762	1.47656	0.369665	3.28276	0.00102795	0.0424614
ENSG00000261542	32.7122	0.699249	0.132924	3.28169	0.00103188	0.0425458
ENSG00000168610	2790.7	0.638277	0.114372	3.28091	0.00103474	0.0425854
ENSG00000108582	6632.28	0.769914	0.154626	3.27809	0.00104512	0.0428556
ENSG00000182263	2.77713	2.00617	0.531737	3.27819	0.00104477	0.0428556
ENSG00000147257	2.03052	-1.8213	0.475746	-3.27541	0.00105507	0.043185
ENSG00000255801	60.062	1.20136	0.286522	3.27488	0.00105708	0.0431886
ENSG00000135956	639.062	0.648407	0.117695	3.27433	0.00105914	0.043194
ENSG00000241351	138.756	1.1161	0.260886	3.26986	0.00107602	0.0438028
ENSG00000188738	15.3647	-1.66093	0.427867	-3.26713	0.00108643	0.0441467
ENSG00000079393	8.56745	1.77887	0.464154	3.2658	0.00109155	0.0442036
ENSG00000131788	43.8622	0.645198	0.117022	3.26575	0.00109176	0.0442036
ENSG00000102265	148.215	0.915849	0.199933	3.26517	0.00109397	0.0442133
ENSG00000110711	179.967	-0.586877	0.0994665	-3.25579	0.00113076	0.0455366
ENSG00000230724	62.0594	0.982937	0.221092	3.25612	0.00112947	0.0455366
chr10|+|6278028|6438042	3255.39	0.96414	0.215505	3.25331	0.00114068	0.0458538
ENSG00000164919	674.73	-0.560272	0.0913964	-3.25218	0.00114525	0.045955
ENSG00000141552	223.361	-0.541261	0.0855978	-3.2504	0.00115244	0.0461614
ENSG00000211896	122.36	1.37481	0.342183	3.24908	0.0011578	0.0462935
ENSG00000213600	18.173	0.952729	0.212326	3.24828	0.00116105	0.046341
ENSG00000084112	580.696	0.759444	0.153102	3.24234	0.00118551	0.0472332
ENSG00000113749	480.95	0.88891	0.193066	3.24177	0.00118788	0.0472439
ENSG00000139178	506.897	0.713625	0.139109	3.23912	0.001199	0.0473383
ENSG00000166226	2102.37	-0.674299	0.126906	-3.2407	0.00119238	0.0473383
ENSG00000179869	397.097	1.52652	0.390136	3.23859	0.00120123	0.0473383
ENSG00000224373	60.0583	1.10165	0.258915	3.23896	0.00119967	0.0473383
ENSG00000274008	15.4601	1.05164	0.243533	3.23819	0.00120289	0.0473383
ENSG00000278997	23.8626	0.743802	0.148463	3.23829	0.00120247	0.0473383
ENSG00000230539	56.5317	0.85869	0.183976	3.23768	0.00120508	0.0473415
ENSG00000136026	549.099	0.983253	0.222686	3.23423	0.00121969	0.047832
chr13|.|37729340|37824873	7728.43	1.01164	0.231782	3.2298	0.00123878	0.0483401
ENSG00000168137	782.085	0.633076	0.114609	3.22873	0.0012434	0.0483401
ENSG00000187554	375.999	1.0169	0.233471	3.22895	0.00124246	0.0483401
ENSG00000241860	2243.81	0.905406	0.198886	3.22985	0.00123856	0.0483401
ENSG00000246082	70.4358	0.960944	0.216149	3.22883	0.00124297	0.0483401
ENSG00000224650	44.7716	1.40619	0.354244	3.22702	0.00125085	0.0485454
ENSG00000211945	27.4902	1.09123	0.256881	3.22402	0.00126403	0.0489723
ENSG00000279528	20.3769	-0.668673	0.126007	-3.21917	0.00128561	0.0497226
chr17|+|8371495|8423050	1756.01	0.71349	0.140022	3.21703	0.00129525	0.0499846
ENSG00000135899	842.833	0.669992	0.126534	3.21619	0.00129905	0.0499846
ENSG00000177971	379.991	-0.653898	0.121511	-3.21668	0.00129683	0.0499846
ENSG00000276107	6.1474	2.43187	0.674744	3.21431	0.0013076	0.0502276
ENSG00000197776	182.139	-0.607451	0.10719	-3.21315	0.00131286	0.0503434
ENSG00000122641	22.6518	1.80471	0.479899	3.2125	0.00131587	0.050373
ENSG00000152583	9.30741	2.18377	0.598042	3.2117	0.0013195	0.0504261
ENSG00000197283	53.7015	0.767411	0.157096	3.21064	0.00132441	0.0505278
ENSG00000250069	9.57684	1.36446	0.343291	3.20843	0.00133463	0.0508312
chr16|.|11445618|11513490	811.756	0.984474	0.225063	3.2055	0.00134826	0.0512621
ENSG00000125356	783.951	-0.49546	0.0725709	-3.20274	0.00136128	0.0512621
ENSG00000151575	517.798	-0.73424	0.147101	-3.20327	0.00135876	0.0512621
ENSG00000164047	299.142	1.34537	0.337955	3.2026	0.00136191	0.0512621
ENSG00000196911	1122.82	-0.652179	0.121496	-3.20293	0.00136035	0.0512621
ENSG00000240382	20.0965	1.64546	0.431365	3.20477	0.0013517	0.0512621
ENSG00000244313	8.35854	-1.47256	0.377566	-3.20349	0.00135772	0.0512621
chr11|.|65489814|65551214	1335.31	0.904077	0.200401	3.1988	0.00138003	0.0514028
ENSG00000112977	190.662	0.744746	0.150608	3.19845	0.00138166	0.0514028
ENSG00000166987	76.0691	0.752221	0.152912	3.19914	0.00137837	0.0514028
ENSG00000169180	6039.53	0.698162	0.136018	3.19905	0.0013788	0.0514028
ENSG00000230552	2.26868	3.00057	0.85568	3.19926	0.00137783	0.0514028
ENSG00000231500	13772.6	-0.549113	0.0894159	-3.19941	0.00137709	0.0514028
ENSG00000257878	67.3967	0.843832	0.181475	3.20043	0.00137223	0.0514028
ENSG00000198373	682.028	0.628904	0.114411	3.19786	0.00138452	0.0514239
ENSG00000144711	1359.92	0.617815	0.111078	3.19396	0.00140336	0.0520377
ENSG00000176435	1.95024	2.97782	0.850588	3.19165	0.0014146	0.0523682
ENSG00000004468	217.103	0.923804	0.207063	3.19115	0.00141707	0.0523732
ENSG00000172771	18.8395	1.01231	0.23491	3.18963	0.00142454	0.0525048
ENSG00000180316	35.9695	1.07699	0.255201	3.18948	0.0014253	0.0525048
ENSG00000184988	85.3677	0.725976	0.145208	3.18814	0.00143192	0.0525763
ENSG00000225876	4.76353	1.39661	0.355555	3.18819	0.00143167	0.0525763
ENSG00000116525	21.5341	0.798162	0.168027	3.18476	0.00144872	0.0530199
ENSG00000275454	41.1132	-0.59427	0.103992	-3.18521	0.00144649	0.0530199
ENSG00000168175	592.439	0.525781	0.0825424	3.18317	0.00145671	0.0531391
ENSG00000169902	244.275	1.04362	0.2452	3.18348	0.00145518	0.0531391
chr16|+|9770965|9909077	3.89227	-1.83656	0.494477	-3.1822	0.00146158	0.0532305
ENSG00000282508	390.412	0.884307	0.195286	3.18135	0.0014659	0.0533014
chr4|.|86068873|86395484	20.5977	1.00854	0.234544	3.17851	0.00148032	0.0536652
ENSG00000196923	197.425	0.837787	0.180855	3.17798	0.00148307	0.0536652
ENSG00000197153	67.2069	1.11481	0.268023	3.17799	0.00148297	0.0536652
ENSG00000106258	2.06694	-1.83309	0.494351	-3.17599	0.00149324	0.0539461
ENSG00000163625	4957.61	0.835173	0.180196	3.17509	0.00149792	0.0540285
ENSG00000277246	16.0206	0.784271	0.164195	3.17449	0.00150098	0.0540521
chr4|-|37526876|37592421	276.505	0.856716	0.187063	3.1737	0.00150509	0.0541133
ENSG00000186469	1192.32	0.55418	0.0917522	3.17317	0.00150784	0.0541258
ENSG00000224533	18.7168	1.06186	0.251862	3.17167	0.00151563	0.0543184
ENSG00000279191	191.023	0.717433	0.143302	3.17091	0.00151963	0.0543751
chr12|+|5231051|5460189	5.92491	2.24444	0.625044	3.17003	0.00152424	0.0544535
ENSG00000108175	366.949	0.769997	0.160029	3.16793	0.00153527	0.0547604
ENSG00000153093	11.6235	1.10513	0.266065	3.165	0.00155081	0.0552269
chr21|-|40364167|40457000	135.728	1.33362	0.338326	3.16436	0.00155422	0.0552609
ENSG00000213073	240.431	0.765531	0.158985	3.16066	0.00157415	0.055881
chr4|-|15287121|15595682	6787.44	0.787499	0.16601	3.15924	0.00158181	0.0560644
ENSG00000175806	70.5929	0.794802	0.168424	3.15731	0.0015923	0.0563474
chrY|+|3904219|4121196	3.73384	2.53972	0.721315	3.1563	0.00159782	0.0564539
ENSG00000211893	206.43	1.42916	0.369533	3.15568	0.00160125	0.056486
ENSG00000140006	469.49	-0.617131	0.112294	-3.15329	0.00161439	0.0568605
ENSG00000180357	1375.03	-0.492658	0.0728631	-3.15144	0.0016247	0.057134
ENSG00000213949	271.807	1.0267	0.242441	3.14989	0.00163331	0.0573342
ENSG00000234009	2.52901	1.44626	0.375686	3.1495	0.0016355	0.0573342
ENSG00000155849	1404.41	0.528587	0.084361	3.14782	0.00164494	0.0573967
ENSG00000211955	54.5538	1.397	0.360189	3.14826	0.00164246	0.0573967
ENSG00000284862	3.82097	2.43878	0.691031	3.14854	0.00164086	0.0573967
ENSG00000166415	2.6061	-3.98401	1.18266	-3.14627	0.00165366	0.0575223
ENSG00000280161	7.84291	-0.806952	0.172859	-3.1466	0.00165181	0.0575223
ENSG00000229591	12.1819	0.910903	0.206092	3.14359	0.00166888	0.057962
ENSG00000137076	11135.3	0.659615	0.126234	3.14163	0.0016801	0.0582617
ENSG00000117020	1292.42	-0.580922	0.101227	-3.14034	0.00168755	0.0584296
chr20|.|58648009|58713535	419.213	0.693921	0.137334	3.13752	0.00170384	0.0586325
ENSG00000105352	374.855	0.930683	0.212764	3.13797	0.00170119	0.0586325
ENSG00000183722	14.9803	1.61595	0.431055	3.13862	0.00169743	0.0586325
ENSG00000211632	2.66274	1.92483	0.529585	3.13792	0.00170153	0.0586325
ENSG00000204789	63.6531	-0.664426	0.128067	-3.13424	0.00172301	0.0592014
chr6|-|138126890|138189359	423.92	0.682694	0.133959	3.13274	0.00173184	0.0592353
ENSG00000146648	7.70642	-3.6715	1.08802	-3.13273	0.0017319	0.0592353
ENSG00000267637	16.9791	1.09316	0.264918	3.13351	0.0017273	0.0592353
chr9|-|93838011|93945015	811.26	0.999549	0.235299	3.13013	0.00174731	0.0593948
ENSG00000121989	301.829	-0.697751	0.1389	-3.12971	0.00174978	0.0593948
ENSG00000128340	534.739	0.641558	0.120888	3.13119	0.00174097	0.0593948
ENSG00000132357	317.184	0.778644	0.164692	3.13075	0.00174358	0.0593948
ENSG00000231621	44.3291	-0.831459	0.181595	-3.13017	0.00174703	0.0593948
ENSG00000254325	148.989	0.834163	0.182521	3.12911	0.00175338	0.059427
ENSG00000083099	473.415	-0.516859	0.0811479	-3.12793	0.00176043	0.0594866
ENSG00000118816	3889.05	0.66892	0.129761	3.12795	0.00176029	0.0594866
ENSG00000124374	220.035	-0.615454	0.112698	-3.1271	0.00176538	0.0595643
ENSG00000251429	15.3731	1.09181	0.265158	3.12558	0.00177454	0.0597837
ENSG00000283378	420.078	1.14344	0.281768	3.12458	0.00178059	0.0598976
ENSG00000234292	49.2299	1.01494	0.240757	3.12308	0.00178968	0.0600378
ENSG00000279069	8.81584	-0.950935	0.220299	-3.12257	0.00179277	0.0600378
ENSG00000279174	3.8968	1.56713	0.417622	3.12266	0.00179225	0.0600378
ENSG00000141012	181.978	0.653881	0.125209	3.12155	0.00179902	0.0601573
ENSG00000168066	617.252	0.528979	0.0852105	3.12103	0.00180222	0.0601749
ENSG00000225873	59.4885	1.00037	0.236288	3.12052	0.00180533	0.0601893
ENSG00000126947	25.5211	-0.62814	0.117094	-3.11805	0.00182055	0.0605275
ENSG00000279554	13.6102	1.04709	0.251462	3.11799	0.00182086	0.0605275
ENSG00000259448	41.361	0.717767	0.14591	3.11653	0.00182995	0.0607397
ENSG00000105085	65.1513	0.644456	0.122492	3.11384	0.00184671	0.0612057
ENSG00000211933	12.526	1.30744	0.33552	3.1128	0.00185323	0.0612361
ENSG00000253200	43.9001	0.672058	0.131418	3.11239	0.00185581	0.0612361
ENSG00000279078	20.385	0.81979	0.178857	3.11286	0.00185283	0.0612361
ENSG00000223117	15.686	1.08355	0.263728	3.11122	0.00186319	0.0612997
ENSG00000285444	40.9656	0.887186	0.200592	3.11155	0.00186106	0.0612997
ENSG00000272398	700.777	1.28476	0.328594	3.10939	0.00187472	0.0615888
ENSG00000152760	32.856	1.9537	0.544156	3.10696	0.00189024	0.0620081
ENSG00000203710	4989.01	0.817617	0.178576	3.10558	0.00189904	0.0622061
ENSG00000270562	151.599	0.847764	0.188431	3.10316	0.00191468	0.0626271
ENSG00000135437	13.5758	0.869475	0.195514	3.10178	0.00192363	0.062737
ENSG00000213654	472.289	0.680762	0.134667	3.10194	0.00192256	0.062737
ENSG00000213860	7.84853	-1.37098	0.357256	-3.10127	0.00192693	0.0627538
ENSG00000149177	5631.25	0.623953	0.116441	3.09958	0.00193798	0.0630223
ENSG00000211967	7.36228	1.69831	0.464072	3.09278	0.00198292	0.0643904
ENSG00000088340	6.5399	1.88212	0.5238	3.09103	0.0019946	0.0645831
ENSG00000145337	668.121	-0.526961	0.0853829	-3.0911	0.0019942	0.0645831
ENSG00000171148	378.711	0.558939	0.0957999	3.08878	0.00200979	0.0649515
ENSG00000171224	5.65557	-1.02568	0.246931	-3.08849	0.00201176	0.0649515
chr12|.|10375862|10456496	828.479	0.682985	0.136007	3.08771	0.00201708	0.0649813
ENSG00000260452	95.7693	0.775842	0.166091	3.0875	0.00201846	0.0649813
ENSG00000211895	462.452	1.19416	0.301621	3.08705	0.00202151	0.0649861
ENSG00000212195	4.84715	-1.25673	0.322015	-3.08586	0.00202964	0.0651544
chr11|-|27977404|28039986	15.1883	0.743158	0.155658	3.08449	0.00203904	0.0653629
ENSG00000279166	934.345	0.600049	0.10931	3.08311	0.00204847	0.0655716
chr14|-|39152078|39218215	263.79	1.09673	0.270552	3.08147	0.00205982	0.065841
chr7|-|102390340|102453156	1460.54	0.912899	0.211184	3.07724	0.00208927	0.0666875
chr4|-|173950788|174090569	330.243	0.574348	0.101375	3.07091	0.00213407	0.0677325
chrX|+|154841913|154997241	1325.66	0.6641	0.130592	3.07113	0.00213249	0.0677325
ENSG00000178568	4.00331	-4.80147	1.47787	-3.07094	0.00213387	0.0677325
ENSG00000214655	732.904	0.619876	0.116155	3.07212	0.00212547	0.0677325
chr15|-|58571738|58625402	674.638	1.13924	0.285488	3.06916	0.00214659	0.0678448
ENSG00000071082	11524.6	-0.525841	0.0856356	-3.06889	0.00214856	0.0678448
ENSG00000203804	232.977	0.832555	0.185568	3.06906	0.0021473	0.0678448
ENSG00000203999	43.7857	1.08137	0.266669	3.06873	0.00214968	0.0678448
ENSG00000150455	47.587	0.771189	0.165629	3.06803	0.00215477	0.0679099
chr5|+|126189772|126273132	503.265	0.986628	0.236044	3.0655	0.0021731	0.0680107
ENSG00000102034	162.644	0.678056	0.13532	3.06696	0.00216247	0.0680107
ENSG00000114942	3688.61	-0.572333	0.100872	-3.06625	0.00216762	0.0680107
ENSG00000163431	29.1198	-1.89631	0.532588	-3.06668	0.00216451	0.0680107
ENSG00000198804	4600.68	0.717551	0.148258	3.06571	0.00217153	0.0680107
ENSG00000179820	746.102	0.819711	0.181665	3.06429	0.00218185	0.0681897
ENSG00000089639	558.959	0.664993	0.131223	3.06318	0.00218996	0.0682531
ENSG00000123689	28.8448	1.11267	0.27735	3.06339	0.00218845	0.0682531
ENSG00000170439	3.97656	4.14825	1.26973	3.05989	0.00221421	0.068727
ENSG00000239280	29.246	0.747833	0.158438	3.05987	0.00221434	0.068727
ENSG00000272650	41.1519	0.71106	0.146398	3.06033	0.00221094	0.068727
ENSG00000141506	1120.93	0.562016	0.0978313	3.05609	0.00224242	0.0695028
ENSG00000279884	59.7384	0.816967	0.181313	3.05511	0.00224977	0.0696343
ENSG00000263563	11.5694	1.03663	0.253269	3.05444	0.00225482	0.0696948
ENSG00000258215	14.6006	1.06742	0.263646	3.05102	0.00228067	0.070397
ENSG00000275895	162.424	-1.18799	0.303251	-3.05013	0.00228745	0.0705093
chr2|+|114770928|115075029	23.65	0.753226	0.160851	3.0475	0.00230756	0.0706534
chr8|.|112543464|112747690	12.0284	0.804678	0.177721	3.04772	0.00230585	0.0706534
chr8|+|114701281|115159178	138.012	1.15353	0.292069	3.04892	0.00229662	0.0706534
ENSG00000167874	7.40659	1.11612	0.279842	3.04847	0.00230009	0.0706534
ENSG00000272449	89.3235	-0.592638	0.108157	-3.04746	0.00230785	0.0706534
ENSG00000185811	3265.41	0.459204	0.0644425	3.04409	0.00233382	0.0713513
chr2|+|62523315|62691426	194.531	0.726377	0.152296	3.04238	0.00234714	0.0716511
ENSG00000019991	401.115	0.972379	0.233457	3.03845	0.00237802	0.0716511
ENSG00000106025	1.84706	2.97164	0.89173	3.03747	0.0023857	0.0716511
ENSG00000130520	334.648	-0.521989	0.0852429	-3.03784	0.00238279	0.0716511
ENSG00000145491	124.246	0.807457	0.179254	3.03715	0.00238826	0.0716511
ENSG00000150457	234.904	0.602637	0.11174	3.03923	0.00237186	0.0716511
ENSG00000158825	101.607	0.934113	0.220722	3.04037	0.00236286	0.0716511
ENSG00000172661	844.913	0.543091	0.092102	3.04072	0.00236011	0.0716511
ENSG00000211947	55.0077	1.18329	0.302875	3.03841	0.00237832	0.0716511
ENSG00000240853	14.539	0.956127	0.228059	3.0391	0.00237287	0.0716511
ENSG00000244509	178.948	0.662575	0.131365	3.04145	0.00235444	0.0716511
ENSG00000270066	176.287	-0.960327	0.229261	-3.04148	0.00235417	0.0716511
ENSG00000277911	4.08503	1.14114	0.289058	3.0378	0.00238311	0.0716511
ENSG00000280129	10.8918	0.836631	0.188823	3.03775	0.00238353	0.0716511
chr9|+|114432724|114584904	16134.4	0.904809	0.211395	3.03591	0.00239813	0.0718512
ENSG00000211972	7.12049	1.54375	0.422077	3.03431	0.00241084	0.0719442
ENSG00000214652	14.8329	-1.13031	0.285748	-3.03511	0.00240449	0.0719442
ENSG00000264575	21.0393	-0.687748	0.139963	-3.03446	0.00240965	0.0719442
ENSG00000204219	41.4666	-0.814865	0.18193	-3.0332	0.00241978	0.0721152
ENSG00000188677	63.7074	0.818258	0.183089	3.03254	0.00242503	0.072176
ENSG00000074755	1886.45	0.479538	0.0714805	3.02884	0.00245493	0.0729694
chr1|-|209827848|209922467	191.187	0.60084	0.111649	3.02561	0.0024813	0.0735554
ENSG00000018699	349.93	-0.549615	0.0947367	-3.02502	0.00248616	0.0735554
ENSG00000054965	398.989	0.552541	0.0957413	3.02385	0.00249582	0.0735554
ENSG00000115604	913.011	0.964326	0.231887	3.02429	0.00249221	0.0735554
ENSG00000124813	346.223	0.636591	0.12351	3.02449	0.0024905	0.0735554
ENSG00000198053	597.305	0.782777	0.171893	3.02364	0.00249756	0.0735554
ENSG00000204103	158.604	0.779685	0.170822	3.0245	0.00249045	0.0735554
ENSG00000105339	4777.2	0.724412	0.15267	3.02206	0.0025106	0.073746
ENSG00000241566	5.16729	3.21425	0.976553	3.02208	0.00251047	0.073746
ENSG00000129465	108.695	0.631555	0.122065	3.01905	0.00253568	0.0743856
chr14|+|56782653|56861916	363.567	0.656337	0.130314	3.01811	0.00254359	0.0745202
ENSG00000075426	1296.52	0.656279	0.13034	3.01708	0.00255223	0.074579
ENSG00000151553	1618.99	0.536415	0.0906075	3.0172	0.0025512	0.074579
chr8|+|66625499|66700727	188.57	0.647227	0.127418	3.01522	0.00256789	0.0749391
ENSG00000164850	4.93005	1.51355	0.414874	3.0142	0.00257659	0.0750955
ENSG00000169567	892.596	-0.535019	0.0902614	-3.01329	0.00258429	0.0752089
ENSG00000224032	292.111	-0.815041	0.183211	-3.01295	0.00258718	0.0752089
ENSG00000227032	49.809	0.671195	0.135519	3.01183	0.00259681	0.0753914
chr3|-|155133919|155197349	4.0838	1.47792	0.403497	3.01088	0.00260494	0.0755297
ENSG00000107864	152.395	0.533735	0.090087	3.00488	0.00265689	0.0769369
ENSG00000116604	186.657	0.670495	0.135698	3.0027	0.00267599	0.0773902
ENSG00000099308	694.399	0.664892	0.133894	3.00132	0.00268815	0.0774113
ENSG00000120093	22.6657	0.938194	0.224901	3.00203	0.00268183	0.0774113
ENSG00000167074	97.7427	-0.627628	0.121489	-3.00105	0.0026905	0.0774113
ENSG00000263934	8832.27	-1.49551	0.410603	-3.00162	0.00268546	0.0774113
ENSG00000196189	816.047	0.7867	0.174571	2.99973	0.00270222	0.077649
chrX|+|19002330|19064156	175.349	0.695579	0.144217	2.99925	0.00270645	0.0776712
chr2|.|37954842|38032582	456.252	0.765836	0.167671	2.99873	0.00271104	0.0777038
ENSG00000185201	1231.84	0.75058	0.162639	2.99772	0.00272006	0.0778392
ENSG00000239951	342.004	1.04133	0.259689	2.99704	0.00272616	0.0778392
ENSG00000278195	59.0035	-0.788251	0.17523	-2.9973	0.00272382	0.0778392
ENSG00000066468	61.8038	-1.16857	0.302252	-2.99597	0.00273575	0.0780141
ENSG00000239653	378.776	0.538852	0.0920852	2.99524	0.00274225	0.0781003
ENSG00000224707	18.1457	0.926286	0.221475	2.9947	0.00274715	0.0781407
ENSG00000168918	1596.72	0.551869	0.0965104	2.99278	0.00276448	0.0785343
chr1|.|144005314|144074380	4497.26	0.946617	0.228554	2.9909	0.00278161	0.0788216
ENSG00000198933	115.877	0.758102	0.165512	2.99112	0.00277955	0.0788216
ENSG00000198363	1529.9	0.892924	0.210692	2.98962	0.00279326	0.0788535
ENSG00000251682	42.0205	0.910905	0.216695	2.98978	0.00279175	0.0788535
ENSG00000260314	48.8256	1.24147	0.327242	2.98993	0.0027904	0.0788535
ENSG00000171777	186.499	0.819935	0.186478	2.98642	0.00282266	0.0795836
ENSG00000136010	12.9518	1.74015	0.494747	2.9856	0.00283022	0.0796967
ENSG00000140090	319.64	0.984773	0.241963	2.98284	0.00285587	0.0803181
ENSG00000136485	467.398	0.509899	0.0828577	2.97938	0.00288829	0.0811284
ENSG00000033327	669.539	0.794957	0.178693	2.97673	0.0029134	0.0811409
ENSG00000108352	20.5759	1.01599	0.252905	2.97724	0.00290857	0.0811409
ENSG00000162736	352.479	0.642321	0.127436	2.97629	0.00291762	0.0811409
ENSG00000163322	529.432	-0.458699	0.0657222	-2.97715	0.00290943	0.0811409
ENSG00000177575	1855.67	1.2021	0.315314	2.97817	0.0028997	0.0811409
ENSG00000213373	29.8013	1.04805	0.263669	2.97729	0.0029081	0.0811409
ENSG00000237892	71.8598	0.679312	0.13984	2.97681	0.00291264	0.0811409
ENSG00000248858	28.9028	0.768719	0.169898	2.9764	0.00291653	0.0811409
ENSG00000200534	8.50589	-0.813949	0.185155	-2.97542	0.00292587	0.0812697
ENSG00000133121	12.9331	1.27225	0.339637	2.97144	0.00296407	0.0822291
ENSG00000140443	1107.88	0.784465	0.175707	2.96761	0.00300128	0.0831587
ENSG00000232956	298.089	-0.511418	0.083731	-2.96645	0.00301258	0.0833691
ENSG00000137962	42.1598	0.913507	0.219642	2.96151	0.00306137	0.0842448
ENSG00000140332	1257.05	0.730102	0.157653	2.96264	0.00305016	0.0842448
ENSG00000143376	1397.21	0.605929	0.11579	2.96135	0.00306297	0.0842448
ENSG00000221995	30.4498	0.797308	0.180378	2.96197	0.00305681	0.0842448
ENSG00000262074	7.37297	1.84549	0.534244	2.96205	0.00305595	0.0842448
ENSG00000123119	10.8264	1.93493	0.564807	2.96012	0.00307517	0.0843739
ENSG00000242999	25.8399	0.733347	0.158869	2.96039	0.00307254	0.0843739
ENSG00000170525	773.027	1.00694	0.251432	2.95866	0.00308975	0.0846704
ENSG00000226254	5.4339	1.08093	0.276545	2.95753	0.00310111	0.0848782
ENSG00000212443	2.87744	-1.27196	0.341612	-2.95343	0.00314268	0.0859114
ENSG00000139083	265.416	0.686645	0.143561	2.95073	0.00317027	0.0865602
ENSG00000138385	990.757	-0.496647	0.0792038	-2.94951	0.00318275	0.0866903
ENSG00000174804	3.45286	1.63726	0.465863	2.94985	0.00317923	0.0866903
ENSG00000135596	394.202	0.633051	0.125516	2.94797	0.00319871	0.0868768
ENSG00000179094	102.565	1.25885	0.337825	2.94773	0.00320119	0.0868768
ENSG00000251578	5.84132	-1.00033	0.250088	-2.94812	0.00319708	0.0868768
ENSG00000273017	20.7574	0.777771	0.174678	2.94678	0.003211	0.0870379
ENSG00000277744	4.97948	1.06861	0.273615	2.94419	0.00323806	0.0876657
ENSG00000101132	200.512	-0.553964	0.0988739	-2.94243	0.00325651	0.0880591
ENSG00000187122	12.306	1.10452	0.286157	2.94065	0.00327525	0.0884593
ENSG00000108774	640.943	0.565097	0.10282	2.93779	0.00330565	0.0891731
ENSG00000101425	90.4892	1.47182	0.411543	2.93722	0.00331173	0.0892301
chr13|+|64649101|65000706	6.99552	-1.407	0.389642	-2.93594	0.00332535	0.0893827
ENSG00000108984	1250.8	0.768039	0.171993	2.93618	0.00332278	0.0893827
chr2|+|81708722|81822057	16.4172	-2.7998	0.864274	-2.93514	0.00333396	0.0895071
ENSG00000100345	12201.3	0.56355	0.102484	2.93233	0.00336424	0.0902121
ENSG00000119408	354.265	0.701391	0.149586	2.93046	0.00338456	0.090649
ENSG00000163584	236.849	-0.541842	0.0951731	-2.92947	0.00339536	0.09083
ENSG00000112062	5482.03	0.645557	0.130624	2.92841	0.00340699	0.0909246
ENSG00000144810	1.8628	3.07672	0.960816	2.92844	0.0034067	0.0909246
ENSG00000023608	128.993	-0.623427	0.123186	-2.92559	0.00343808	0.0914727
ENSG00000160785	516.492	0.674547	0.140661	2.92555	0.00343843	0.0914727
ENSG00000164078	2.56595	-1.56269	0.444261	-2.92544	0.00343974	0.0914727
chr8|.|90803317|90914074	1339.89	0.671457	0.139692	2.92374	0.00345857	0.0918647
chr14|-|102091293|102178138	104.386	0.959237	0.238263	2.92199	0.00347804	0.0922727
ENSG00000233892	3.10204	1.23815	0.333934	2.92009	0.0034993	0.0926181
ENSG00000276533	43.3166	0.746944	0.165717	2.92009	0.00349926	0.0926181
ENSG00000100731	6731.58	0.589751	0.111928	2.919	0.00351158	0.0926789
ENSG00000142676	12430.7	-0.504728	0.0828063	-2.91879	0.00351397	0.0926789
ENSG00000237094	485.72	0.889197	0.214509	2.91906	0.00351093	0.0926789
ENSG00000267598	6.17204	-1.33032	0.365818	-2.91754	0.003528	0.0929399
ENSG00000213613	123.673	0.741262	0.163996	2.91609	0.00354444	0.0931563
ENSG00000224660	152.202	0.56401	0.103212	2.91609	0.00354451	0.0931563
ENSG00000072786	2457.53	0.577096	0.107791	2.91362	0.00357269	0.0937873
ENSG00000067798	33.9899	1.11865	0.293718	2.91303	0.00357935	0.0938525
chr7|+|17029669|17338190	79.8489	0.928682	0.228641	2.91132	0.00359904	0.0941831
ENSG00000134827	256.693	1.52398	0.433243	2.91048	0.00360877	0.0941831
ENSG00000140199	3239.53	0.646344	0.131683	2.91084	0.00360453	0.0941831
ENSG00000211653	38.3942	1.16197	0.308899	2.91012	0.00361292	0.0941831
ENSG00000279913	46.5213	0.736529	0.162668	2.91081	0.00360496	0.0941831
ENSG00000184922	664.901	0.668109	0.13924	2.90919	0.00362369	0.0943546
ENSG00000267241	2.10521	1.57932	0.452789	2.90707	0.00364833	0.0948861
ENSG00000231925	578.508	0.521628	0.0890536	2.90379	0.00368671	0.0957735
ENSG00000065970	185.978	0.578886	0.108846	2.90181	0.00371014	0.0961598
ENSG00000266907	13.9613	-0.840854	0.19911	-2.90201	0.00370782	0.0961598
ENSG00000242256	7.00601	1.11378	0.293307	2.90052	0.00372544	0.096334
ENSG00000266371	20.2842	0.848919	0.201987	2.9006	0.00372446	0.096334
ENSG00000072062	152.124	0.639256	0.129773	2.89908	0.00374257	0.0966658
ENSG00000187475	10.3709	0.889845	0.21626	2.89841	0.00375063	0.0967628
ENSG00000168310	699.353	0.503006	0.0828337	2.89703	0.00376708	0.0968537
ENSG00000237217	9.86129	1.26709	0.346538	2.8974	0.00376274	0.0968537
ENSG00000274628	6.34036	1.64991	0.478704	2.89715	0.00376568	0.0968537
ENSG00000175220	127.402	0.577664	0.108627	2.89642	0.00377442	0.0969314
ENSG00000162889	563.304	0.632118	0.127473	2.89538	0.003787	0.0971435
ENSG00000117713	859.71	0.534982	0.0939794	2.8937	0.00380737	0.0974819
ENSG00000198182	121.517	-0.590734	0.113265	-2.89321	0.00381321	0.0974819
ENSG00000285534	48.33	1.20468	0.325436	2.89349	0.00380987	0.0974819
chr6|-|89067637|89131143	589.662	1.9255	0.574761	2.89245	0.00382253	0.0976092
ENSG00000204271	259.901	-0.557771	0.101934	-2.89144	0.00383486	0.0978128
ENSG00000242076	64.1264	1.19422	0.322497	2.88742	0.00388417	0.0989582
chr12|.|14863509|14920931	397.345	0.65427	0.13554	2.88651	0.00389546	0.0990457
ENSG00000113070	16.9286	1.14173	0.304425	2.88643	0.00389642	0.0990457
chr5|-|147704027|147756281	338.082	0.661679	0.138199	2.88456	0.00391961	0.0992192
ENSG00000099331	1986.57	0.593006	0.114471	2.88258	0.00394439	0.0992192
ENSG00000103175	5.23709	2.52161	0.784124	2.88038	0.00397195	0.0992192
ENSG00000107263	529.131	0.5527	0.100552	2.88077	0.00396707	0.0992192
ENSG00000131042	952.718	0.705014	0.153412	2.881	0.00396417	0.0992192
ENSG00000137801	1783.85	1.15228	0.308626	2.88131	0.0039603	0.0992192
ENSG00000142552	49.5396	1.01933	0.262277	2.88358	0.00393186	0.0992192
ENSG00000143614	322.64	0.6693	0.141053	2.88023	0.00397389	0.0992192
ENSG00000184005	121.038	0.964004	0.243069	2.88383	0.0039287	0.0992192
ENSG00000189420	10.7629	0.889508	0.217169	2.88473	0.00391751	0.0992192
ENSG00000197321	1024.88	0.802473	0.187285	2.88031	0.00397281	0.0992192
ENSG00000241244	6.38991	1.64289	0.4786	2.88311	0.00393767	0.0992192
ENSG00000254826	12.8301	1.0309	0.266371	2.8827	0.00394282	0.0992192
ENSG00000270898	11.7636	-1.34386	0.374864	-2.88324	0.00393601	0.0992192
ENSG00000272079	10.0402	1.19384	0.322958	2.88212	0.00395007	0.0992192
ENSG00000285210	13.5469	0.917498	0.226918	2.88415	0.00392477	0.0992192

## Sheet: S Table 3
	confusion matrices
	DEG-classifier
	Actual Predicted	cancer	normal
	cancer	13	5
	normal	0	4
	vlinc-classifier
	Actual Predicted	cancer	normal
	cancer	12	2
	normal	1	7
	non-vlinc-classifier
	Actual Predicted	cancer	normal
	cancer	13	6
	normal	0	3
	age-classifier
	Actual Predicted	cancer	normal
	cancer	13	2
	normal	0	7
	bench-classifier
	Actual Predicted	cancer	normal
	cancer	13	2
	normal	0	7

## Sheet: S Table 4
Supplementary Table 4. Genes expressed covarying with aging
Geneid	rho	p	adjusted.p
ENSG00000173114	-0.829084	1.51268e-08	0.000256823
ENSG00000172116	-0.813941	4.49389e-08	0.000381486
ENSG00000070081	-0.798352	1.25007e-07	0.000707459
chr6|+|21665240|22232132	-0.780982	3.53951e-07	0.0012807
ENSG00000090263	-0.779869	3.77165e-07	0.0012807
ENSG00000146386	-0.776083	4.66834e-07	0.00132098
ENSG00000174748	-0.765394	8.34456e-07	0.00157415
ENSG00000183691	-0.765394	8.34456e-07	0.00157415
ENSG00000205581	-0.765839	8.14998e-07	0.00157415
chr2|-|75442229|75676726	-0.758936	1.16822e-06	0.00198341
ENSG00000047634	-0.754037	1.49767e-06	0.00211895
ENSG00000116251	-0.754482	1.46457e-06	0.00211895
chr4|.|109097587|109261793	-0.751587	1.69214e-06	0.00220993
ENSG00000263934	-0.749137	1.90922e-06	0.00231534
ENSG00000102265	0.738226	3.21643e-06	0.00338304
ENSG00000158966	-0.737112	3.38742e-06	0.00338304
ENSG00000254772	-0.738448	3.18318e-06	0.00338304
ENSG00000148300	-0.732881	4.11479e-06	0.00349304
ENSG00000189046	-0.733104	4.07324e-06	0.00349304
ENSG00000268027	-0.734885	3.75429e-06	0.00349304
ENSG00000104660	-0.727091	5.33881e-06	0.00350272
ENSG00000124942	0.725755	5.66427e-06	0.00350272
ENSG00000128040	-0.725309	5.77667e-06	0.00350272
ENSG00000130766	0.727759	5.1825e-06	0.00350272
ENSG00000145247	-0.728427	5.03033e-06	0.00350272
ENSG00000162415	0.726423	5.49936e-06	0.00350272
ENSG00000164167	-0.729541	4.78566e-06	0.00350272
ENSG00000167664	-0.729318	4.83372e-06	0.00350272
ENSG00000105202	-0.721746	6.75097e-06	0.00385769
ENSG00000154814	-0.721524	6.81652e-06	0.00385769
ENSG00000232021	-0.71217	1.01465e-05	0.00555701
ENSG00000102409	-0.71128	1.05298e-05	0.00558673
ENSG00000089048	-0.709498	1.13358e-05	0.00583211
ENSG00000197448	0.707939	1.20862e-05	0.00603528
ENSG00000116771	-0.705712	1.32358e-05	0.0064205
ENSG00000091129	-0.698364	1.77614e-05	0.00770043
ENSG00000135486	-0.699032	1.72989e-05	0.00770043
ENSG00000147202	0.699254	1.71472e-05	0.00770043
ENSG00000160789	0.697027	1.87196e-05	0.00770043
ENSG00000198932	-0.696582	1.90492e-05	0.00770043
ENSG00000263142	0.696912	1.88043e-05	0.00770043
ENSG00000267169	0.699032	1.72989e-05	0.00770043
ENSG00000198046	-0.695691	1.97241e-05	0.00778782
ENSG00000269343	-0.694132	2.0957e-05	0.00808656
ENSG00000166148	0.693242	2.16922e-05	0.00818424
ENSG00000166974	0.69146	2.32325e-05	0.00857482
ENSG00000111716	-0.68901	2.55107e-05	0.0086624
ENSG00000125971	0.689233	2.52956e-05	0.0086624
ENSG00000185875	-0.689233	2.52956e-05	0.0086624
ENSG00000214021	0.690124	2.44514e-05	0.0086624
ENSG00000133316	-0.686561	2.79873e-05	0.00879941
ENSG00000135046	0.687006	2.75216e-05	0.00879941
ENSG00000177932	-0.686784	2.77536e-05	0.00879941
ENSG00000186871	-0.687229	2.72913e-05	0.00879941
ENSG00000009790	-0.684779	2.99217e-05	0.00923656
ENSG00000113068	0.68233	3.27772e-05	0.00993736
ENSG00000151135	-0.681216	3.41541e-05	0.0101731
ENSG00000198856	-0.679657	3.61688e-05	0.0105875
ENSG00000213339	-0.678767	3.73673e-05	0.0107529
chr6|+|126671957|126788699	0.676094	4.11791e-05	0.0109502
ENSG00000048544	-0.674758	4.32126e-05	0.0109502
ENSG00000104408	-0.67654	4.05206e-05	0.0109502
ENSG00000124596	-0.674981	4.28675e-05	0.0109502
ENSG00000168374	0.676094	4.11791e-05	0.0109502
ENSG00000175505	0.676762	4.01949e-05	0.0109502
ENSG00000267321	-0.675204	4.2525e-05	0.0109502
ENSG00000272800	-0.675059	4.27477e-05	0.0109502
ENSG00000179144	-0.674313	4.39101e-05	0.0109633
ENSG00000100100	-0.672754	4.64315e-05	0.011103
ENSG00000164530	0.673422	4.53354e-05	0.011103
ENSG00000197756	-0.672977	4.60635e-05	0.011103
ENSG00000274585	-0.671863	4.79297e-05	0.0113021
ENSG00000119714	0.670527	5.02582e-05	0.0116888
ENSG00000106560	-0.669636	5.18662e-05	0.0118998
chr13|+|32527847|32604708	0.66585	5.92259e-05	0.0134072
ENSG00000153201	-0.664069	6.30016e-05	0.0140742
ENSG00000056586	0.661842	6.80228e-05	0.0148063
ENSG00000114942	-0.661842	6.80228e-05	0.0148063
ENSG00000213782	-0.658724	7.56525e-05	0.0162586
ENSG00000091483	-0.656052	8.27905e-05	0.0173997
ENSG00000149273	-0.655607	8.40368e-05	0.0173997
ENSG00000279192	-0.655829	8.34116e-05	0.0173997
ENSG00000186827	0.653157	9.11957e-05	0.0185692
ENSG00000198034	-0.652934	9.18727e-05	0.0185692
chr3|+|18485740|18546662	-0.650707	9.88933e-05	0.0188606
ENSG00000090776	0.651375	9.67385e-05	0.0188606
ENSG00000182463	0.650039	0.000101091	0.0188606
ENSG00000223705	-0.650707	9.88933e-05	0.0188606
ENSG00000224078	-0.650039	0.000101091	0.0188606
ENSG00000232229	-0.650707	9.88933e-05	0.0188606
ENSG00000261229	0.652044	9.46258e-05	0.0188606
ENSG00000280123	-0.649594	0.00010258	0.0189304
ENSG00000143324	0.648703	0.000105616	0.0192812
ENSG00000143947	-0.647812	0.000108733	0.019639
ENSG00000109452	0.646476	0.000113561	0.0202293
ENSG00000169554	0.646254	0.000114384	0.0202293
ENSG00000234741	-0.644472	0.000121162	0.021207
ENSG00000059588	-0.641577	0.00013294	0.0214957
ENSG00000140968	-0.643136	0.000126477	0.0214957
ENSG00000164430	0.6418	0.000131999	0.0214957
ENSG00000181104	0.64269	0.000128294	0.0214957
ENSG00000182489	-0.64269	0.000128294	0.0214957
ENSG00000212232	-0.641577	0.00013294	0.0214957
ENSG00000228956	-0.642022	0.000131064	0.0214957
ENSG00000265817	-0.642022	0.000131064	0.0214957
ENSG00000214655	0.641132	0.000134839	0.0215972
chr10|.|8911288|9026217	0.639573	0.000141679	0.0224807
ENSG00000198393	-0.639127	0.00014369	0.0225885
chr4|+|143470542|143553667	0.638459	0.000146752	0.0228584
ENSG00000233184	-0.638014	0.000148826	0.0229707
ENSG00000137154	-0.637123	0.000153052	0.0232011
ENSG00000164919	-0.637123	0.000153052	0.0232011
ENSG00000269893	-0.636455	0.000156292	0.0234825
ENSG00000091409	-0.635787	0.000159592	0.0235613
ENSG00000152454	-0.63601	0.000158485	0.0235613
ENSG00000124788	0.635119	0.000162953	0.0238502
chr1|-|198709285|199153464	-0.634451	0.000166378	0.0241433
ENSG00000075914	-0.632224	0.000178259	0.0253945
ENSG00000142676	-0.632224	0.000178259	0.0253945
ENSG00000176871	0.632001	0.000179488	0.0253945
ENSG00000136897	-0.631333	0.000183219	0.0257081
ENSG00000011260	-0.629774	0.000192193	0.0258972
ENSG00000105793	-0.629774	0.000192193	0.0258972
ENSG00000163584	-0.63022	0.00018959	0.0258972
ENSG00000176396	-0.630442	0.0001883	0.0258972
ENSG00000182004	-0.630442	0.0001883	0.0258972
ENSG00000099284	-0.629106	0.000196157	0.0260184
ENSG00000162613	-0.629106	0.000196157	0.0260184
ENSG00000142444	-0.627102	0.000208487	0.0274395
ENSG00000228223	-0.625766	0.000217085	0.0283513
ENSG00000102096	0.624652	0.000224488	0.0284021
ENSG00000142546	-0.62443	0.000225995	0.0284021
ENSG00000142864	-0.62443	0.000225995	0.0284021
ENSG00000145337	-0.624207	0.000227511	0.0284021
ENSG00000160691	0.62443	0.000225995	0.0284021
ENSG00000198242	-0.625098	0.0002215	0.0284021
ENSG00000146856	-0.623539	0.000232114	0.0285567
ENSG00000260260	-0.623762	0.00023057	0.0285567
ENSG00000125457	0.622203	0.000241567	0.0292952
ENSG00000139675	-0.622203	0.000241567	0.0292952
ENSG00000033800	0.620867	0.00025136	0.0300534
ENSG00000166295	-0.621089	0.000249703	0.0300534
ENSG00000125944	-0.617972	0.000273791	0.0325065
ENSG00000119414	0.617526	0.000277395	0.0327056
ENSG00000004779	-0.615967	0.000290341	0.0337631
ENSG00000189050	-0.615967	0.000290341	0.0337631
ENSG00000189319	0.614186	0.000305788	0.0348434
ENSG00000198556	-0.614409	0.000303818	0.0348434
ENSG00000215068	0.614409	0.000303818	0.0348434
ENSG00000055208	0.613295	0.000313781	0.0352806
ENSG00000232855	-0.613518	0.000311765	0.0352806
ENSG00000100220	-0.612627	0.000319896	0.0354928
ENSG00000114544	0.612404	0.000321957	0.0354928
ENSG00000115541	-0.612182	0.00032403	0.0354928
ENSG00000131067	-0.612404	0.000321957	0.0354928
ENSG00000107833	-0.611514	0.000330321	0.03595
chr8|.|129506001|129571388	0.6104	0.000341046	0.036201
ENSG00000071082	-0.6104	0.000341046	0.036201
ENSG00000132017	0.609955	0.000345422	0.036201
ENSG00000136450	-0.610623	0.000338877	0.036201
ENSG00000143653	-0.609955	0.000345422	0.036201
ENSG00000279355	0.609955	0.000345422	0.036201
ENSG00000172663	-0.609509	0.000349846	0.0362176
ENSG00000197345	-0.609509	0.000349846	0.0362176
ENSG00000166471	-0.609064	0.000354321	0.0364586
ENSG00000130741	-0.608618	0.000358846	0.0367018
ENSG00000182325	0.607505	0.000370383	0.0376549
ENSG00000177311	0.60706	0.000375089	0.0379063
ENSG00000101558	0.605055	0.000396924	0.0381484
ENSG00000132824	0.604833	0.000399418	0.0381484
ENSG00000136682	-0.604833	0.000399418	0.0381484
ENSG00000154153	-0.604387	0.000404447	0.0381484
ENSG00000156976	-0.605055	0.000396924	0.0381484
ENSG00000163629	0.605055	0.000396924	0.0381484
ENSG00000197857	-0.605501	0.000391977	0.0381484
ENSG00000229419	0.604387	0.000404447	0.0381484
ENSG00000238241	-0.60461	0.000401926	0.0381484
ENSG00000239961	-0.606614	0.000379848	0.0381484
ENSG00000269983	-0.604387	0.000404447	0.0381484
ENSG00000274750	-0.605278	0.000394444	0.0381484
ENSG00000106028	-0.603719	0.000412096	0.0384427
ENSG00000135604	0.603719	0.000412096	0.0384427
ENSG00000111911	-0.603497	0.000414674	0.0384718
ENSG00000105819	-0.601938	0.00043312	0.0387027
ENSG00000133872	-0.602383	0.000427777	0.0387027
ENSG00000151876	-0.601938	0.00043312	0.0387027
ENSG00000204131	0.602828	0.000422493	0.0387027
ENSG00000211450	-0.60216	0.000430441	0.0387027
ENSG00000239672	-0.60216	0.000430441	0.0387027
ENSG00000273156	-0.602606	0.000425128	0.0387027
ENSG00000117543	-0.601047	0.000443982	0.0394656
ENSG00000269900	-0.600379	0.000452286	0.0399943
ENSG00000232112	-0.600156	0.000455084	0.0400332
ENSG00000106080	-0.599933	0.000457897	0.0400731
ENSG00000181610	-0.599711	0.000460726	0.0401138
chr3|.|18561195|18638917	-0.599265	0.000466429	0.0404032
ENSG00000038210	-0.59882	0.000472194	0.040695
ENSG00000005194	-0.597484	0.000489869	0.0407696
ENSG00000089335	-0.597707	0.000486884	0.0407696
ENSG00000124243	-0.598375	0.000478023	0.0407696
ENSG00000130600	0.597484	0.000489869	0.0407696
ENSG00000160685	0.597484	0.000489869	0.0407696
ENSG00000164631	-0.598152	0.00048096	0.0407696
ENSG00000168101	-0.598375	0.000478023	0.0407696
ENSG00000154727	-0.597038	0.000495889	0.0410693
chr3|-|117871079|118224388	0.596593	0.000501974	0.0413714
ENSG00000254126	-0.59637	0.000505041	0.0414231
ENSG00000008988	-0.596148	0.000508124	0.0414756
ENSG00000114391	-0.59548	0.000517474	0.0416382
ENSG00000122952	-0.59548	0.000517474	0.0416382
ENSG00000136521	-0.595702	0.00051434	0.0416382
ENSG00000272477	-0.595257	0.000520624	0.0416941
ENSG00000136942	-0.594589	0.000530175	0.0418666
ENSG00000223745	-0.594589	0.000530175	0.0418666
ENSG00000273038	0.594589	0.000530175	0.0418666
ENSG00000181163	-0.593475	0.000546438	0.0428143
ENSG00000196724	-0.593253	0.000549742	0.0428143
ENSG00000244165	-0.593253	0.000549742	0.0428143
ENSG00000197498	-0.592807	0.000556404	0.0431353
ENSG00000006451	-0.592585	0.000559762	0.0431983
ENSG00000164120	-0.592362	0.000563137	0.0432622
ENSG00000106588	-0.591694	0.000573371	0.0437869
ENSG00000121578	-0.591248	0.000580284	0.0437869
ENSG00000137876	-0.591248	0.000580284	0.0437869
ENSG00000167081	0.591471	0.000576818	0.0437869
chr18|.|71565621|71630736	-0.590803	0.00058727	0.044118
ENSG00000119335	-0.589912	0.000601464	0.0443985
ENSG00000171368	0.589912	0.000601464	0.0443985
ENSG00000181894	-0.590358	0.000594329	0.0443985
ENSG00000189298	-0.590135	0.000597887	0.0443985
ENSG00000088451	-0.58969	0.000605059	0.0444705
chr8|.|20290648|20369909	-0.589022	0.000615958	0.044883
ENSG00000126749	-0.589022	0.000615958	0.044883
ENSG00000134375	-0.587685	0.000638276	0.0457243
ENSG00000158106	-0.587685	0.000638276	0.0457243
ENSG00000196924	0.588131	0.000630759	0.0457243
ENSG00000241489	0.587908	0.000634508	0.0457243
ENSG00000156261	-0.58724	0.000645871	0.046074
ENSG00000095370	0.586795	0.000653546	0.0463949
ENSG00000118246	-0.586349	0.0006613	0.0463949
ENSG00000145425	-0.586349	0.0006613	0.0463949
ENSG00000196507	0.586349	0.0006613	0.0463949
ENSG00000131845	-0.586127	0.000665208	0.046477
ENSG00000115816	-0.585458	0.000677052	0.0467276
ENSG00000256525	-0.585458	0.000677052	0.0467276
ENSG00000260296	-0.585681	0.000673084	0.0467276
ENSG00000125743	-0.584568	0.000693132	0.0467871
ENSG00000137513	-0.585013	0.000685051	0.0467871
ENSG00000144026	-0.584345	0.000697204	0.0467871
ENSG00000196139	-0.584345	0.000697204	0.0467871
ENSG00000230148	-0.584345	0.000697204	0.0467871
ENSG00000255717	-0.584568	0.000693132	0.0467871
ENSG00000261098	0.584605	0.000692449	0.0467871
ENSG00000189350	0.584122	0.000701297	0.0468765
ENSG00000071909	0.583454	0.000713703	0.0471518
ENSG00000100813	0.583009	0.00072208	0.0471518
ENSG00000121274	-0.583677	0.000709546	0.0471518
ENSG00000132718	0.583009	0.00072208	0.0471518
ENSG00000136717	-0.583009	0.00072208	0.0471518
ENSG00000169221	0.583232	0.000717881	0.0471518
ENSG00000198837	0.582786	0.000726301	0.0472457
ENSG00000074966	-0.582563	0.000730543	0.0473403
ENSG00000149311	-0.582118	0.000739093	0.0473522
ENSG00000152620	-0.582118	0.000739093	0.0473522
ENSG00000182983	-0.582341	0.000734807	0.0473522
ENSG00000112667	-0.581673	0.000747731	0.0475467
ENSG00000260641	0.581673	0.000747731	0.0475467
ENSG00000134709	-0.581227	0.000756457	0.0479221
ENSG00000104447	0.580337	0.000774177	0.0479707
ENSG00000170855	-0.580782	0.000765272	0.0479707
ENSG00000181472	0.580337	0.000774177	0.0479707
ENSG00000186106	-0.580782	0.000765272	0.0479707
ENSG00000186130	-0.580559	0.000769713	0.0479707
ENSG00000204186	-0.580559	0.000769713	0.0479707
ENSG00000131143	-0.580114	0.000778663	0.0480733
ENSG00000125386	0.579891	0.000783173	0.0481765
ENSG00000259943	-0.579223	0.000796838	0.0486645
ENSG00000271447	-0.579223	0.000796838	0.0486645
chr7|+|136223360|136280267	0.578555	0.000810712	0.0493343
ENSG00000100650	-0.57811	0.000820078	0.049482
ENSG00000140993	-0.577887	0.000824797	0.049482
ENSG00000150593	-0.577887	0.000824797	0.049482
ENSG00000165943	-0.57811	0.000820078	0.049482
ENSG00000182885	0.577442	0.000834306	0.0498762
ENSG00000276045	0.577219	0.000839096	0.0499866
ENSG00000271964	-0.576773	0.000848749	0.0503848
ENSG00000134107	0.57566	0.000873307	0.0513045
ENSG00000148308	0.575883	0.000868347	0.0513045
ENSG00000162909	0.57566	0.000873307	0.0513045
ENSG00000142327	0.575215	0.000883304	0.0517129
ENSG00000147457	-0.574992	0.000888339	0.051829
ENSG00000138166	0.574769	0.0008934	0.0519457
chr5|-|75919581|76013032	0.574324	0.000903597	0.0521812
ENSG00000130935	-0.574324	0.000903597	0.0521812
ENSG00000089693	0.573433	0.000924297	0.0530159
ENSG00000196950	-0.573433	0.000924297	0.0530159
ENSG00000071246	0.572542	0.000945411	0.0536829
ENSG00000117632	-0.572542	0.000945411	0.0536829
ENSG00000257698	-0.572765	0.000940094	0.0536829
ENSG00000240204	-0.57232	0.000950755	0.0538064
ENSG00000156508	-0.572097	0.000956125	0.0539306
ENSG00000151012	-0.570983	0.000983377	0.055284
ENSG00000175575	-0.570761	0.000988908	0.0554115
ENSG00000047578	0.568979	0.00103414	0.0560949
ENSG00000116161	-0.56987	0.0010113	0.0560949
ENSG00000132406	-0.569202	0.00102839	0.0560949
ENSG00000137038	-0.570093	0.00100566	0.0560949
ENSG00000137054	-0.569647	0.00101697	0.0560949
ENSG00000148730	0.569425	0.00102267	0.0560949
ENSG00000171444	-0.569202	0.00102839	0.0560949
ENSG00000171960	-0.568979	0.00103414	0.0560949
ENSG00000198840	0.569202	0.00102839	0.0560949
ENSG00000231856	0.569647	0.00101697	0.0560949
ENSG00000177971	-0.568534	0.00104573	0.0565428
ENSG00000226791	-0.567866	0.00106333	0.0573116
ENSG00000114503	-0.56742	0.0010752	0.0574048
ENSG00000139116	0.56742	0.0010752	0.0574048
ENSG00000162517	0.567643	0.00106925	0.0574048
ENSG00000175322	-0.56653	0.00109929	0.0583243
ENSG00000197961	-0.56653	0.00109929	0.0583243
chr10|.|8782911|8905655	0.564971	0.00114259	0.0589632
chr2|-|190142288|190305859	-0.565862	0.00111767	0.0589632
ENSG00000037897	-0.565639	0.00112385	0.0589632
ENSG00000117174	-0.565193	0.00113631	0.0589632
ENSG00000132603	-0.564971	0.00114259	0.0589632
ENSG00000164902	-0.565416	0.00113007	0.0589632
ENSG00000174173	-0.564971	0.00114259	0.0589632
ENSG00000198707	-0.565416	0.00113007	0.0589632
ENSG00000213965	0.565193	0.00113631	0.0589632
ENSG00000135870	0.564525	0.00115523	0.0594349
ENSG00000126953	-0.56408	0.00116799	0.0595501
ENSG00000139343	-0.56408	0.00116799	0.0595501
ENSG00000180611	0.564303	0.0011616	0.0595501
ENSG00000063322	0.563412	0.00118737	0.0598194
ENSG00000068831	-0.563412	0.00118737	0.0598194
ENSG00000100216	-0.563635	0.00118088	0.0598194
ENSG00000156256	-0.563635	0.00118088	0.0598194
ENSG00000014216	0.563189	0.00119389	0.0599444
ENSG00000133639	-0.562967	0.00120044	0.0599444
ENSG00000167395	0.562967	0.00120044	0.0599444
ENSG00000117133	-0.562521	0.00121364	0.0600733
ENSG00000250130	0.562744	0.00120702	0.0600733
ENSG00000265185	-0.562521	0.00121364	0.0600733
chr3|+|25705224|25799240	-0.56163	0.00124041	0.0606909
ENSG00000106591	-0.561853	0.00123367	0.0606909
ENSG00000136950	-0.56163	0.00124041	0.0606909
ENSG00000183624	-0.56163	0.00124041	0.0606909
ENSG00000076770	0.560962	0.00126083	0.0613363
ENSG00000156414	-0.560962	0.00126083	0.0613363
ENSG00000085721	-0.560072	0.00128851	0.0617975
ENSG00000100519	-0.560294	0.00128154	0.0617975
ENSG00000165832	-0.560517	0.0012746	0.0617975
ENSG00000269399	-0.560072	0.00128851	0.0617975
ENSG00000285410	-0.560072	0.00128851	0.0617975
ENSG00000145779	-0.559849	0.00129551	0.0619583
ENSG00000171840	0.559626	0.00130255	0.0621198
chr5|-|111004195|111064999	-0.558958	0.00132385	0.0627831
ENSG00000229368	-0.558958	0.00132385	0.0627831
ENSG00000168298	0.558735	0.00133102	0.0629473
ENSG00000278311	-0.55829	0.00134546	0.0634534
ENSG00000272084	0.557622	0.00136738	0.0643083
ENSG00000132359	0.556954	0.0013896	0.0644554
ENSG00000140395	-0.556731	0.00139708	0.0644554
ENSG00000163938	-0.556954	0.0013896	0.0644554
ENSG00000215417	-0.556954	0.0013896	0.0644554
ENSG00000244560	-0.556731	0.00139708	0.0644554
ENSG00000256039	-0.557177	0.00138216	0.0644554
ENSG00000271856	-0.557399	0.00137475	0.0644554
ENSG00000105849	-0.556286	0.00141214	0.0649737
chr10|+|91805107|92049362	-0.55584	0.00142734	0.0654957
ENSG00000111684	0.55495	0.00145817	0.0661949
ENSG00000140718	0.555172	0.00145041	0.0661949
ENSG00000184787	-0.555172	0.00145041	0.0661949
ENSG00000255568	-0.55495	0.00145817	0.0661949
ENSG00000183813	0.554727	0.00146597	0.0661949
ENSG00000215769	0.554727	0.00146597	0.0661949
ENSG00000248508	-0.554504	0.00147381	0.0661966
ENSG00000271918	-0.554504	0.00147381	0.0661966
ENSG00000150779	-0.554282	0.00148168	0.0661998
ENSG00000249476	0.554282	0.00148168	0.0661998
ENSG00000161654	0.554059	0.00148959	0.0662047
ENSG00000204387	-0.554059	0.00148959	0.0662047
ENSG00000114541	0.553613	0.00150551	0.0667377
ENSG00000109475	-0.553168	0.00152158	0.0672746
ENSG00000128050	-0.552945	0.00152967	0.0672819
ENSG00000183161	-0.552945	0.00152967	0.0672819
ENSG00000135535	-0.5525	0.00154597	0.067823
ENSG00000198839	-0.552277	0.00155418	0.0680072
ENSG00000129932	-0.551832	0.0015707	0.0683778
ENSG00000171806	-0.551832	0.0015707	0.0683778
ENSG00000025772	0.551609	0.00157902	0.0683892
ENSG00000166340	0.551609	0.00157902	0.0683892
ENSG00000251791	-0.550941	0.0016042	0.0693033
ENSG00000047932	-0.55005	0.00163833	0.0697308
ENSG00000077097	-0.549828	0.00164696	0.0697308
ENSG00000112640	0.550273	0.00162974	0.0697308
ENSG00000113387	-0.549828	0.00164696	0.0697308
ENSG00000170270	-0.55005	0.00163833	0.0697308
ENSG00000180938	-0.55005	0.00163833	0.0697308
ENSG00000198755	-0.549828	0.00164696	0.0697308
ENSG00000261526	-0.550496	0.00162119	0.0697308
ENSG00000107863	0.549605	0.00165563	0.06975
ENSG00000273486	-0.549605	0.00165563	0.06975
ENSG00000092847	0.549382	0.00166434	0.0699433
ENSG00000122565	-0.548937	0.00168187	0.0701592
ENSG00000165487	-0.548937	0.00168187	0.0701592
ENSG00000233806	-0.548937	0.00168187	0.0701592
ENSG00000218809	0.548492	0.00169957	0.0707237
chr2|+|40077988|40496150	-0.548269	0.00170848	0.0707476
ENSG00000178573	0.548269	0.00170848	0.0707476
ENSG00000142541	-0.547823	0.00172641	0.0713165
ENSG00000083807	-0.547378	0.00174452	0.0717153
ENSG00000096996	0.547378	0.00174452	0.0717153
ENSG00000095485	-0.546933	0.00176278	0.0719436
ENSG00000114491	-0.546933	0.00176278	0.0719436
ENSG00000274425	-0.546933	0.00176278	0.0719436
ENSG00000140006	-0.546487	0.00178122	0.0723481
ENSG00000182809	0.546487	0.00178122	0.0723481
ENSG00000197535	0.546265	0.00179049	0.0723786
ENSG00000197894	-0.546265	0.00179049	0.0723786
ENSG00000135643	-0.545597	0.00181858	0.0729927
ENSG00000136826	0.545597	0.00181858	0.0729927
ENSG00000204514	-0.545597	0.00181858	0.0729927
ENSG00000134954	-0.545151	0.00183752	0.0735788
ENSG00000100647	0.544928	0.00184705	0.0736133
ENSG00000279528	-0.544928	0.00184705	0.0736133
ENSG00000164169	-0.544483	0.00186625	0.0740307
ENSG00000231925	0.544483	0.00186625	0.0740307
ENSG00000131368	-0.54426	0.00187591	0.0740679
ENSG00000188739	-0.54426	0.00187591	0.0740679
ENSG00000034693	-0.544038	0.00188562	0.0742784
ENSG00000123595	-0.543815	0.00189536	0.0743175
ENSG00000134333	0.543815	0.00189536	0.0743175
ENSG00000132275	0.543147	0.00192487	0.0753007
ENSG00000147687	-0.542702	0.00194477	0.0757299
ENSG00000263002	-0.542702	0.00194477	0.0757299
ENSG00000116922	-0.542479	0.00195478	0.0759456
ENSG00000100211	-0.542256	0.00196484	0.0761621
chr15|+|39265870|39319802	0.542033	0.00197494	0.0762058
ENSG00000198728	0.542033	0.00197494	0.0762058
ENSG00000172590	-0.541811	0.00198509	0.0764236
ENSG00000117091	-0.541365	0.00200552	0.0770355
ENSG00000163682	-0.541143	0.0020158	0.0772558
ENSG00000091947	-0.54092	0.00202613	0.0774767
chr14|+|38020916|38078433	-0.540697	0.00203651	0.0776985
ENSG00000263753	-0.540475	0.00204693	0.077921
ENSG00000120697	-0.540029	0.00206791	0.0785436
ENSG00000066926	0.538693	0.00213198	0.0786884
ENSG00000100815	0.538693	0.00213198	0.0786884
ENSG00000108848	-0.538693	0.00213198	0.0786884
ENSG00000124802	-0.539807	0.00207847	0.0786884
ENSG00000137955	-0.539361	0.00209973	0.0786884
ENSG00000143793	-0.539138	0.00211043	0.0786884
ENSG00000144381	-0.538916	0.00212118	0.0786884
ENSG00000168209	-0.539361	0.00209973	0.0786884
ENSG00000182810	-0.538693	0.00213198	0.0786884
ENSG00000183520	-0.539584	0.00208908	0.0786884
ENSG00000184277	-0.538916	0.00212118	0.0786884
ENSG00000213983	0.539138	0.00211043	0.0786884
ENSG00000232721	-0.538719	0.00213072	0.0786884
ENSG00000134986	-0.53847	0.00214282	0.0789171
ENSG00000120063	0.538248	0.00215371	0.0789755
ENSG00000242852	-0.538248	0.00215371	0.0789755
ENSG00000107819	0.538025	0.00216465	0.0792056
ENSG00000079332	-0.537802	0.00217563	0.0792659
ENSG00000122126	-0.537802	0.00217563	0.0792659
ENSG00000173744	0.53758	0.00218667	0.0794974
ENSG00000100836	-0.536912	0.00222006	0.0795195
ENSG00000146731	-0.537134	0.00220888	0.0795195
ENSG00000152795	-0.537134	0.00220888	0.0795195
ENSG00000155438	-0.537357	0.00219775	0.0795195
ENSG00000166557	-0.536912	0.00222006	0.0795195
ENSG00000241973	0.536912	0.00222006	0.0795195
ENSG00000273344	-0.537357	0.00219775	0.0795195
ENSG00000243678	-0.536689	0.00223129	0.0797535
ENSG00000196670	-0.536243	0.0022539	0.0803923
ENSG00000108561	-0.536021	0.00226528	0.0806287
ENSG00000104290	-0.534907	0.00232291	0.0816531
ENSG00000142669	0.53513	0.00231129	0.0816531
ENSG00000166669	-0.53513	0.00231129	0.0816531
ENSG00000261770	0.53513	0.00231129	0.0816531
ENSG00000271503	0.534907	0.00232291	0.0816531
ENSG00000279696	-0.534907	0.00232291	0.0816531
ENSG00000143742	-0.534685	0.00233459	0.0817252
ENSG00000150433	-0.534685	0.00233459	0.0817252
chr15|+|39115207|39226623	0.534239	0.0023581	0.0820407
ENSG00000174579	-0.534239	0.0023581	0.0820407
ENSG00000184009	0.534239	0.0023581	0.0820407
ENSG00000014123	-0.534017	0.00236993	0.0821157
ENSG00000256625	-0.534017	0.00236993	0.0821157
ENSG00000187837	0.533794	0.00238181	0.0823593
ENSG00000153485	-0.532903	0.00242986	0.0836798
ENSG00000275395	-0.532903	0.00242986	0.0836798
ENSG00000104852	-0.532458	0.00245419	0.0843468
chr13|-|19857345|19918750	-0.532012	0.00247874	0.0848469
ENSG00000105499	0.532012	0.00247874	0.0848469
ENSG00000110324	0.53179	0.00249109	0.0849272
ENSG00000181896	-0.53179	0.00249109	0.0849272
ENSG00000198551	-0.531567	0.0025035	0.0851791
ENSG00000131507	-0.531344	0.00251596	0.0852613
ENSG00000242588	0.531344	0.00251596	0.0852613
chr6|.|149398127|149539054	0.530899	0.00254103	0.085429
ENSG00000125901	-0.530899	0.00254103	0.085429
ENSG00000164934	-0.531122	0.00252847	0.085429
ENSG00000165512	-0.530899	0.00254103	0.085429
ENSG00000104419	0.530676	0.00255365	0.0855146
ENSG00000177272	0.530676	0.00255365	0.0855146
ENSG00000144959	0.530453	0.00256633	0.0856014
ENSG00000156467	-0.530453	0.00256633	0.0856014
ENSG00000092621	-0.529785	0.00260467	0.0865404
ENSG00000182197	0.529785	0.00260467	0.0865404
ENSG00000166501	0.529563	0.00261757	0.0867989
ENSG00000152558	-0.52934	0.00263051	0.0870582
ENSG00000170325	0.528895	0.00265657	0.0877496
ENSG00000105085	0.528449	0.00268286	0.0879334
ENSG00000108468	-0.528672	0.00266969	0.0879334
ENSG00000167526	-0.528449	0.00268286	0.0879334
ENSG00000168275	-0.528449	0.00268286	0.0879334
ENSG00000109606	-0.528227	0.00269608	0.088027
ENSG00000160145	0.528227	0.00269608	0.088027
ENSG00000029725	-0.528004	0.00270936	0.0882909
ENSG00000100075	0.527781	0.0027227	0.0883862
ENSG00000173933	-0.527781	0.0027227	0.0883862
ENSG00000054967	0.527558	0.00273609	0.0884827
ENSG00000177733	-0.527558	0.00273609	0.0884827
ENSG00000106780	0.527113	0.00276305	0.0888468
ENSG00000178988	-0.527113	0.00276305	0.0888468
ENSG00000184428	-0.527113	0.00276305	0.0888468
ENSG00000006607	0.526668	0.00279024	0.0893825
ENSG00000145741	0.526668	0.00279024	0.0893825
ENSG00000171223	0.526445	0.00280392	0.0896516
chr7|+|81319644|81507561	-0.526222	0.00281766	0.0897528
ENSG00000116918	-0.526222	0.00281766	0.0897528
ENSG00000064393	0.526	0.00283146	0.0897913
ENSG00000095564	-0.525777	0.00284531	0.0897913
ENSG00000131378	0.525777	0.00284531	0.0897913
ENSG00000180329	-0.526	0.00283146	0.0897913
ENSG00000266086	-0.525777	0.00284531	0.0897913
ENSG00000113249	-0.525554	0.00285923	0.0898962
ENSG00000146674	0.525554	0.00285923	0.0898962
ENSG00000058668	0.525332	0.0028732	0.0900021
ENSG00000104907	-0.525332	0.0028732	0.0900021
ENSG00000120832	-0.525109	0.00288723	0.0901091
ENSG00000132912	0.525109	0.00288723	0.0901091
ENSG00000118495	0.524663	0.00291547	0.0908234
ENSG00000112394	-0.524441	0.00292967	0.0910989
chr8|-|30385941|30436030	0.523995	0.00295827	0.0916524
ENSG00000070087	-0.523995	0.00295827	0.0916524
ENSG00000000971	0.52355	0.0029871	0.0923772
ENSG00000025156	-0.523327	0.00300161	0.0924889
ENSG00000197136	0.523327	0.00300161	0.0924889
ENSG00000266079	0.523105	0.00301618	0.0927694
ENSG00000101665	0.522659	0.0030455	0.0935019
ENSG00000205268	-0.522437	0.00306025	0.0937852
ENSG00000102317	-0.522214	0.00307507	0.0939002
ENSG00000197182	0.522214	0.00307507	0.0939002
ENSG00000182378	-0.521768	0.00310488	0.0944707
ENSG00000213463	-0.521768	0.00310488	0.0944707
ENSG00000101290	0.5211	0.00315007	0.0951634
ENSG00000106348	0.521323	0.00313494	0.0951634
ENSG00000169612	-0.5211	0.00315007	0.0951634
ENSG00000172340	-0.5211	0.00315007	0.0951634
ENSG00000006747	0.520878	0.00316525	0.0952831
ENSG00000174109	-0.520878	0.00316525	0.0952831
chr5|.|153437015|153490061	0.520655	0.0031805	0.0954039
ENSG00000175826	0.520655	0.0031805	0.0954039
ENSG00000177119	0.52021	0.00321119	0.0961546
ENSG00000132423	-0.519987	0.00322664	0.0962326
ENSG00000146281	-0.519764	0.00324214	0.0962326
ENSG00000152234	-0.519987	0.00322664	0.0962326
ENSG00000154174	-0.519764	0.00324214	0.0962326
ENSG00000276293	-0.519764	0.00324214	0.0962326
chr13|+|43004726|43084548	0.519542	0.00325771	0.0965259
ENSG00000110848	-0.519319	0.00327334	0.0966518
ENSG00000166333	0.519319	0.00327334	0.0966518
ENSG00000124383	-0.519096	0.00328904	0.0967787
ENSG00000152495	-0.519096	0.00328904	0.0967787
chr9|-|106887165|107255518	-0.518205	0.00335248	0.0976301
chr9|+|15973214|16037523	-0.518428	0.00333652	0.0976301
ENSG00000105373	-0.518205	0.00335248	0.0976301
ENSG00000125356	-0.518205	0.00335248	0.0976301
ENSG00000129197	-0.518428	0.00333652	0.0976301
ENSG00000172062	-0.518205	0.00335248	0.0976301
ENSG00000069275	-0.51776	0.00338459	0.0977271
ENSG00000077984	0.517983	0.0033685	0.0977271
ENSG00000101608	-0.517983	0.0033685	0.0977271
ENSG00000142684	-0.51776	0.00338459	0.0977271
ENSG00000173113	-0.51776	0.00338459	0.0977271
ENSG00000124541	-0.517537	0.00340074	0.0978607
ENSG00000127989	-0.517537	0.00340074	0.0978607
chr3|-|197067728|197147930	-0.517092	0.00343325	0.0979659
ENSG00000100003	-0.517315	0.00341696	0.0979659
ENSG00000160551	0.517092	0.00343325	0.0979659
ENSG00000163520	-0.517092	0.00343325	0.0979659
ENSG00000173626	-0.517315	0.00341696	0.0979659
ENSG00000091831	-0.516869	0.0034496	0.0982674
ENSG00000064932	0.516424	0.00348251	0.0988731
ENSG00000138660	-0.516424	0.00348251	0.0988731
chr12|-|93902185|93968572	0.516201	0.00349907	0.099012
ENSG00000227051	0.516201	0.00349907	0.099012
ENSG00000096433	0.515978	0.00351569	0.0993169
ENSG00000104765	0.515533	0.00354914	0.0997638
ENSG00000184203	-0.515533	0.00354914	0.0997638
ENSG00000244398	-0.515533	0.00354914	0.0997638
ENSG00000081307	-0.515088	0.00358287	0.0998849
ENSG00000108651	-0.51531	0.00356597	0.0998849
ENSG00000135919	-0.515088	0.00358287	0.0998849
ENSG00000185905	0.515088	0.00358287	0.0998849
ENSG00000257151	-0.515088	0.00358287	0.0998849

## Sheet: S Table 5
Supplementary Table 5. Differentially expressed genes in cancer
Geneid	log2FoldChange	pvalue	padj
ENSG00000269900	-2.51679	1.56267e-46	3.79166e-42
ENSG00000278233	-4.87507	1.01217e-28	1.22796e-24
ENSG00000202538	-2.20831	1.77946e-21	1.1836e-17
ENSG00000274266	-1.94673	1.9512e-21	1.1836e-17
ENSG00000207496	-2.40009	3.15307e-19	1.53012e-15
ENSG00000206597	-2.23686	3.82427e-19	1.54653e-15
ENSG00000212232	-1.6429	2.29447e-17	7.9533e-14
ENSG00000257743	2.01503	2.42875e-16	7.3664e-13
ENSG00000201998	-1.78239	3.34248e-15	9.01133e-12
ENSG00000135486	-0.81302	1.29969e-14	3.15357e-11
ENSG00000238622	-1.88046	3.87415e-14	8.54567e-11
ENSG00000252010	-1.3455	5.29873e-14	1.0714e-10
ENSG00000206652	-1.44322	8.67131e-14	1.61847e-10
ENSG00000106780	1.30627	2.73137e-13	4.73385e-10
ENSG00000077348	-0.905542	1.48239e-12	2.1829e-09
ENSG00000207304	-2.44789	1.52489e-12	2.1829e-09
ENSG00000279400	4.69956	1.5294e-12	2.1829e-09
ENSG00000200320	-2.29163	2.75504e-12	3.71379e-09
ENSG00000167996	1.08608	3.3838e-12	4.10523e-09
ENSG00000200795	-1.91187	3.2348e-12	4.10523e-09
ENSG00000230551	0.807493	4.48035e-12	5.17672e-09
ENSG00000079215	3.33761	5.74372e-12	6.33481e-09
ENSG00000065361	-3.74744	1.40711e-11	1.48444e-08
ENSG00000105373	-0.926434	2.55976e-11	2.4844e-08
ENSG00000200087	-1.40393	2.5266e-11	2.4844e-08
ENSG00000143947	-0.771761	2.99386e-11	2.71039e-08
ENSG00000222112	1.86688	3.01602e-11	2.71039e-08
ENSG00000100985	2.28904	5.9025e-11	5.11494e-08
ENSG00000149273	-0.840946	6.1561e-11	5.15075e-08
ENSG00000162511	1.09351	7.24566e-11	5.86029e-08
ENSG00000145425	-0.807339	1.01376e-10	7.93483e-08
chr11|.|121624190|121692089	1.31687	1.30329e-10	9.88219e-08
ENSG00000137154	-0.760155	2.06904e-10	1.43438e-07
ENSG00000152463	3.05683	1.98917e-10	1.43438e-07
ENSG00000224950	0.964712	2.06362e-10	1.43438e-07
ENSG00000010404	0.995913	2.40692e-10	1.58382e-07
ENSG00000259001	-1.9171	2.41516e-10	1.58382e-07
ENSG00000241294	2.41867	2.71808e-10	1.73557e-07
ENSG00000178719	1.32575	3.46639e-10	2.15663e-07
ENSG00000249138	1.56589	4.86038e-10	2.94831e-07
ENSG00000259651	1.63062	5.2665e-10	3.11674e-07
ENSG00000105501	1.69297	5.51115e-10	3.18387e-07
ENSG00000182885	1.40022	7.49726e-10	4.23055e-07
ENSG00000185862	1.09857	7.89237e-10	4.35228e-07
ENSG00000086062	0.845222	8.12381e-10	4.38036e-07
ENSG00000238795	-0.81308	9.0564e-10	4.77705e-07
ENSG00000211644	2.15385	1.06601e-09	5.50334e-07
ENSG00000105202	-0.864829	1.1697e-09	5.72544e-07
ENSG00000111859	0.992715	1.17982e-09	5.72544e-07
ENSG00000259600	1.90692	1.13627e-09	5.72544e-07
ENSG00000166340	0.963823	1.30813e-09	6.22363e-07
ENSG00000211649	2.31858	1.91225e-09	8.92285e-07
ENSG00000274585	-1.55709	2.17155e-09	9.9416e-07
ENSG00000250608	2.11209	2.34512e-09	1.05374e-06
chr1|-|180891843|180941849	0.886322	2.45082e-09	1.08121e-06
ENSG00000075624	1.03105	2.59497e-09	1.12436e-06
chr10|+|45941567|45992839	1.33756	2.6942e-09	1.14688e-06
chr3|.|177733388|177819201	1.30098	2.86406e-09	1.19817e-06
ENSG00000235852	-1.1796	3.07616e-09	1.244e-06
ENSG00000251791	-1.04899	3.02679e-09	1.244e-06
ENSG00000175274	1.47076	3.38312e-09	1.3457e-06
chr1|-|116985627|117039224	0.864851	3.64503e-09	1.4265e-06
ENSG00000234814	2.21658	3.86109e-09	1.48707e-06
ENSG00000179833	0.644354	4.10406e-09	1.55595e-06
ENSG00000177463	0.688884	5.4759e-09	2.04411e-06
ENSG00000180509	1.76337	5.90394e-09	2.1705e-06
ENSG00000135636	1.40576	6.22287e-09	2.25361e-06
ENSG00000240767	1.14856	6.34207e-09	2.263e-06
chr6|+|27869137|27924558	1.26456	6.44909e-09	2.26784e-06
ENSG00000089505	1.13375	6.67851e-09	2.31496e-06
ENSG00000099995	0.764158	6.97507e-09	2.3837e-06
ENSG00000064666	0.83373	7.43331e-09	2.47071e-06
ENSG00000239521	1.07898	7.33192e-09	2.47071e-06
ENSG00000229899	1.23666	7.8902e-09	2.58713e-06
ENSG00000197249	1.03739	8.73387e-09	2.82558e-06
ENSG00000211668	1.85088	1.09722e-08	3.50303e-06
chr8|+|98156253|98206547	1.12119	1.164e-08	3.61858e-06
ENSG00000089902	0.847031	1.17816e-08	3.61858e-06
ENSG00000278231	1.26477	1.15335e-08	3.61858e-06
ENSG00000121410	-0.925056	1.23798e-08	3.75479e-06
chr13|-|109811206|109924376	1.89283	1.49725e-08	4.29153e-06
chr3|.|154632456|154702503	1.4455	1.50338e-08	4.29153e-06
ENSG00000116852	0.790766	1.48886e-08	4.29153e-06
ENSG00000143256	-0.646401	1.45376e-08	4.29153e-06
ENSG00000235408	-2.42073	1.45238e-08	4.29153e-06
ENSG00000186395	-0.787437	1.52527e-08	4.3034e-06
ENSG00000183454	-4.0189	1.58165e-08	4.41117e-06
ENSG00000232573	1.308	1.60393e-08	4.42248e-06
ENSG00000132694	1.05641	1.72476e-08	4.7022e-06
ENSG00000279349	0.955666	2.00955e-08	5.41774e-06
ENSG00000129933	0.964904	2.04263e-08	5.44642e-06
ENSG00000233030	1.35006	2.23228e-08	5.88739e-06
chr6|.|109005972|109072828	0.963087	2.25982e-08	5.89595e-06
ENSG00000251441	1.34417	2.55029e-08	6.58301e-06
chr7|+|65860110|65917296	1.50291	3.02142e-08	7.71702e-06
ENSG00000197111	0.800138	3.10094e-08	7.83763e-06
ENSG00000243806	1.30014	3.15133e-08	7.88288e-06
ENSG00000089159	0.991689	3.28538e-08	8.13433e-06
chr7|.|105966002|106130170	1.34318	3.31955e-08	8.13591e-06
ENSG00000132589	0.99637	3.40367e-08	8.14019e-06
ENSG00000179119	0.600182	3.42194e-08	8.14019e-06
ENSG00000257335	1.35454	3.41871e-08	8.14019e-06
ENSG00000131652	-0.670315	3.55853e-08	8.38293e-06
ENSG00000143624	0.749552	3.79707e-08	8.85886e-06
ENSG00000242094	1.00768	4.04761e-08	9.35345e-06
ENSG00000224083	1.90342	4.1332e-08	9.46112e-06
ENSG00000148730	0.620399	4.34077e-08	9.84341e-06
ENSG00000278196	1.86382	4.57926e-08	1.02881e-05
ENSG00000198918	-0.659366	4.81819e-08	1.07256e-05
ENSG00000111261	1.34769	4.98809e-08	1.08063e-05
ENSG00000178966	0.739838	4.97472e-08	1.08063e-05
ENSG00000234741	-0.671335	4.94105e-08	1.08063e-05
chr5|-|173097387|173173316	2.15185	5.08246e-08	1.09133e-05
chr3|.|71633141|71728438	1.02468	5.51131e-08	1.17144e-05
ENSG00000197756	-0.675485	5.55209e-08	1.17144e-05
ENSG00000259379	2.07441	5.60896e-08	1.17324e-05
ENSG00000101846	0.780181	6.23045e-08	1.29082e-05
ENSG00000249850	0.790428	6.27747e-08	1.29082e-05
ENSG00000112053	1.34569	6.51901e-08	1.32922e-05
ENSG00000007255	-0.74156	6.74284e-08	1.3634e-05
ENSG00000197405	1.10038	7.17893e-08	1.43958e-05
chr13|.|110036072|110094920	2.32459	7.51338e-08	1.4943e-05
ENSG00000128602	-2.80527	8.08049e-08	1.58767e-05
ENSG00000259671	1.69315	8.1137e-08	1.58767e-05
ENSG00000238917	-1.25059	8.78239e-08	1.70477e-05
chr9|.|107761015|107831751	1.39758	8.93775e-08	1.7076e-05
ENSG00000276718	0.959314	8.88167e-08	1.7076e-05
ENSG00000113916	1.20306	9.23789e-08	1.75116e-05
ENSG00000146122	2.27726	9.68056e-08	1.82085e-05
ENSG00000198925	0.870577	1.04425e-07	1.94906e-05
chr5|.|10465139|10553516	1.26708	1.16707e-07	2.1519e-05
ENSG00000175928	1.9356	1.17067e-07	2.1519e-05
chr1|-|206076932|206137829	1.64556	1.25079e-07	2.28189e-05
ENSG00000230789	1.13377	1.2764e-07	2.29411e-05
ENSG00000281969	2.69881	1.27473e-07	2.29411e-05
ENSG00000163191	1.12163	1.30969e-07	2.33663e-05
ENSG00000102010	1.66101	1.33434e-07	2.36325e-05
chr12|+|77718626|77799646	3.17014	1.43523e-07	2.52352e-05
chr12|+|77965089|78142976	2.54364	1.48533e-07	2.59281e-05
ENSG00000273213	1.15212	1.53453e-07	2.65956e-05
ENSG00000068650	0.979711	1.60142e-07	2.7364e-05
ENSG00000200354	-1.72705	1.59045e-07	2.7364e-05
ENSG00000161970	-0.652425	1.81458e-07	3.07073e-05
ENSG00000187605	0.789792	1.82239e-07	3.07073e-05
ENSG00000136942	-0.687443	1.83558e-07	3.07162e-05
chr15|.|33360086|33441983	1.68626	1.96379e-07	3.26366e-05
ENSG00000262001	0.993963	2.10759e-07	3.47881e-05
ENSG00000160813	-0.56188	2.20093e-07	3.60833e-05
ENSG00000198792	1.05089	2.26726e-07	3.69214e-05
ENSG00000185950	1.35652	2.40594e-07	3.89185e-05
chr10|.|125707061|125767180	1.20781	2.54669e-07	4.08456e-05
chr7|-|127622160|127672237	1.10159	2.60924e-07	4.08456e-05
chrX|-|154616989|154683657	0.870935	2.60455e-07	4.08456e-05
ENSG00000118960	0.726628	2.55887e-07	4.08456e-05
ENSG00000186431	1.34424	2.60087e-07	4.08456e-05
ENSG00000122359	0.906412	2.64129e-07	4.10823e-05
ENSG00000174748	-0.614068	2.88427e-07	4.45758e-05
ENSG00000257017	2.41064	3.06597e-07	4.7084e-05
chr12|.|94903322|94960898	1.17338	3.14254e-07	4.76566e-05
ENSG00000119705	-0.63377	3.13283e-07	4.76566e-05
ENSG00000072518	1.02456	3.22057e-07	4.8237e-05
ENSG00000139572	2.50651	3.21471e-07	4.8237e-05
ENSG00000198734	1.26788	3.30341e-07	4.91743e-05
ENSG00000170921	1.09272	3.41e-07	5.04514e-05
ENSG00000175826	0.667148	3.43634e-07	5.05329e-05
ENSG00000165030	0.937951	3.47651e-07	5.08158e-05
ENSG00000125743	-0.692235	3.5224e-07	5.11782e-05
ENSG00000285851	0.920892	3.56619e-07	5.15059e-05
chr9|-|69798223|69869341	1.54154	3.73611e-07	5.36409e-05
chr2|-|101818225|101869375	1.25506	3.81607e-07	5.4148e-05
ENSG00000008988	-0.670805	3.81348e-07	5.4148e-05
ENSG00000060237	0.845455	3.84002e-07	5.41711e-05
ENSG00000143793	-0.640885	3.9969e-07	5.60583e-05
ENSG00000255031	0.803011	4.11565e-07	5.73921e-05
ENSG00000171858	-0.696034	4.30183e-07	5.96454e-05
chr11|+|74565194|74638535	0.769027	4.48699e-07	6.18593e-05
ENSG00000148346	2.21506	4.65026e-07	6.3748e-05
ENSG00000280202	0.985958	4.78944e-07	6.5287e-05
chr11|.|121504472|121622812	1.03972	4.96295e-07	6.68449e-05
ENSG00000216316	0.85228	4.98637e-07	6.68449e-05
ENSG00000279841	1.10095	4.93503e-07	6.68449e-05
ENSG00000118503	0.941154	5.03684e-07	6.70146e-05
ENSG00000118816	0.789219	5.05426e-07	6.70146e-05
ENSG00000145016	0.729429	5.12002e-07	6.75175e-05
ENSG00000160796	0.900187	5.32069e-07	6.97844e-05
ENSG00000279098	1.16173	5.39868e-07	7.04267e-05
ENSG00000236525	1.72136	5.46601e-07	7.09236e-05
ENSG00000273812	1.71276	5.50937e-07	7.11061e-05
ENSG00000204131	0.918404	5.57352e-07	7.15534e-05
chr1|-|232664345|232766449	1.36304	5.81655e-07	7.42804e-05
ENSG00000139675	-0.6532	6.05649e-07	7.69396e-05
ENSG00000205181	1.1539	6.1325e-07	7.74995e-05
ENSG00000079805	0.679521	6.25154e-07	7.85945e-05
ENSG00000183019	1.93223	6.37234e-07	7.97002e-05
ENSG00000145113	-3.55215	6.42801e-07	7.99843e-05
ENSG00000115594	1.17413	6.54203e-07	8.09877e-05
ENSG00000114767	-0.737247	6.61895e-07	8.1524e-05
ENSG00000124224	0.958105	7.16102e-07	8.7755e-05
ENSG00000162407	1.37315	7.27666e-07	8.8724e-05
ENSG00000146592	1.06534	7.42703e-07	9.01047e-05
chr15|.|80056933|80135887	1.15585	7.57244e-07	9.14118e-05
chr13|.|77192728|77322154	1.24968	8.11806e-07	9.75131e-05
ENSG00000198242	-0.613	8.3924e-07	0.000100312
ENSG00000166825	1.32399	8.61069e-07	0.000101917
ENSG00000177971	-0.790255	8.57418e-07	0.000101917
ENSG00000241755	2.1683	8.77154e-07	0.000103317
ENSG00000209582	-1.33609	8.84782e-07	0.000103712
ENSG00000115590	1.6214	9.15106e-07	0.000106115
ENSG00000224533	1.44366	9.10101e-07	0.000106115
ENSG00000264743	1.50016	9.18405e-07	0.000106115
ENSG00000120709	0.894545	9.26283e-07	0.000106518
ENSG00000139722	0.806735	9.60763e-07	0.000109962
chr11|.|65489814|65551214	1.17609	9.67304e-07	0.000110191
ENSG00000089048	-0.64178	1.04581e-06	0.000118577
ENSG00000118495	0.912296	1.05362e-06	0.000118907
ENSG00000200648	2.47923	1.07151e-06	0.000120366
ENSG00000153140	-0.708033	1.07939e-06	0.000120693
chr1|+|185285488|185346334	1.10942	1.13653e-06	0.000126499
ENSG00000177733	-0.612371	1.16731e-06	0.000129331
ENSG00000103196	1.16804	1.2026e-06	0.000132636
ENSG00000241975	0.903307	1.22695e-06	0.000134103
ENSG00000279330	1.06233	1.22369e-06	0.000134103
ENSG00000153815	0.995339	1.27825e-06	0.000139083
ENSG00000196778	1.07054	1.30179e-06	0.000140412
ENSG00000268500	1.04018	1.30204e-06	0.000140412
ENSG00000240864	2.20569	1.34154e-06	0.000144032
ENSG00000117174	-0.63239	1.36123e-06	0.000145502
ENSG00000220323	0.843103	1.37586e-06	0.00014642
ENSG00000141367	0.562883	1.42284e-06	0.000150759
ENSG00000274265	0.700451	1.49955e-06	0.000158196
ENSG00000135899	0.803351	1.52942e-06	0.000160648
chr3|.|154508018|154566649	1.25808	1.54698e-06	0.00016173
ENSG00000048740	0.713097	1.55304e-06	0.00016173
chr4|-|121510293|121564340	1.21051	1.57231e-06	0.000163036
ENSG00000058668	0.683837	1.59161e-06	0.000164336
ENSG00000159339	1.40295	1.62221e-06	0.000166785
ENSG00000131471	1.1897	1.63296e-06	0.000167182
ENSG00000279811	0.790396	1.65099e-06	0.000168318
chr4|-|185233240|185308875	0.880031	1.67331e-06	0.000169879
chr17|+|8371495|8423050	0.870286	1.69738e-06	0.000170893
ENSG00000166716	0.70655	1.69401e-06	0.000170893
ENSG00000109118	0.842507	1.70565e-06	0.000171016
ENSG00000131480	0.976743	1.73002e-06	0.00017266
ENSG00000258476	1.50843	1.74339e-06	0.00017266
ENSG00000270133	1.55018	1.73936e-06	0.00017266
ENSG00000234292	1.22819	1.84077e-06	0.000181563
chr13|.|31356097|31407669	1.05979	1.85867e-06	0.000182586
chr13|.|37729340|37824873	1.23555	1.87981e-06	0.000183918
ENSG00000134463	1.78303	2.05943e-06	0.00019988
ENSG00000178607	0.817794	2.05268e-06	0.00019988
ENSG00000077157	0.85436	2.11884e-06	0.000204411
ENSG00000222898	1.68779	2.12297e-06	0.000204411
ENSG00000237788	1.14436	2.17022e-06	0.000208135
ENSG00000141552	-0.597879	2.1856e-06	0.000208785
ENSG00000207166	-2.02033	2.19633e-06	0.000208987
ENSG00000234383	1.26056	2.23425e-06	0.000211765
ENSG00000054523	1.0662	2.25393e-06	0.000212799
ENSG00000108175	0.857574	2.28056e-06	0.00021365
ENSG00000112977	0.834478	2.27631e-06	0.00021365
ENSG00000111540	0.75406	2.29384e-06	0.000214069
ENSG00000163625	1.0021	2.31002e-06	0.000214752
chr8|+|1088191|1340655	2.66324	2.32795e-06	0.000215593
ENSG00000178904	1.01038	2.50677e-06	0.000231271
ENSG00000075426	0.781019	2.5266e-06	0.000232218
ENSG00000211664	2.66329	2.55646e-06	0.000234075
ENSG00000112137	1.0685	2.6225e-06	0.000237434
ENSG00000167080	1.08892	2.61352e-06	0.000237434
ENSG00000168610	0.731411	2.6123e-06	0.000237434
ENSG00000108352	1.28811	2.67576e-06	0.000240462
ENSG00000139343	-0.65963	2.67181e-06	0.000240462
ENSG00000187037	1.08983	2.81785e-06	0.000252237
ENSG00000274598	1.36271	2.82758e-06	0.000252237
ENSG00000114391	-0.617889	2.85483e-06	0.000253735
ENSG00000213860	-1.6256	2.90312e-06	0.00025615
ENSG00000241939	0.89099	2.8934e-06	0.00025615
ENSG00000260260	-0.716403	2.94051e-06	0.000258509
ENSG00000064393	0.899353	2.95408e-06	0.000258765
ENSG00000250254	1.17263	2.99076e-06	0.000260891
ENSG00000275454	-0.641307	2.99986e-06	0.000260891
ENSG00000117318	-1.06463	3.0259e-06	0.000262216
ENSG00000152766	1.74961	3.05007e-06	0.00026337
ENSG00000108774	0.650081	3.15504e-06	0.000270997
ENSG00000259626	1.32218	3.16074e-06	0.000270997
chr2|+|64374995|64540547	1.03441	3.20255e-06	0.000272655
ENSG00000235568	0.952799	3.19508e-06	0.000272655
chr10|+|6278028|6438042	1.18363	3.21612e-06	0.000272853
ENSG00000282508	1.06303	3.23317e-06	0.000273344
chr1|+|59041673|59246387	1.3754	3.31468e-06	0.000277301
ENSG00000163235	1.00059	3.30198e-06	0.000277301
ENSG00000198373	0.710295	3.32569e-06	0.000277301
ENSG00000257878	1.00043	3.30994e-06	0.000277301
chr2|+|63548396|63608506	1.36687	3.38548e-06	0.000280363
ENSG00000134419	-0.627468	3.38552e-06	0.000280363
ENSG00000279679	1.46096	3.54443e-06	0.000292524
ENSG00000133318	0.891372	3.61222e-06	0.000297109
ENSG00000125304	0.64266	3.6429e-06	0.00029862
chr7|+|39773164|39839375	0.959233	3.6802e-06	0.000300661
chr1|-|120778786|120838351	1.32529	3.73163e-06	0.000301814
ENSG00000163682	-0.715489	3.7208e-06	0.000301814
ENSG00000280543	1.25972	3.73005e-06	0.000301814
ENSG00000166987	0.886058	3.76307e-06	0.000303346
ENSG00000176396	-0.624787	3.85368e-06	0.000309621
ENSG00000128016	0.798678	3.8964e-06	0.000312021
chr3|+|3894568|3974545	1.51331	3.96322e-06	0.000316327
chr11|-|6051648|6107916	1.6267	4.09345e-06	0.000325651
ENSG00000161021	0.7287	4.22399e-06	0.000334938
ENSG00000164919	-0.633827	4.30907e-06	0.000340571
ENSG00000236409	1.04415	4.40744e-06	0.000347215
ENSG00000124788	0.692045	4.43644e-06	0.000348368
ENSG00000165949	3.03954	4.46654e-06	0.000349601
ENSG00000079385	1.47271	4.52227e-06	0.000352825
ENSG00000214655	0.685449	4.6248e-06	0.000359667
ENSG00000134686	1.12165	4.67315e-06	0.000362266
ENSG00000237711	1.30592	4.71973e-06	0.000364712
ENSG00000183307	1.09842	4.78433e-06	0.00036853
chr14|+|56782653|56861916	0.780196	4.84852e-06	0.000368792
ENSG00000092847	0.600599	4.84499e-06	0.000368792
ENSG00000111716	-0.754369	4.83701e-06	0.000368792
ENSG00000140563	0.828339	4.83742e-06	0.000368792
ENSG00000132357	0.920725	4.98622e-06	0.00037808
ENSG00000235750	0.735284	5.02127e-06	0.000379552
ENSG00000099875	0.807998	5.25381e-06	0.000395895
ENSG00000182154	-0.619011	5.29238e-06	0.000397567
chr4|-|15287121|15595682	0.937404	5.40704e-06	0.000403682
ENSG00000279433	0.741117	5.40096e-06	0.000403682
ENSG00000130748	-0.637014	5.47904e-06	0.000407802
chr6|+|138014227|138109448	1.01211	5.52962e-06	0.000410308
ENSG00000212743	1.10505	5.57649e-06	0.000412524
ENSG00000012223	2.15654	5.6002e-06	0.000413019
ENSG00000180316	1.273	5.69624e-06	0.000418829
ENSG00000104408	-0.609125	5.7869e-06	0.000424209
ENSG00000108582	0.918297	5.83525e-06	0.000426465
ENSG00000163584	-0.626845	5.87958e-06	0.000428415
ENSG00000120899	0.693548	5.94334e-06	0.000431764
ENSG00000102317	-0.509109	6.01066e-06	0.000433863
ENSG00000107341	0.731391	6.02587e-06	0.000433863
ENSG00000276649	1.0152	6.02583e-06	0.000433863
chr16|.|11445618|11513490	1.06075	6.05568e-06	0.000434719
ENSG00000064547	0.871061	6.1411e-06	0.000436973
ENSG00000132965	1.06274	6.13935e-06	0.000436973
ENSG00000179958	-0.617551	6.14032e-06	0.000436973
ENSG00000158825	1.13402	6.16599e-06	0.000437461
ENSG00000082074	0.656523	6.36624e-06	0.000450351
ENSG00000137076	0.717236	6.38685e-06	0.000450496
ENSG00000196923	0.969107	6.45308e-06	0.000453848
ENSG00000237135	0.97654	6.51685e-06	0.000457008
ENSG00000254772	-0.614484	6.54116e-06	0.000457391
ENSG00000162551	1.23112	6.62342e-06	0.000461812
chr10|.|6417615|6469103	1.04854	6.75492e-06	0.000469631
ENSG00000105483	0.573183	6.83049e-06	0.000471887
ENSG00000149177	0.713934	6.82281e-06	0.000471887
ENSG00000164970	0.892589	6.8457e-06	0.000471887
ENSG00000116922	-0.578929	7.09122e-06	0.000486608
ENSG00000241860	1.07045	7.09937e-06	0.000486608
ENSG00000175220	0.704709	7.19804e-06	0.000491981
ENSG00000169180	0.814565	7.31187e-06	0.000496962
ENSG00000173212	1.25993	7.30349e-06	0.000496962
ENSG00000203804	0.893343	7.49696e-06	0.000508118
chr17|-|43625261|43687639	0.76893	7.54212e-06	0.000509755
ENSG00000279884	0.904846	7.57395e-06	0.000510484
chr15|-|58571738|58625402	1.28756	7.70362e-06	0.000510981
chr7|-|36794007|36884648	0.930706	7.69286e-06	0.000510981
ENSG00000113749	0.985691	7.67166e-06	0.000510981
ENSG00000143631	-4.13832	7.62186e-06	0.000510981
ENSG00000214756	-0.738349	7.72873e-06	0.000510981
ENSG00000225265	-1.20583	7.70945e-06	0.000510981
ENSG00000230552	3.30935	7.72755e-06	0.000510981
ENSG00000222328	-1.15912	7.98823e-06	0.000526702
ENSG00000197324	0.814859	8.01386e-06	0.00052696
ENSG00000130312	-0.578704	8.11207e-06	0.000531976
ENSG00000072062	0.786188	8.21578e-06	0.000537325
chr7|+|37723389|37826979	0.927109	8.31326e-06	0.000542239
ENSG00000102034	0.779614	8.3636e-06	0.00054406
ENSG00000147257	-1.8798	8.49801e-06	0.000549855
ENSG00000162736	0.709704	8.48355e-06	0.000549855
ENSG00000088340	2.15745	8.55759e-06	0.000552238
ENSG00000079156	1.48727	8.64049e-06	0.000556108
ENSG00000186205	1.23218	8.73918e-06	0.000560972
ENSG00000228719	1.06279	8.79946e-06	0.000563351
ENSG00000077984	0.969778	8.93142e-06	0.0005701
ENSG00000172661	0.616892	8.95187e-06	0.0005701
ENSG00000213073	0.915883	8.99303e-06	0.000571222
ENSG00000116251	-0.640496	9.12044e-06	0.000577802
ENSG00000211677	1.28621	9.4403e-06	0.000596509
ENSG00000112299	1.43301	9.49318e-06	0.000597024
ENSG00000224959	0.852502	9.49766e-06	0.000597024
ENSG00000250069	1.56782	9.56008e-06	0.000599395
ENSG00000167548	0.662352	9.59221e-06	0.000599859
ENSG00000211666	1.38646	9.97429e-06	0.000621817
ENSG00000285534	1.59013	9.99459e-06	0.000621817
ENSG00000148396	0.628204	1.01313e-05	0.000628712
ENSG00000213373	1.39414	1.04268e-05	0.000643755
ENSG00000271304	1.6398	1.04232e-05	0.000643755
ENSG00000163221	1.5003	1.05369e-05	0.000648903
chr20|+|58729462|59068359	1.05481	1.05927e-05	0.000650686
chr2|-|38329703|38432805	1.33324	1.06651e-05	0.000652406
ENSG00000213654	0.831091	1.06745e-05	0.000652406
ENSG00000175115	0.711348	1.08599e-05	0.000662074
ENSG00000163694	0.859321	1.09512e-05	0.000665963
ENSG00000054598	2.30538	1.11301e-05	0.000673465
ENSG00000235174	-1.48583	1.11277e-05	0.000673465
ENSG00000177663	0.858925	1.13421e-05	0.000684592
ENSG00000131626	0.824818	1.15411e-05	0.000694871
ENSG00000203710	0.980411	1.16e-05	0.00069669
chr5|+|172825689|172962394	0.951096	1.16359e-05	0.000697119
chr9|-|69943852|70010542	1.28578	1.17709e-05	0.00069815
ENSG00000135956	0.716338	1.17121e-05	0.00069815
ENSG00000145337	-0.603868	1.1797e-05	0.00069815
ENSG00000239653	0.650235	1.17454e-05	0.00069815
ENSG00000255801	1.3774	1.17114e-05	0.00069815
ENSG00000117298	0.786984	1.18258e-05	0.000698156
ENSG00000281183	0.851929	1.19116e-05	0.000701514
ENSG00000231500	-0.615252	1.22087e-05	0.000717266
ENSG00000168939	0.895917	1.23519e-05	0.000722185
ENSG00000222489	-1.30712	1.23382e-05	0.000722185
ENSG00000225873	1.11169	1.32925e-05	0.000775311
ENSG00000244491	-1.45043	1.34134e-05	0.000780487
ENSG00000268734	1.24467	1.34469e-05	0.000780565
ENSG00000213741	-0.693864	1.37209e-05	0.000794567
chr1|-|84960571|85018803	0.749906	1.38585e-05	0.000800625
chr8|.|112543464|112747690	0.9851	1.41419e-05	0.000813455
ENSG00000083099	-0.567076	1.4193e-05	0.000813455
ENSG00000133246	0.927963	1.42147e-05	0.000813455
ENSG00000273033	0.901468	1.4179e-05	0.000813455
ENSG00000117020	-0.656618	1.43937e-05	0.000818316
ENSG00000117983	-2.81112	1.44003e-05	0.000818316
ENSG00000234534	1.12416	1.44008e-05	0.000818316
ENSG00000118263	0.787238	1.46714e-05	0.000831747
ENSG00000253200	0.781551	1.47752e-05	0.000835678
ENSG00000156639	0.635954	1.48522e-05	0.000836676
ENSG00000249309	1.64744	1.48865e-05	0.000836676
ENSG00000279283	1.21495	1.48963e-05	0.000836676
ENSG00000130707	1.42741	1.51288e-05	0.000847775
ENSG00000230069	1.16019	1.53553e-05	0.000858479
ENSG00000115884	1.86813	1.56317e-05	0.000871926
ENSG00000149532	0.661427	1.61528e-05	0.000898923
ENSG00000186529	1.05003	1.62562e-05	0.000901875
ENSG00000187554	1.08687	1.62801e-05	0.000901875
ENSG00000033327	0.93105	1.63846e-05	0.000905592
ENSG00000008438	1.55954	1.65211e-05	0.000911064
ENSG00000002834	0.641077	1.6657e-05	0.000916475
ENSG00000217083	1.47057	1.69546e-05	0.000928874
ENSG00000232956	-0.57713	1.69589e-05	0.000928874
ENSG00000124469	1.88988	1.72805e-05	0.000944358
ENSG00000211450	-0.599768	1.73378e-05	0.000945356
ENSG00000243273	1.74538	1.76624e-05	0.000960895
ENSG00000285444	1.0976	1.80839e-05	0.000981629
chr18|-|73995518|74054973	0.895449	1.83166e-05	0.000989831
ENSG00000152583	2.41966	1.82808e-05	0.000989831
ENSG00000067798	1.27459	1.87024e-05	0.00100843
ENSG00000182197	0.795344	1.9243e-05	0.00103528
ENSG00000172771	1.08131	1.9294e-05	0.00103573
ENSG00000175806	0.942631	1.94033e-05	0.0010393
chr6|+|86744900|86971612	1.29579	1.95511e-05	0.00104491
ENSG00000075089	-0.572769	1.96275e-05	0.00104505
ENSG00000147421	0.534887	1.96399e-05	0.00104505
ENSG00000267365	1.11764	1.9903e-05	0.00105581
ENSG00000279913	0.832274	1.99291e-05	0.00105581
ENSG00000143376	0.723709	2.00506e-05	0.00105763
ENSG00000171475	0.679266	2.00134e-05	0.00105763
ENSG00000208772	-1.00978	2.01696e-05	0.00106159
ENSG00000166450	-2.45967	2.02568e-05	0.00106388
ENSG00000168297	0.831883	2.03135e-05	0.00106455
ENSG00000144711	0.702489	2.0387e-05	0.00106535
ENSG00000187446	0.645456	2.04166e-05	0.00106535
ENSG00000173418	-0.541362	2.05078e-05	0.00106782
ENSG00000177469	1.50216	2.07575e-05	0.0010785
chr20|.|58648009|58713535	0.889236	2.10116e-05	0.00108705
chr2|.|37954842|38032582	0.938068	2.09774e-05	0.00108705
ENSG00000179144	-0.646393	2.17167e-05	0.00112114
chr15|-|101573378|101637106	0.998554	2.20538e-05	0.00113612
ENSG00000033100	0.529463	2.2181e-05	0.00114026
ENSG00000185591	0.618265	2.22344e-05	0.00114058
ENSG00000087116	3.22422	2.28017e-05	0.00116231
ENSG00000203721	1.09954	2.27842e-05	0.00116231
ENSG00000243238	1.69688	2.2755e-05	0.00116231
ENSG00000139178	0.789162	2.30027e-05	0.00116602
ENSG00000170776	0.558356	2.30187e-05	0.00116602
ENSG00000258831	1.65794	2.29858e-05	0.00116602
ENSG00000139146	-0.519089	2.30947e-05	0.00116744
ENSG00000283646	1.7301	2.32587e-05	0.00117328
ENSG00000176731	-0.582124	2.34216e-05	0.00117905
ENSG00000197555	0.745685	2.37882e-05	0.00119502
chr12|-|74689305|74992937	-1.35478	2.39741e-05	0.00120188
ENSG00000237094	1.08898	2.40454e-05	0.00120297
ENSG00000125971	0.705291	2.45413e-05	0.00122525
ENSG00000105352	1.08122	2.46796e-05	0.00122962
ENSG00000081479	-3.60514	2.47726e-05	0.00123172
ENSG00000198909	0.707722	2.53262e-05	0.00125145
ENSG00000223584	1.26449	2.53755e-05	0.00125145
ENSG00000224846	-1.30154	2.53403e-05	0.00125145
ENSG00000274093	0.83102	2.52902e-05	0.00125145
chr13|.|109973699|110035525	1.39839	2.55155e-05	0.0012558
chr2|-|231388338|231479819	0.978725	2.57956e-05	0.00126701
chr2|+|63286913|63375134	1.14139	2.67351e-05	0.00131051
ENSG00000274180	0.868718	2.69943e-05	0.00132054
chrX|+|19002330|19064156	0.813653	2.71409e-05	0.00132316
ENSG00000269958	0.797127	2.71568e-05	0.00132316
ENSG00000258215	1.22093	2.72346e-05	0.00132429
ENSG00000127481	0.592691	2.74655e-05	0.00133018
ENSG00000169891	0.948279	2.74252e-05	0.00133018
chr20|.|1760393|1874811	0.985496	2.83095e-05	0.00136833
ENSG00000198053	0.883576	2.84452e-05	0.00137215
chr9|+|114432724|114584904	0.982134	2.86214e-05	0.00137519
ENSG00000173812	0.738668	2.86122e-05	0.00137519
chr17|+|66593409|66650430	1.36631	2.87977e-05	0.0013782
ENSG00000049540	3.86321	2.87843e-05	0.0013782
ENSG00000228097	1.53717	2.89884e-05	0.0013846
ENSG00000211938	1.45715	2.91561e-05	0.00138987
ENSG00000250151	0.714242	2.93822e-05	0.0013979
chr4|-|173950788|174090569	0.62662	2.94519e-05	0.00139848
ENSG00000105974	1.40343	2.95947e-05	0.00140251
ENSG00000099308	0.761878	3.01138e-05	0.00142433
ENSG00000163635	0.557183	3.03763e-05	0.00143395
chrX|+|154841913|154997241	0.731988	3.08887e-05	0.00145531
ENSG00000139083	0.787278	3.13372e-05	0.00147072
ENSG00000211970	1.7356	3.13163e-05	0.00147072
ENSG00000105085	0.707494	3.17059e-05	0.0014766
ENSG00000171148	0.586897	3.16765e-05	0.0014766
ENSG00000197915	-3.64671	3.16657e-05	0.0014766
ENSG00000213600	1.02547	3.1649e-05	0.0014766
ENSG00000155849	0.5889	3.3217e-05	0.00154233
ENSG00000169567	-0.588366	3.32442e-05	0.00154233
chr13|-|64419619|64552594	-2.1795	3.33305e-05	0.00154338
ENSG00000279528	-0.709102	3.34773e-05	0.00154723
ENSG00000054965	0.607458	3.35907e-05	0.00154951
ENSG00000233476	-0.742265	3.37843e-05	0.00155549
ENSG00000180535	2.01506	3.40776e-05	0.00156602
chr15|.|58639427|58702773	1.22997	3.42071e-05	0.00156777
ENSG00000119408	0.808497	3.44387e-05	0.00156777
ENSG00000168918	0.626301	3.44153e-05	0.00156777
ENSG00000274173	1.48323	3.43992e-05	0.00156777
ENSG00000284862	2.65528	3.43605e-05	0.00156777
ENSG00000159842	0.751683	3.47034e-05	0.00157585
ENSG00000211965	1.45751	3.47461e-05	0.00157585
ENSG00000276289	1.89537	3.52578e-05	0.00159607
ENSG00000115053	-0.583267	3.56055e-05	0.00160881
ENSG00000171777	0.918532	3.59335e-05	0.00162061
ENSG00000167434	1.18614	3.60481e-05	0.00162277
chr20|.|656824|724404	1.14327	3.74977e-05	0.00168106
ENSG00000211679	1.76034	3.75027e-05	0.00168106
ENSG00000220517	0.896304	3.75509e-05	0.00168106
ENSG00000260452	0.881161	3.79398e-05	0.00169534
ENSG00000251682	0.958464	3.83477e-05	0.00171042
ENSG00000173334	0.921372	3.87648e-05	0.00172585
ENSG00000273311	0.789816	3.89462e-05	0.00173075
ENSG00000065970	0.61939	3.94022e-05	0.00174782
ENSG00000140332	0.800585	3.95866e-05	0.00175279
ENSG00000267454	-0.886462	3.97341e-05	0.00175612
ENSG00000099331	0.705683	3.99009e-05	0.00176028
ENSG00000111424	0.969566	3.99796e-05	0.00176055
ENSG00000281772	1.01344	4.0455e-05	0.00177826
ENSG00000134516	0.559648	4.19413e-05	0.00184026
ENSG00000108424	0.674677	4.21195e-05	0.00184474
ENSG00000107099	0.633634	4.27221e-05	0.00186777
ENSG00000110395	0.795072	4.29207e-05	0.00187307
ENSG00000282840	1.98117	4.31383e-05	0.00187919
ENSG00000035862	0.90463	4.34295e-05	0.00188848
ENSG00000250138	1.60434	4.37435e-05	0.00189873
ENSG00000167874	1.24931	4.39907e-05	0.00190606
ENSG00000270562	0.903672	4.41939e-05	0.00191144
ENSG00000248858	0.874081	4.43741e-05	0.00191582
ENSG00000084112	0.785279	4.45027e-05	0.00191796
ENSG00000204310	0.739433	4.45844e-05	0.00191808
chrX|.|137821756|137939655	1.11947	4.49498e-05	0.00193038
ENSG00000243508	0.759348	4.51019e-05	0.00193349
ENSG00000140199	0.734892	4.57678e-05	0.00195857
ENSG00000266967	-0.602013	4.58616e-05	0.00195913
ENSG00000135521	-0.530521	4.59566e-05	0.00195974
chrX|+|109421019|109513916	0.860317	4.69536e-05	0.00199874
ENSG00000011201	1.6812	4.72353e-05	0.00200545
ENSG00000114942	-0.621805	4.72764e-05	0.00200545
ENSG00000174173	-0.558847	4.75145e-05	0.00201203
ENSG00000106367	-0.580896	4.87744e-05	0.0020582
ENSG00000147459	0.772451	4.87675e-05	0.0020582
ENSG00000272449	-0.646282	4.89541e-05	0.00206219
ENSG00000124813	0.674199	4.91862e-05	0.00206398
ENSG00000196189	0.848	4.92517e-05	0.00206398
ENSG00000211598	1.20774	4.90937e-05	0.00206398
ENSG00000168310	0.569317	4.96489e-05	0.00207704
ENSG00000211652	1.74623	5.00624e-05	0.00209073
ENSG00000212402	-0.969551	5.02754e-05	0.00209602
ENSG00000086570	-2.26696	5.0977e-05	0.00211837
ENSG00000279476	0.871472	5.09863e-05	0.00211837
chr1|-|56369721|56958773	0.943114	5.11827e-05	0.0021229
ENSG00000005339	0.733424	5.34378e-05	0.00221265
ENSG00000243466	1.32013	5.36784e-05	0.00221883
ENSG00000261542	0.693906	5.4673e-05	0.0022561
ENSG00000124374	-0.639661	5.54031e-05	0.00228235
ENSG00000140443	0.884623	5.56833e-05	0.00229
ENSG00000203875	-0.906857	5.675e-05	0.00232992
ENSG00000184634	0.813765	5.77738e-05	0.00236794
ENSG00000163344	-0.611441	5.78884e-05	0.00236864
ENSG00000242324	1.09085	5.86945e-05	0.00239758
ENSG00000143614	0.734557	5.90975e-05	0.00240998
ENSG00000049239	0.702581	5.94809e-05	0.00241749
ENSG00000171530	-0.534072	5.94664e-05	0.00241749
chr7|-|102390340|102453156	0.989181	5.98019e-05	0.00242199
ENSG00000106348	0.792751	5.9891e-05	0.00242199
ENSG00000237892	0.766259	5.97261e-05	0.00242199
ENSG00000163083	1.67635	6.02317e-05	0.00242768
ENSG00000245910	-0.523125	6.01944e-05	0.00242768
ENSG00000137449	0.637967	6.06249e-05	0.00243141
ENSG00000268027	-0.639573	6.05669e-05	0.00243141
ENSG00000284070	-2.6042	6.05634e-05	0.00243141
ENSG00000128040	-1.06716	6.11119e-05	0.00244287
ENSG00000165097	0.648314	6.10324e-05	0.00244287
ENSG00000100345	0.66804	6.14282e-05	0.00244881
ENSG00000102265	0.883463	6.14626e-05	0.00244881
ENSG00000225876	1.42221	6.20088e-05	0.00246653
ENSG00000101307	1.03684	6.25297e-05	0.00248138
ENSG00000279554	1.14774	6.25866e-05	0.00248138
ENSG00000113391	0.510996	6.28817e-05	0.00248901
ENSG00000130518	0.962666	6.3019e-05	0.00249038
ENSG00000100226	0.646224	6.31911e-05	0.00249312
ENSG00000079393	1.67067	6.34335e-05	0.00249862
ENSG00000168175	0.53724	6.38951e-05	0.00251272
ENSG00000138385	-0.54577	6.40557e-05	0.00251496
ENSG00000165626	1.45107	6.44078e-05	0.00251746
ENSG00000188596	1.1254	6.43803e-05	0.00251746
ENSG00000248774	1.18719	6.44305e-05	0.00251746
ENSG00000064270	2.56047	6.54813e-05	0.0025503
ENSG00000105339	0.804742	6.54201e-05	0.0025503
chr5|+|126189772|126273132	0.99419	6.56545e-05	0.00255295
ENSG00000254325	0.860494	6.58973e-05	0.00255829
ENSG00000184922	0.75788	6.71735e-05	0.00260367
chr1|.|144005314|144074380	1.03271	6.73717e-05	0.00260579
ENSG00000120306	1.07917	6.74429e-05	0.00260579
ENSG00000159231	-0.958446	6.80709e-05	0.00262587
ENSG00000112062	0.755825	6.82299e-05	0.00262782
ENSG00000250130	0.82355	6.87859e-05	0.00264504
ENSG00000105287	0.623779	6.89279e-05	0.00264631
ENSG00000059728	0.788429	6.93353e-05	0.00265774
ENSG00000164047	1.40992	6.96355e-05	0.00266504
ENSG00000158526	-0.50857	7.01266e-05	0.00267961
ENSG00000272650	0.781707	7.10414e-05	0.00271029
chr4|.|78547763|78606697	0.664652	7.17938e-05	0.0027347
ENSG00000131389	0.731934	7.19723e-05	0.00273721
ENSG00000234389	1.41932	7.21331e-05	0.00273903
chr12|+|102129635|102192948	0.988901	7.23012e-05	0.00274112
ENSG00000204103	0.81863	7.27338e-05	0.00275322
chr12|-|81098493|81183646	1.10491	7.30438e-05	0.00275635
ENSG00000197081	0.755108	7.29928e-05	0.00275635
ENSG00000110799	1.24409	7.35683e-05	0.00276325
ENSG00000272914	1.14355	7.34285e-05	0.00276325
ENSG00000280129	0.918529	7.34813e-05	0.00276325
ENSG00000140090	0.999882	7.41589e-05	0.00278113
ENSG00000101187	1.90776	7.47847e-05	0.00280027
ENSG00000129197	-0.535172	7.51757e-05	0.00281058
ENSG00000174109	-0.58049	7.55055e-05	0.00281856
ENSG00000179912	0.63959	7.58714e-05	0.00282353
ENSG00000224707	1.07342	7.57794e-05	0.00282353
ENSG00000123689	1.26996	7.60144e-05	0.00282452
ENSG00000254470	0.837076	7.68885e-05	0.00285263
chr9|+|77762226|77897136	0.726648	7.70716e-05	0.00285506
ENSG00000101849	0.816716	7.76744e-05	0.00287301
ENSG00000132359	0.628421	7.79968e-05	0.00288054
ENSG00000181220	0.724018	7.81282e-05	0.00288101
ENSG00000127511	0.74419	7.91352e-05	0.0029093
ENSG00000251546	1.42835	7.90259e-05	0.0029093
chr8|.|90803317|90914074	0.730482	7.982e-05	0.00292849
ENSG00000232450	0.942581	7.98987e-05	0.00292849
ENSG00000213949	1.09573	8.04384e-05	0.00294383
ENSG00000185201	0.763371	8.14915e-05	0.00297788
ENSG00000142552	1.08308	8.23643e-05	0.00300524
ENSG00000273017	0.830313	8.25567e-05	0.00300774
ENSG00000131759	0.77462	8.30059e-05	0.00301957
ENSG00000065183	-0.64882	8.44417e-05	0.00304929
ENSG00000068078	-2.56868	8.45094e-05	0.00304929
ENSG00000170525	1.04508	8.43432e-05	0.00304929
ENSG00000205946	-4.10462	8.44335e-05	0.00304929
ENSG00000234358	1.29762	8.44355e-05	0.00304929
ENSG00000276107	2.48656	8.45768e-05	0.00304929
chr3|-|43671435|43733287	0.719729	8.70353e-05	0.00313327
chr4|.|86068873|86395484	1.02878	8.78827e-05	0.00315909
ENSG00000213563	-0.773948	8.86484e-05	0.0031819
ENSG00000164690	-3.52741	8.93644e-05	0.00320286
ENSG00000043462	0.555915	8.96254e-05	0.00320748
ENSG00000169902	1.05819	8.99559e-05	0.00321457
chr12|.|32029511|32112351	0.851674	9.07949e-05	0.00323978
chr12|.|14863509|14920931	0.75986	9.09637e-05	0.00324103
ENSG00000260997	0.768224	9.22952e-05	0.00328365
ENSG00000091656	-3.3444	9.27887e-05	0.00329486
ENSG00000175003	1.15808	9.28819e-05	0.00329486
ENSG00000277246	0.849586	9.33675e-05	0.00330725
ENSG00000188997	0.816574	9.35157e-05	0.00330768
ENSG00000128340	0.655527	9.57251e-05	0.00337108
ENSG00000139890	0.841667	9.56711e-05	0.00337108
ENSG00000185900	0.533446	9.56946e-05	0.00337108
ENSG00000230539	0.921167	9.63868e-05	0.00338946
ENSG00000123836	1.46201	9.81788e-05	0.00344748
ENSG00000254087	0.729731	9.97412e-05	0.00349728
ENSG00000279727	0.838594	0.0001018	0.00356432
chr2|+|114770928|115075029	0.771834	0.000102118	0.00356923
ENSG00000019991	0.973989	0.000102318	0.00356923
ENSG00000211659	1.7114	0.000102382	0.00356923
ENSG00000100731	0.696038	0.000103975	0.0036161
ENSG00000264575	-0.72248	0.000104024	0.0036161
ENSG00000279191	0.725667	0.00010418	0.00361636
ENSG00000105514	0.764422	0.000104927	0.00363708
ENSG00000261229	0.853811	0.000105477	0.00365093
ENSG00000183691	-1.08336	0.000106003	0.00366342
ENSG00000274008	1.11821	0.00010614	0.00366342
ENSG00000211945	1.14129	0.000106712	0.00367793
ENSG00000105976	-1.92448	0.000108039	0.00371613
ENSG00000254826	1.16253	0.000108127	0.00371613
ENSG00000165185	0.87623	0.000108404	0.0037204
chr11|+|59584417|59709711	0.964217	0.000109163	0.00372807
ENSG00000168066	0.558473	0.000109242	0.00372807
ENSG00000246082	0.983415	0.00010918	0.00372807
ENSG00000264578	-2.10061	0.000109224	0.00372807
ENSG00000233461	0.99106	0.000110265	0.00375242
ENSG00000248651	2.02769	0.000110194	0.00375242
ENSG00000131042	0.755921	0.000110435	0.00375295
chr4|.|26226712|26295400	1.22468	0.000111983	0.00379492
ENSG00000140006	-0.644531	0.000111875	0.00379492
ENSG00000072786	0.619613	0.000113095	0.00382726
ENSG00000175471	0.784399	0.00011446	0.00386804
chr8|.|74941323|74992070	0.900113	0.000116349	0.00392641
ENSG00000235321	2.13201	0.000118001	0.00397663
ENSG00000252908	1.2833	0.000118806	0.00399822
ENSG00000272669	0.799078	0.00012004	0.00403414
ENSG00000172000	-1.83064	0.000120449	0.00404212
ENSG00000198182	-0.663899	0.000120611	0.00404212
ENSG00000138660	-0.528517	0.000121056	0.00405144
chr8|+|114701281|115159178	1.18743	0.000121812	0.00406874
ENSG00000139718	0.664354	0.000122076	0.00406874
ENSG00000198300	-1.61398	0.000121947	0.00406874
ENSG00000135437	0.942383	0.000123023	0.00409468
ENSG00000231925	0.557136	0.000124387	0.00413442
ENSG00000227032	0.687179	0.000125211	0.00415612
ENSG00000167676	0.971077	0.000125742	0.00416804
ENSG00000184988	0.724047	0.00012658	0.00418799
ENSG00000226254	1.19666	0.000126909	0.00418799
ENSG00000230368	0.937631	0.000127034	0.00418799
ENSG00000234436	1.21522	0.000126812	0.00418799
ENSG00000179342	-3.37306	0.000127234	0.00418889
ENSG00000244116	1.22803	0.000128773	0.00423381
ENSG00000204789	-0.702263	0.000129262	0.00424415
ENSG00000125356	-0.506125	0.000130717	0.0042861
ENSG00000112245	0.64365	0.000131256	0.00429217
ENSG00000224650	1.39386	0.000131164	0.00429217
chr4|-|37526876|37592421	0.838297	0.000131809	0.00429867
ENSG00000142687	0.727616	0.00013178	0.00429867
ENSG00000141506	0.59145	0.000132578	0.00431795
chr13|+|37860260|37970444	1.11537	0.000132865	0.00431997
ENSG00000188021	0.637277	0.000132996	0.00431997
ENSG00000084731	0.81697	0.000133758	0.00433505
ENSG00000129465	0.694941	0.000133875	0.00433505
ENSG00000203814	0.698169	0.000133996	0.00433505
chr3|-|75087576|75230244	0.811001	0.000134553	0.00434728
ENSG00000096006	1.68271	0.00013581	0.0043704
ENSG00000123395	-0.562542	0.000135704	0.0043704
ENSG00000166501	0.619327	0.000135603	0.0043704
ENSG00000283525	1.38334	0.000139878	0.00449537
ENSG00000211893	1.48102	0.000141217	0.0045324
ENSG00000274808	0.808973	0.000142668	0.00457293
ENSG00000279649	0.986781	0.000143026	0.00457834
ENSG00000126953	-0.616629	0.000143991	0.00460316
ENSG00000173369	1.41943	0.000144191	0.0046035
ENSG00000077420	0.693389	0.000145315	0.00463328
ENSG00000279598	1.91746	0.000145967	0.00464795
chr5|-|147704027|147756281	0.780426	0.000147167	0.00468002
ENSG00000204237	-0.55682	0.000147647	0.00468915
ENSG00000047634	-0.664245	0.000148656	0.00470885
ENSG00000188559	0.851483	0.00014856	0.00470885
ENSG00000122728	-2.61006	0.0001512	0.00478178
ENSG00000198034	-0.592014	0.000151352	0.00478178
ENSG00000160211	0.746107	0.000151609	0.00478366
ENSG00000240233	1.32523	0.000152124	0.00479367
ENSG00000167210	1.18134	0.000154234	0.00485388
chr21|-|40364167|40457000	1.27253	0.000154658	0.00485462
ENSG00000076108	0.607534	0.00015452	0.00485462
chr3|-|137724326|137780757	1.1471	0.00015586	0.00488604
ENSG00000146648	-3.59677	0.000156628	0.00489746
ENSG00000244482	0.941308	0.000156496	0.00489746
ENSG00000270066	-1.07672	0.000159042	0.00496653
chr3|-|104944198|105087184	0.923733	0.000160582	0.00500795
ENSG00000211592	1.14862	0.000160781	0.00500795
ENSG00000263934	-1.6179	0.000161436	0.0050219
chr7|-|41660437|41718541	1.87478	0.000165408	0.0051323
ENSG00000229591	0.956223	0.000165385	0.0051323
ENSG00000079432	0.765669	0.000166643	0.00515742
ENSG00000218809	0.815576	0.000166534	0.00515742
ENSG00000184005	0.992372	0.000168049	0.00519431
chr14|.|94857030|94908798	0.793973	0.000169045	0.00521845
ENSG00000150455	0.823699	0.000169368	0.0052218
ENSG00000167074	-0.669278	0.00017009	0.00523739
chr2|+|243031940|243087864	0.760003	0.000170343	0.00523853
ENSG00000170345	0.748003	0.00017074	0.00524408
ENSG00000183172	-0.725085	0.000171522	0.00526145
ENSG00000248477	0.911232	0.00017185	0.00526487
ENSG00000089639	0.729888	0.000174181	0.00532954
ENSG00000177105	0.767588	0.000175003	0.00534795
chr7|-|26619080|26681283	0.768884	0.000175595	0.00535667
ENSG00000267637	1.08354	0.00017573	0.00535667
ENSG00000071054	0.638215	0.000177455	0.00539571
ENSG00000121454	2.27749	0.00017725	0.00539571
ENSG00000188487	1.39566	0.0001782	0.00541158
chr12|.|4289874|4339887	1.02344	0.00017938	0.00544059
chr2|+|62523315|62691426	0.763684	0.000180089	0.00544849
ENSG00000272079	1.28464	0.000180053	0.00544849
ENSG00000167615	0.652787	0.000181264	0.0054772
ENSG00000163958	2.29471	0.0001823	0.00550164
ENSG00000278249	-0.599957	0.000183308	0.0055252
ENSG00000225698	1.40477	0.000184542	0.00555551
ENSG00000135100	-3.53492	0.000185513	0.0055709
ENSG00000198624	0.639918	0.000185467	0.0055709
ENSG00000276997	0.914939	0.000187134	0.00561263
ENSG00000100485	0.64305	0.00018872	0.00565322
ENSG00000240729	0.904403	0.000189247	0.00566202
chr7|-|37795270|37866523	1.48524	0.000189955	0.00567464
ENSG00000221995	0.832914	0.000190137	0.00567464
ENSG00000147065	0.590228	0.000191077	0.00569568
ENSG00000230724	1.0337	0.000191741	0.00570848
ENSG00000238741	-0.560222	0.00019214	0.00571334
ENSG00000124260	1.41715	0.000192996	0.00573177
ENSG00000236254	1.61217	0.000193432	0.00573768
ENSG00000106355	-0.622462	0.000196578	0.00582389
ENSG00000135083	0.929637	0.000198288	0.00586024
ENSG00000279174	1.69005	0.000198058	0.00586024
ENSG00000114503	-0.531122	0.000199621	0.00589246
ENSG00000244627	0.676248	0.000200499	0.00591119
ENSG00000033800	0.557665	0.000201902	0.00594533
ENSG00000239789	-0.594484	0.00020231	0.00595011
chr1|-|38834789|38890785	1.27028	0.000203314	0.00596519
ENSG00000096060	1.14778	0.000203251	0.00596519
ENSG00000051009	0.695865	0.000204557	0.00598341
ENSG00000108984	0.871411	0.000204624	0.00598341
ENSG00000150457	0.587413	0.000204675	0.00598341
ENSG00000180357	-0.490458	0.000205133	0.00598958
ENSG00000127946	0.82919	0.000205816	0.00600231
ENSG00000241351	1.11077	0.00020631	0.0060095
ENSG00000271344	1.22807	0.000207839	0.00604678
ENSG00000198804	0.717977	0.000210352	0.00611255
ENSG00000074755	0.533106	0.000210872	0.00612032
ENSG00000202392	1.00067	0.000211457	0.00612998
ENSG00000160691	0.535638	0.00021329	0.00617574
ENSG00000282572	0.866731	0.000217158	0.00628024
ENSG00000275143	-1.48788	0.000217923	0.00629485
ENSG00000169258	1.11617	0.000219663	0.00633757
ENSG00000128815	0.728289	0.000220894	0.00636552
ENSG00000103569	0.78431	0.00022259	0.0064068
chr8|.|8922707|8993762	0.743576	0.000223467	0.00642442
ENSG00000255455	0.514221	0.000223953	0.00643077
ENSG00000179820	0.787545	0.000224221	0.00643086
ENSG00000179094	1.35846	0.000224788	0.00643951
ENSG00000004468	0.892013	0.000225111	0.00644116
ENSG00000267598	-1.33032	0.000227116	0.00649087
ENSG00000149679	0.968932	0.000227556	0.00649578
ENSG00000259448	0.699239	0.000229103	0.00653226
ENSG00000229325	0.681713	0.000229474	0.00653517
ENSG00000128383	0.79858	0.000229966	0.00654149
ENSG00000115935	0.569529	0.00023169	0.00658283
ENSG00000259529	0.734229	0.000233789	0.00663469
ENSG00000147168	0.53959	0.000235287	0.00666538
ENSG00000254017	1.03262	0.00023542	0.00666538
ENSG00000279152	-1.66375	0.000236208	0.00667989
ENSG00000121933	1.75682	0.000237455	0.00670735
ENSG00000244509	0.6875	0.000239059	0.00674479
chr7|+|30413577|30478433	0.544086	0.000240071	0.00676547
ENSG00000112242	0.692089	0.000242274	0.00680386
ENSG00000140396	0.529346	0.000242268	0.00680386
ENSG00000231856	0.721161	0.0002422	0.00680386
ENSG00000126947	-0.648165	0.000242629	0.00680597
ENSG00000211638	1.57003	0.000244258	0.00684373
ENSG00000233431	1.04567	0.000244793	0.00685081
ENSG00000198933	0.778092	0.00024551	0.00686297
ENSG00000156508	-0.541437	0.000249821	0.00696402
ENSG00000181631	0.712447	0.000249986	0.00696402
ENSG00000213613	0.848557	0.000249675	0.00696402
ENSG00000048707	0.53978	0.000250942	0.00698262
ENSG00000004399	0.719411	0.00025184	0.0069996
ENSG00000225031	-2.68713	0.00025264	0.00701378
ENSG00000134375	-0.501278	0.000260146	0.00721391
chr2|+|118900190|118972600	0.71054	0.000260613	0.00721863
ENSG00000182934	0.537302	0.000261556	0.00723647
ENSG00000160179	0.804729	0.000262397	0.00725147
ENSG00000171204	-0.505589	0.000265382	0.00732564
ENSG00000278997	0.769287	0.000267418	0.00737346
ENSG00000162889	0.684499	0.000268638	0.00739868
ENSG00000117713	0.581738	0.000269941	0.00742613
ENSG00000279166	0.596798	0.000274855	0.00755275
chr14|-|39152078|39218215	1.1617	0.000275613	0.00755851
ENSG00000161921	0.798571	0.000275687	0.00755851
ENSG00000196352	0.822198	0.000278123	0.0076081
ENSG00000259453	0.616512	0.000278061	0.0076081
chrX|+|7674070|7766693	1.39709	0.000278488	0.00760949
chr12|+|81171282|81287536	1.58135	0.00028075	0.00766267
chr1|-|186907277|187042492	1.1056	0.000284084	0.00771893
ENSG00000160584	0.590657	0.000283742	0.00771893
ENSG00000178814	1.04302	0.000283831	0.00771893
ENSG00000268833	1.93747	0.000283991	0.00771893
ENSG00000211651	1.35059	0.000285089	0.00773758
chr14|-|50475162|50583833	0.594731	0.000288034	0.00780879
ENSG00000167658	-0.659297	0.000289181	0.00783114
ENSG00000279078	0.834887	0.000289754	0.00783789
ENSG00000173391	1.75766	0.000290827	0.00785815
ENSG00000142039	0.593461	0.000293295	0.00791603
ENSG00000117543	-0.536188	0.000293881	0.00792302
ENSG00000137801	1.13579	0.00029446	0.00792983
ENSG00000149269	0.666302	0.000295752	0.00795579
ENSG00000181610	-0.568638	0.000297255	0.00798736
ENSG00000136026	0.943052	0.000300498	0.00806559
ENSG00000214021	0.640326	0.000301641	0.0080873
ENSG00000196993	0.831162	0.000302526	0.00810208
ENSG00000174738	-0.581457	0.000304331	0.00814144
chrX|+|7272985|7480784	0.58938	0.000306578	0.00819253
ENSG00000007237	0.783952	0.000308849	0.00823506
ENSG00000212464	-0.891447	0.000308727	0.00823506
ENSG00000158089	1.13528	0.000311028	0.00828406
ENSG00000096092	-0.698466	0.000311818	0.00828691
ENSG00000197321	0.80698	0.000311542	0.00828691
ENSG00000270277	0.957236	0.000313566	0.00832425
chr4|-|140296502|140374908	0.720942	0.000313992	0.00832644
ENSG00000142089	1.10824	0.000316361	0.00838012
chr8|+|66625499|66700727	0.627962	0.000319846	0.00846318
ENSG00000273691	0.74548	0.000320764	0.00847822
ENSG00000074047	-3.36143	0.000322431	0.00851303
ENSG00000145819	0.692594	0.000323158	0.00852295
chr13|.|110095554|110316208	1.28483	0.000324747	0.00855556
chr1|-|207957114|208059882	0.68082	0.000328976	0.00865757
ENSG00000137642	0.693625	0.000331531	0.00871534
ENSG00000258111	0.690433	0.000332617	0.00873444
ENSG00000084234	0.575699	0.000333005	0.00873517
ENSG00000106028	-0.519153	0.000333426	0.00873678
ENSG00000279821	0.883929	0.000336592	0.00881022
ENSG00000197208	0.763301	0.00033774	0.00883075
ENSG00000117115	1.00393	0.000338106	0.0088308
ENSG00000211675	1.35719	0.000340337	0.00887951
ENSG00000241973	0.546257	0.000342248	0.00891977
ENSG00000145491	0.847441	0.000343132	0.00893321
ENSG00000230454	0.84502	0.000343645	0.00893697
ENSG00000275759	1.04272	0.000344503	0.00894971
ENSG00000279511	2.03127	0.000346946	0.00900353
chr19|.|31661987|31765849	0.903327	0.000350259	0.00907978
ENSG00000196465	-0.818601	0.000353441	0.00915251
ENSG00000111341	2.06044	0.000354854	0.00916952
ENSG00000130520	-0.552607	0.000354634	0.00916952
ENSG00000146386	-0.535901	0.000355649	0.00918029
ENSG00000006468	-1.89219	0.000357297	0.00921302
ENSG00000075420	0.62422	0.000359047	0.00924677
ENSG00000214652	-1.13608	0.000359368	0.00924677
ENSG00000171224	-0.961538	0.000364496	0.00936879
ENSG00000242999	0.731795	0.000366084	0.00939131
ENSG00000266805	0.81273	0.000366147	0.00939131
ENSG00000266433	0.911389	0.000367864	0.00942539
ENSG00000268220	0.943179	0.000368609	0.00943453
ENSG00000211632	1.89552	0.00037225	0.00951768
ENSG00000160785	0.727443	0.000373602	0.00954219
ENSG00000196862	-2.14491	0.000374838	0.00955378
ENSG00000270137	0.706685	0.000374843	0.00955378
ENSG00000153179	0.643427	0.000376017	0.00956361
ENSG00000186469	0.571688	0.000375824	0.00956361
ENSG00000260528	0.937397	0.000376856	0.00957492
chr12|.|129469510|129522094	0.896444	0.0003778	0.00958606
ENSG00000117151	0.653182	0.00037848	0.00958606
ENSG00000163938	-0.517221	0.000378102	0.00958606
ENSG00000090061	0.541042	0.00038019	0.00961476
ENSG00000106772	1.34197	0.000380406	0.00961476
chr3|.|107698887|107761939	0.544106	0.000382126	0.00964817
ENSG00000214176	0.601175	0.000384174	0.00968527
ENSG00000226479	0.629284	0.000384393	0.00968527
ENSG00000277911	1.12697	0.00038618	0.00972019
chr15|-|96623731|96800650	2.30902	0.00038743	0.00973148
ENSG00000280205	0.969281	0.00038736	0.00973148
chr11|+|15572828|15624030	1.1445	0.000389614	0.00977622
ENSG00000279253	0.685569	0.000390305	0.00978344
ENSG00000126861	0.842119	0.000392371	0.00982506
ENSG00000141376	0.552132	0.00039374	0.00984918
ENSG00000283743	1.78806	0.000395134	0.00987387
ENSG00000258632	1.21562	0.000396626	0.00990096
ENSG00000147443	-0.564067	0.000400531	0.00998817
ENSG00000089169	2.10988	0.000403145	0.010043
ENSG00000166415	-3.75434	0.000404098	0.0100545
ENSG00000173597	0.820394	0.00040485	0.0100545
ENSG00000233013	0.919483	0.000404824	0.0100545
chr1|+|149216120|149278534	0.577841	0.000406424	0.0100833
chr5|-|84540202|84943697	1.45041	0.000408324	0.0101201
ENSG00000280063	0.700318	0.000409833	0.0101471
ENSG00000196205	-0.656083	0.000416044	0.0102904
ENSG00000205085	1.21644	0.00041785	0.0103246
chr9|+|36212059|36304611	0.705873	0.000419219	0.0103339
ENSG00000176435	2.64821	0.000419505	0.0103339
ENSG00000211653	1.19395	0.000419151	0.0103339
ENSG00000255328	1.18299	0.000420591	0.0103501
ENSG00000169432	0.887759	0.000424163	0.0104182
ENSG00000283378	1.09117	0.000424216	0.0104182
ENSG00000276809	0.717744	0.00042835	0.0105091
ENSG00000186010	-0.528498	0.000430634	0.0105545
ENSG00000070614	0.869966	0.000435599	0.0106654
ENSG00000211972	1.4757	0.000439897	0.0107489
ENSG00000215769	0.563394	0.0004395	0.0107489
chr7|+|76682845|76748532	0.618134	0.000442173	0.0107842
ENSG00000145632	1.05328	0.000442231	0.0107842
ENSG00000096063	0.773912	0.000443844	0.0108127
ENSG00000103253	-0.647783	0.000444571	0.0108195
chr3|-|187526139|187583137	1.06138	0.000447852	0.0108618
chr6|-|138126890|138189359	0.655309	0.000448099	0.0108618
chr7|+|17029669|17338190	0.972112	0.000447966	0.0108618
ENSG00000197724	0.592995	0.000447299	0.0108618
ENSG00000135709	0.737379	0.00044987	0.0108938
ENSG00000232528	0.972561	0.000455067	0.0110087
chr21|.|35612980|35707649	0.853373	0.000459412	0.0111028
ENSG00000048162	-0.559762	0.000464035	0.0112033
ENSG00000111863	-0.978786	0.000465286	0.0112128
ENSG00000173113	-0.549622	0.000465353	0.0112128
ENSG00000213339	-0.637104	0.000468027	0.0112661
chr1|-|65468490|65520126	0.780087	0.000469676	0.0112834
ENSG00000172985	1.15343	0.00046931	0.0112834
ENSG00000279276	1.0517	0.000472296	0.0113351
ENSG00000137962	0.905255	0.000474108	0.0113674
ENSG00000168137	0.603842	0.000476347	0.0114098
ENSG00000162924	0.458843	0.000476834	0.0114102
ENSG00000198363	0.913966	0.000477804	0.0114109
ENSG00000211660	1.37902	0.00047753	0.0114109
ENSG00000276961	1.0068	0.000479562	0.0114416
ENSG00000265185	-1.60087	0.000489256	0.0116614
ENSG00000196549	0.937411	0.000490783	0.0116863
ENSG00000240853	0.960688	0.000491797	0.011699
ENSG00000253943	0.734099	0.000492582	0.0117062
ENSG00000121297	0.943301	0.000494523	0.0117408
chr14|.|64226684|64319681	0.994465	0.000497974	0.0117997
ENSG00000120129	0.834872	0.000497827	0.0117997
ENSG00000178852	-0.798181	0.00049873	0.011806
chr20|+|5180577|5235801	0.693288	0.000502748	0.011877
ENSG00000110711	-0.545377	0.000503196	0.011877
ENSG00000148411	0.652995	0.000503023	0.011877
chr14|-|102091293|102178138	1.06116	0.000504752	0.0119021
ENSG00000131788	0.636053	0.00050577	0.0119146
ENSG00000006015	-0.56541	0.000506491	0.01192
ENSG00000125901	-0.569979	0.000507898	0.0119299
ENSG00000261471	0.946583	0.000507485	0.0119299
ENSG00000124422	0.575761	0.000513924	0.0120598
ENSG00000187122	1.11082	0.000521869	0.0122344
chr2|-|20743928|20812272	0.569778	0.0005228	0.0122444
ENSG00000158869	0.886921	0.000524546	0.0122687
ENSG00000211584	0.865124	0.000525353	0.0122687
ENSG00000278713	-1.27481	0.000524947	0.0122687
ENSG00000178385	0.489138	0.000526109	0.0122745
ENSG00000204469	0.678151	0.000526615	0.0122745
ENSG00000132406	-0.514117	0.000527713	0.0122765
ENSG00000169896	0.792296	0.000527696	0.0122765
ENSG00000211959	0.913896	0.000528555	0.0122843
ENSG00000198732	-1.73228	0.000529783	0.0123011
ENSG00000169876	-4.46672	0.000530369	0.0123029
ENSG00000132603	-0.487876	0.000534729	0.0123922
ENSG00000270141	-1.08365	0.00053643	0.0124198
ENSG00000164039	-0.592074	0.000539691	0.0124834
ENSG00000159840	0.73939	0.000540389	0.0124876
ENSG00000277763	0.902221	0.000542495	0.0125243
ENSG00000269940	0.818377	0.000544225	0.0125523
ENSG00000240382	1.50156	0.000549686	0.0126663
ENSG00000073150	0.995417	0.000550696	0.0126775
ENSG00000236438	0.910787	0.000552441	0.0127056
ENSG00000231621	-0.781816	0.000553755	0.0127238
chr9|.|126899296|126990650	0.983506	0.000555051	0.0127415
ENSG00000211895	1.17663	0.000556313	0.0127584
ENSG00000269893	-0.796248	0.000558878	0.0128051
ENSG00000124831	0.524687	0.000562937	0.0128755
ENSG00000164405	-0.520124	0.000563013	0.0128755
ENSG00000267632	0.836115	0.000564526	0.012898
chr12|.|10375862|10456496	0.631899	0.000565846	0.012916
ENSG00000223599	0.678938	0.000568359	0.0129578
ENSG00000255302	-0.49148	0.000568746	0.0129578
ENSG00000136521	-0.492719	0.000572168	0.0130235
ENSG00000238035	1.06027	0.000574573	0.013066
ENSG00000175727	0.584127	0.000576702	0.0131021
ENSG00000168291	-0.462508	0.00057886	0.0131389
ENSG00000206635	1.40359	0.000580175	0.0131564
ENSG00000176401	-0.613182	0.000582094	0.0131876
ENSG00000160710	0.692867	0.000584038	0.0132193
ENSG00000118900	0.675206	0.000586191	0.0132557
chr3|-|155133919|155197349	1.37487	0.000589204	0.0133008
ENSG00000166508	-0.501144	0.000589283	0.0133008
ENSG00000129103	-0.494672	0.000590604	0.0133182
ENSG00000253075	1.80826	0.000592394	0.0133462
ENSG00000112419	0.645715	0.000598162	0.0134636
ENSG00000101236	0.689877	0.000601496	0.0135261
ENSG00000239665	0.548903	0.000602322	0.0135322
ENSG00000143603	1.46813	0.000608982	0.0136691
ENSG00000267241	1.52398	0.000611377	0.0137102
ENSG00000178568	-4.31322	0.000619643	0.0138699
ENSG00000179361	0.653386	0.000619492	0.0138699
ENSG00000183722	1.41718	0.000623908	0.0139525
chr14|-|39056229|39113937	1.11904	0.00062546	0.013971
ENSG00000138092	0.805723	0.000625885	0.013971
ENSG00000204271	-0.55595	0.000630718	0.0140659
ENSG00000221571	1.4617	0.000632336	0.0140762
ENSG00000272941	0.900038	0.000632243	0.0140762
chr1|-|72976651|73364979	2.01708	0.00063513	0.0141254
ENSG00000213033	0.85295	0.000636652	0.0141463
ENSG00000167769	-1.53032	0.00063728	0.0141473
ENSG00000135439	0.520665	0.000642225	0.014244
ENSG00000154153	-0.600413	0.000644867	0.0142895
ENSG00000164078	-1.71562	0.000647271	0.0143297
ENSG00000185875	-0.594668	0.000652795	0.0144389
chr1|-|175830154|175913894	0.665536	0.00065497	0.0144738
chr1|.|208711243|208832272	1.0925	0.000659799	0.0145464
chr2|.|128100806|128175994	0.706051	0.000659502	0.0145464
ENSG00000107864	0.570697	0.000660057	0.0145464
ENSG00000270190	0.942816	0.000662396	0.0145847
ENSG00000075151	0.55685	0.000663023	0.0145853
ENSG00000266371	0.830576	0.000664067	0.014595
chr5|-|153762618|153823828	0.547536	0.000667293	0.0146394
ENSG00000269919	0.755675	0.000666737	0.0146394
chr2|.|128187309|128238379	0.562292	0.000669281	0.0146698
ENSG00000185811	0.478631	0.000678298	0.014854
ENSG00000168061	-0.667622	0.000680215	0.0148825
ENSG00000235683	0.739232	0.00068516	0.0149772
ENSG00000214425	0.719642	0.000686359	0.0149899
ENSG00000211967	1.57793	0.000688069	0.0150138
ENSG00000181350	0.775946	0.000694612	0.015139
ENSG00000183762	1.01312	0.000695057	0.015139
ENSG00000224373	1.02916	0.000696239	0.0151512
ENSG00000239951	1.01618	0.000697922	0.0151606
ENSG00000279803	1.00479	0.000697884	0.0151606
chr19|+|20959127|21044122	0.65205	0.000702081	0.0152373
ENSG00000109472	2.07935	0.000709519	0.015385
ENSG00000224660	0.610813	0.000711198	0.0154076
ENSG00000143977	-0.549085	0.000718561	0.0155532
ENSG00000247400	0.677279	0.000720926	0.0155905
ENSG00000173890	0.837328	0.00072322	0.0156262
ENSG00000166188	0.690961	0.000726346	0.0156798
ENSG00000124383	-0.502613	0.000730947	0.0157651
chr5|+|73243438|73329097	1.49907	0.000732404	0.0157825
ENSG00000101104	0.713162	0.000736324	0.0158529
ENSG00000005020	0.636381	0.000744313	0.0159825
ENSG00000112667	-0.608571	0.000743046	0.0159825
ENSG00000124657	1.29886	0.000744323	0.0159825
ENSG00000142279	1.6319	0.000746084	0.0159837
ENSG00000184857	-0.475061	0.000746355	0.0159837
ENSG00000197818	0.663127	0.000745683	0.0159837
ENSG00000196338	0.888544	0.000751601	0.0160819
ENSG00000015285	0.702903	0.00075655	0.0161735
ENSG00000095713	3.33794	0.000758112	0.0161784
ENSG00000137166	1.21939	0.000757687	0.0161784
ENSG00000071082	-0.532171	0.000760798	0.0162214
ENSG00000170323	1.38573	0.000764091	0.0162488
ENSG00000179262	0.759148	0.000764068	0.0162488
ENSG00000224745	0.793758	0.000762893	0.0162488
ENSG00000103024	-0.546203	0.000771378	0.0163894
ENSG00000173917	-0.679067	0.000776743	0.016489
ENSG00000137261	0.878122	0.000778543	0.0165127
ENSG00000198865	-0.714531	0.000780775	0.0165456
chr2|-|138814682|139259338	0.672088	0.000783916	0.0165977
ENSG00000253214	1.07011	0.000785029	0.0166068
ENSG00000106133	-0.634549	0.000786719	0.016628
ENSG00000119280	0.77478	0.00079181	0.016721
ENSG00000140538	-2.55041	0.000795315	0.0167805
ENSG00000121060	0.677652	0.000798236	0.0168275
ENSG00000152760	1.68738	0.000803222	0.0169179
ENSG00000158480	0.658705	0.000808686	0.0170182
ENSG00000110046	0.65415	0.0008124	0.0170809
ENSG00000113719	0.653176	0.000813077	0.0170809
ENSG00000120437	-0.618087	0.000815925	0.0170964
ENSG00000178605	-0.533703	0.000815075	0.0170964
ENSG00000279996	1.04942	0.000815749	0.0170964
chr4|+|184774183|184826204	1.26862	0.000823806	0.0172348
ENSG00000167085	-0.551242	0.000823951	0.0172348
ENSG00000226501	1.15514	0.000827789	0.0173001
ENSG00000279359	3.05458	0.000828773	0.0173058
ENSG00000119535	0.719656	0.000830251	0.0173218
ENSG00000211896	1.25204	0.000831981	0.0173429
chr10|.|89760583|89891979	0.80112	0.000839646	0.0174877
ENSG00000215114	0.639836	0.000840485	0.0174902
ENSG00000146112	0.642722	0.000842762	0.0175225
chr17|.|37690801|37755588	0.558814	0.00084435	0.0175392
ENSG00000141522	0.568731	0.00084501	0.0175392
ENSG00000185019	0.58068	0.000850184	0.0176253
ENSG00000284234	1.77398	0.000850609	0.0176253
ENSG00000271204	3.09151	0.000852644	0.0176523
ENSG00000235369	0.993609	0.000854811	0.0176821
chr1|-|173299135|173446192	0.607077	0.000856776	0.0177077
chr15|-|55582212|55647420	0.66445	0.000859997	0.0177564
ENSG00000168769	0.600949	0.000860596	0.0177564
ENSG00000256751	0.972748	0.00086286	0.017788
ENSG00000239280	0.710057	0.000864193	0.0178003
ENSG00000256280	1.48346	0.000868879	0.0178817
ENSG00000164938	0.563001	0.000869694	0.0178833
ENSG00000112624	0.464489	0.000871076	0.0178965
ENSG00000023608	-0.608475	0.000872035	0.0179011
chr5|-|86594712|86689233	0.476288	0.000881594	0.0180667
ENSG00000173456	0.715827	0.000881476	0.0180667
chr3|.|134370479|134514097	0.84941	0.000882347	0.0180669
ENSG00000218682	1.14669	0.000887539	0.0181439
ENSG00000251578	-0.937413	0.000887604	0.0181439
ENSG00000077943	2.28685	0.000889093	0.018159
ENSG00000053254	0.484489	0.000893001	0.0182235
ENSG00000248196	1.77019	0.00089534	0.0182559
ENSG00000166963	0.894451	0.000896293	0.01826
ENSG00000186115	1.00177	0.000897987	0.0182792
ENSG00000152223	0.523291	0.000898767	0.0182797
ENSG00000207088	-1.03935	0.000900156	0.0182926
chr9|+|120491024|120578660	0.789993	0.00090204	0.0183002
ENSG00000155926	0.682458	0.000901536	0.0183002
ENSG00000114251	-2.18428	0.000906642	0.0183782
chr5|.|108601105|108670408	0.665138	0.000907518	0.0183806
ENSG00000185043	-0.484117	0.000910551	0.0184267
ENSG00000211943	1.08945	0.000913793	0.0184769
ENSG00000161642	0.996681	0.000917234	0.018531
ENSG00000233287	2.06802	0.000920129	0.0185741
ENSG00000276058	0.908173	0.000929336	0.0187443
ENSG00000075568	0.519412	0.000930255	0.0187473
ENSG00000106070	1.05314	0.000931247	0.018748
ENSG00000257923	0.603966	0.000931836	0.018748
ENSG00000100216	-0.536478	0.000935887	0.0188139
ENSG00000070731	0.793388	0.000937666	0.0188262
ENSG00000151532	0.428614	0.000938056	0.0188262
ENSG00000156414	1.22495	0.000938826	0.0188262
ENSG00000135074	0.69245	0.000940971	0.0188536
ENSG00000074410	1.79756	0.000942747	0.0188736
ENSG00000169564	0.563274	0.000943588	0.0188749
ENSG00000247572	-0.698925	0.000946619	0.0189199
ENSG00000138678	0.814318	0.000948317	0.0189382
ENSG00000151553	0.556934	0.000952363	0.0190015
ENSG00000237489	-0.837379	0.000953053	0.0190015
ENSG00000121989	-0.658878	0.000955862	0.0190419
ENSG00000272219	0.911169	0.000960409	0.0191168
ENSG00000115541	-0.54814	0.000963997	0.0191601
ENSG00000156261	-0.499562	0.000964162	0.0191601
chr15|+|66184374|66235689	0.524462	0.000966013	0.0191811
chr9|+|85840395|85909994	0.849165	0.000968354	0.0192009
ENSG00000170855	-0.520701	0.00096859	0.0192009
chr13|+|56154695|56460262	0.657836	0.000969674	0.0192067
chrX|.|13309279|13411662	0.888888	0.000979208	0.0193797
ENSG00000172081	0.644935	0.000981099	0.0194013
ENSG00000261043	0.843592	0.000984691	0.0194565
ENSG00000165644	-0.603454	0.000989363	0.019517
ENSG00000174514	-1.14601	0.000988959	0.019517
ENSG00000163171	0.693553	0.00099588	0.0196296
ENSG00000271856	-0.54821	0.00100203	0.0197347
ENSG00000183527	-0.611402	0.0010063	0.0198028
chr1|+|97720492|97785575	1.21178	0.00100934	0.0198145
ENSG00000123119	1.79964	0.00100778	0.0198145
ENSG00000276903	0.929827	0.00100873	0.0198145
ENSG00000181896	-0.499092	0.00101068	0.0198248
ENSG00000239002	-0.86643	0.00101798	0.0199518
ENSG00000116991	0.810073	0.00102312	0.0200364
ENSG00000076864	1.75768	0.00102699	0.0200864
ENSG00000166527	0.987936	0.00102734	0.0200864
chr4|+|78093353|78413718	0.75024	0.00103509	0.020211
ENSG00000280407	1.22349	0.00103537	0.020211
ENSG00000229648	1.16182	0.001037	0.0202266
ENSG00000196209	0.84178	0.00103967	0.0202624
ENSG00000267281	0.538593	0.00104074	0.0202668
ENSG00000224593	1.92759	0.00104505	0.0203345
ENSG00000171453	-0.578499	0.00104693	0.0203547
ENSG00000084110	0.794773	0.00105161	0.0204292
ENSG00000279192	-0.547636	0.00105244	0.0204292
ENSG00000230148	-0.630923	0.00106034	0.020566
ENSG00000263786	0.91069	0.00106218	0.0205852
chr5|.|55800040|55993016	0.828815	0.00106389	0.0205873
ENSG00000058091	0.660044	0.00106398	0.0205873
ENSG00000163840	0.581221	0.00106483	0.0205873
ENSG00000079257	0.608841	0.00107114	0.0206589
ENSG00000100373	-1.00147	0.00107134	0.0206589
ENSG00000115604	0.965505	0.00107194	0.0206589
ENSG00000137841	0.58089	0.00107188	0.0206589
ENSG00000260923	0.71448	0.00107579	0.0207167
ENSG00000169084	0.680741	0.00108253	0.0208133
ENSG00000260517	0.735537	0.00108178	0.0208133
ENSG00000150054	0.539196	0.00108692	0.0208813
ENSG00000227097	-0.946315	0.00109181	0.0209585
ENSG00000261996	-0.732807	0.00109354	0.0209753
chr4|-|15168602|15281140	0.815067	0.00111035	0.0212472
ENSG00000248905	0.985365	0.00110994	0.0212472
ENSG00000272047	-0.511761	0.00110984	0.0212472
chr2|.|40739576|40823959	1.04466	0.00111188	0.0212506
ENSG00000121690	-0.790718	0.00111228	0.0212506
ENSG00000034152	0.697866	0.00111801	0.0213175
ENSG00000111196	-0.568407	0.00111841	0.0213175
ENSG00000176788	0.8036	0.00111769	0.0213175
ENSG00000277053	0.582948	0.00112515	0.0214291
ENSG00000261468	0.565498	0.00112706	0.0214487
ENSG00000143226	0.713991	0.00113057	0.0214986
ENSG00000140044	0.816392	0.00113165	0.0215023
chr1|-|209827848|209922467	0.595305	0.00113728	0.0215924
chr15|-|50097637|50150339	0.677324	0.00114153	0.0216531
ENSG00000139946	0.579126	0.00114226	0.0216531
chr4|+|174298803|174403696	0.817199	0.00114477	0.0216835
chr4|-|127245415|127878004	0.674513	0.00115395	0.0218234
ENSG00000101132	-0.598927	0.00115375	0.0218234
chr5|+|103415540|103936642	0.806054	0.00115697	0.0218346
ENSG00000107263	0.574149	0.00115724	0.0218346
ENSG00000274618	-0.652063	0.00115565	0.0218346
ENSG00000137177	0.750059	0.00115964	0.0218471
ENSG00000231160	-0.775927	0.00115971	0.0218471
ENSG00000248265	0.968991	0.00116415	0.0219138
ENSG00000136040	0.678331	0.00117113	0.0220281
ENSG00000162461	1.11916	0.00117667	0.0221038
ENSG00000235834	0.773288	0.00117698	0.0221038
ENSG00000146278	0.518883	0.00117886	0.022105
ENSG00000184545	0.873178	0.00117835	0.022105
ENSG00000257315	0.556582	0.00118766	0.0222529
ENSG00000244575	1.11881	0.00119137	0.0223051
ENSG00000228327	0.785756	0.00119307	0.0223197
ENSG00000164796	-4.21106	0.001195	0.0223386
ENSG00000106588	-0.476224	0.00119795	0.0223766
ENSG00000183688	0.827739	0.00119957	0.0223896
ENSG00000163431	-1.61271	0.00121113	0.022588
ENSG00000112379	1.80938	0.00121567	0.0226551
ENSG00000161249	-1.10876	0.00121677	0.0226583
ENSG00000219200	0.59581	0.00121944	0.0226905
chr4|-|112744371|113033315	0.722819	0.00122293	0.0227381
ENSG00000115756	0.631837	0.00122408	0.022742
ENSG00000165731	-1.69706	0.00123207	0.022873
ENSG00000136250	0.629985	0.00123631	0.0229342
ENSG00000283384	1.13529	0.00124325	0.0230452
ENSG00000259293	1.32991	0.00125129	0.0231765
ENSG00000078053	1.83171	0.00127746	0.0236433
ENSG00000215196	1.01522	0.00127951	0.0236632
chr5|.|173200887|173267632	0.776399	0.00129275	0.0238898
ENSG00000211937	1.11495	0.00130329	0.0240662
ENSG00000137880	-0.549476	0.00130482	0.0240761
ENSG00000253519	1.28023	0.00131096	0.0241711
ENSG00000067992	0.596129	0.00131329	0.0241956
ENSG00000153093	1.04455	0.00131644	0.0242354
ENSG00000163322	-0.454954	0.00131795	0.0242447
ENSG00000184162	-0.572291	0.00132225	0.0242869
ENSG00000285554	0.988961	0.0013216	0.0242869
ENSG00000128694	-0.494724	0.00132666	0.0243495
ENSG00000138411	0.777876	0.00132901	0.0243606
ENSG00000240531	0.807713	0.00132927	0.0243606
ENSG00000162753	-1.82587	0.00133353	0.0244203
ENSG00000236187	1.23331	0.00133899	0.0245018
ENSG00000070610	0.476572	0.00134367	0.0245688
ENSG00000279394	0.713585	0.00135686	0.0247912
ENSG00000277422	-3.80612	0.00136032	0.0248358
ENSG00000242256	1.04596	0.00136748	0.0249478
chr7|-|104597256|104654491	0.502502	0.00137357	0.0250212
ENSG00000270120	0.768277	0.00137261	0.0250212
chr6|-|89067637|89131143	1.78023	0.00139229	0.0253432
ENSG00000235150	1.04317	0.00140106	0.0254837
ENSG00000221102	1.07485	0.00140418	0.0255213
chr13|-|51859816|51926592	0.578934	0.00141746	0.0257325
ENSG00000088832	0.63576	0.00141792	0.0257325
ENSG00000134668	1.14661	0.00142071	0.0257639
ENSG00000185031	0.692459	0.00144282	0.0261453
ENSG00000141012	0.624636	0.00144856	0.0262298
ENSG00000237217	1.13239	0.00145037	0.0262429
ENSG00000137876	-0.476718	0.00145737	0.0263499
chr10|+|133773338|133831912	0.611941	0.00146313	0.026418
ENSG00000280138	0.646254	0.00146331	0.026418
ENSG00000212443	-1.1469	0.00147092	0.0265355
ENSG00000100596	0.715851	0.00147712	0.0266277
ENSG00000102858	0.699244	0.00148344	0.0267217
ENSG00000116299	1.22018	0.00150183	0.0269934
ENSG00000170439	3.84626	0.00150019	0.0269934
ENSG00000197063	0.758924	0.00150186	0.0269934
chr16|.|11585612|11641576	0.815217	0.00150479	0.0270262
ENSG00000221869	0.719075	0.00151423	0.0271755
ENSG00000140564	0.719209	0.00152257	0.027305
ENSG00000133116	0.966182	0.00153502	0.0275079
ENSG00000179869	1.27195	0.001545	0.0276663
chr6|.|111824856|111880106	0.582867	0.00155857	0.0278887
ENSG00000136897	-0.538341	0.00157745	0.0282057
ENSG00000142676	-0.503152	0.00158329	0.0282482
ENSG00000167207	0.746976	0.00158307	0.0282482
ENSG00000272182	0.752436	0.00158331	0.0282482
ENSG00000143373	0.644619	0.0015849	0.0282558
chr4|+|120376199|120502798	0.586266	0.00158989	0.0283238
ENSG00000252906	0.69543	0.00160375	0.0285498
ENSG00000140848	0.683549	0.00161514	0.0287315
ENSG00000147526	0.477138	0.00162664	0.0289149
ENSG00000129682	1.1371	0.00163209	0.0289905
chr11|.|74109503|74165884	0.686071	0.00163948	0.0291005
chr16|+|9770965|9909077	-1.50326	0.00164068	0.0291005
ENSG00000112874	-0.673148	0.00165085	0.02924
ENSG00000233892	1.21311	0.00165095	0.02924
ENSG00000171960	-0.512278	0.00165266	0.0292488
ENSG00000183486	0.711745	0.00165653	0.029296
ENSG00000255974	-2.96499	0.00165963	0.0293294
ENSG00000163959	2.05775	0.00167543	0.0295871
chr4|+|25862391|25914441	0.728136	0.00168673	0.029765
chr8|-|19695098|19786086	1.00805	0.00168975	0.0297967
ENSG00000188428	-0.467167	0.0016949	0.0298441
ENSG00000247624	0.893676	0.00169413	0.0298441
chr6|.|160010202|160072979	0.821994	0.00169658	0.0298515
ENSG00000205352	0.590487	0.00169902	0.0298515
ENSG00000283597	1.02004	0.00169866	0.0298515
ENSG00000165752	-0.517962	0.00170049	0.0298557
ENSG00000264456	0.739646	0.00170941	0.0299907
ENSG00000164850	1.34051	0.00171338	0.0300387
ENSG00000176463	0.604429	0.00171662	0.0300737
chr2|.|32531653|32582074	0.745308	0.00172075	0.0301063
chrX|-|143559001|143814305	1.17235	0.00172142	0.0301063
ENSG00000197943	0.592527	0.0017222	0.0301063
ENSG00000232912	1.0399	0.00172486	0.0301311
ENSG00000151726	0.834381	0.00173537	0.0302929
ENSG00000128512	0.800387	0.00173791	0.0303153
ENSG00000244437	0.983375	0.00174339	0.0303892
ENSG00000164190	0.450791	0.00175039	0.0304892
ENSG00000095383	0.64669	0.0017553	0.030531
ENSG00000163754	0.84876	0.00175531	0.030531
chr7|-|156421990|156473331	0.525206	0.00175682	0.0305354
ENSG00000101493	0.694044	0.00176174	0.0305991
ENSG00000106829	0.508814	0.00176614	0.0306535
ENSG00000079277	0.640457	0.00177449	0.0307545
ENSG00000215022	0.848364	0.00177444	0.0307545
ENSG00000151575	-0.673232	0.001779	0.0308106
ENSG00000127884	-0.474465	0.00178512	0.0308946
ENSG00000103005	0.626041	0.00178884	0.0309148
ENSG00000251429	0.939944	0.00178819	0.0309148
ENSG00000165689	-0.481399	0.00179467	0.0309936
ENSG00000276533	0.707543	0.001797	0.0310116
ENSG00000133142	-0.534105	0.00180218	0.0310533
ENSG00000136485	0.478934	0.0018038	0.0310533
ENSG00000165323	-2.1479	0.00180691	0.0310533
ENSG00000166579	0.566961	0.00180505	0.0310533
ENSG00000169221	0.648446	0.00180536	0.0310533
ENSG00000187475	0.803287	0.00180709	0.0310533
chr1|+|204527248|204599208	0.580432	0.00181215	0.0311181
ENSG00000243664	1.54262	0.00181845	0.0311822
ENSG00000249346	1.9539	0.0018175	0.0311822
ENSG00000142669	0.640907	0.00182723	0.0312665
ENSG00000196730	0.658035	0.00182535	0.0312665
ENSG00000217275	1.02623	0.00182681	0.0312665
ENSG00000120733	0.537747	0.00182874	0.0312703
ENSG00000280161	-0.716751	0.00183553	0.0313643
ENSG00000030582	0.691557	0.00183989	0.0314166
ENSG00000174705	1.56829	0.00184637	0.0315051
ENSG00000056972	0.832084	0.00184951	0.0315366
ENSG00000084070	0.711346	0.00185347	0.0315538
ENSG00000133800	1.0378	0.00185253	0.0315538
ENSG00000163001	-0.563119	0.00185442	0.0315538
ENSG00000261687	1.69505	0.00185839	0.0315991
chr12|.|94244562|94334295	0.568455	0.00186005	0.0316044
ENSG00000170091	1.60607	0.0018621	0.0316044
ENSG00000259268	1.19953	0.00186261	0.0316044
ENSG00000175832	-2.76045	0.00186556	0.0316324
ENSG00000271151	1.03655	0.0018741	0.031755
ENSG00000125148	0.762902	0.00188612	0.0319363
ENSG00000067182	0.615565	0.00189038	0.0319862
ENSG00000241244	1.65475	0.00190424	0.0321983
ENSG00000165029	0.768021	0.00190775	0.032217
ENSG00000248971	0.613123	0.00190801	0.032217
ENSG00000164619	1.69168	0.00191151	0.0322537
ENSG00000279069	-0.826683	0.00191902	0.0323579
chr14|.|71754264|71933891	0.657958	0.00192279	0.0323989
ENSG00000278961	1.23419	0.00192654	0.0324396
ENSG00000105323	0.477301	0.00193407	0.0325438
ENSG00000257379	0.882619	0.00194128	0.0326426
ENSG00000232311	0.851869	0.00194319	0.032652
ENSG00000132522	0.541108	0.00195011	0.0327457
chr5|-|75919581|76013032	0.834668	0.00195747	0.0328464
chr12|.|32146044|32208494	0.641566	0.00197025	0.0330382
ENSG00000279245	0.700968	0.00197493	0.0330937
ENSG00000261218	0.812715	0.00198172	0.0331845
ENSG00000244617	0.807463	0.00199128	0.0333217
ENSG00000090376	0.810102	0.0019933	0.0333325
ENSG00000274512	0.737857	0.00199618	0.0333576
ENSG00000259658	-0.691127	0.00200218	0.0334348
ENSG00000160867	-1.63122	0.00200535	0.0334588
ENSG00000166741	2.6789	0.00200844	0.0334588
ENSG00000186635	0.609597	0.00200638	0.0334588
ENSG00000282651	1.99406	0.00200913	0.0334588
ENSG00000077063	1.64478	0.00202183	0.0336473
ENSG00000106948	0.554156	0.00202774	0.0337224
ENSG00000224672	0.768443	0.00203336	0.0337927
ENSG00000089472	0.932541	0.00203636	0.0338195
ENSG00000110042	0.772148	0.00205631	0.0341274
ENSG00000168014	0.477472	0.00206232	0.0342037
ENSG00000085721	-0.498184	0.00207104	0.034325
ENSG00000141933	-0.499398	0.00207383	0.0343478
ENSG00000131504	0.485106	0.00209053	0.0345771
ENSG00000276248	0.76318	0.0020899	0.0345771
ENSG00000143742	-0.44481	0.00209466	0.0346218
ENSG00000100299	0.581451	0.00209913	0.0346722
ENSG00000261716	0.564676	0.00210754	0.0347874
ENSG00000134243	0.932804	0.00211828	0.0349154
ENSG00000141298	0.638133	0.00212071	0.0349154
ENSG00000177628	0.71252	0.00212068	0.0349154
ENSG00000204227	-0.463986	0.00212106	0.0349154
ENSG00000100647	0.599837	0.00212271	0.034919
chrX|-|124098868|124331094	1.77704	0.00213155	0.0350407
ENSG00000213903	0.732447	0.00213513	0.0350756
chr15|+|52204331|52269663	0.592574	0.00213983	0.0351292
ENSG00000142327	0.629428	0.00214228	0.0351455
ENSG00000107186	1.6333	0.00216067	0.03541
ENSG00000242076	1.15455	0.00216132	0.03541
ENSG00000065618	1.61207	0.00216497	0.035422
ENSG00000248559	0.810915	0.00216356	0.035422
ENSG00000100726	-0.54247	0.0021737	0.0355341
ENSG00000108064	-0.54604	0.00217493	0.0355341
ENSG00000225940	1.4237	0.00217653	0.0355341
ENSG00000263590	1.12485	0.00217768	0.0355341
ENSG00000227383	0.798239	0.00220012	0.0358761
ENSG00000225991	1.02908	0.00220927	0.0359773
ENSG00000259687	1.31588	0.00220929	0.0359773
ENSG00000240527	0.856591	0.0022114	0.0359875
ENSG00000166889	0.597067	0.00221312	0.0359915
ENSG00000178404	0.947453	0.00221758	0.0360194
ENSG00000273784	-0.612076	0.00221781	0.0360194
ENSG00000073910	0.593479	0.00223161	0.0362154
ENSG00000226266	0.707606	0.00223436	0.0362154
ENSG00000261770	0.723308	0.00223429	0.0362154
ENSG00000204577	0.909184	0.00223997	0.0362822
ENSG00000138030	-0.646131	0.00224652	0.0363639
ENSG00000109906	1.09488	0.00224963	0.03639
ENSG00000158470	0.640792	0.00225475	0.0364252
ENSG00000176994	0.469887	0.0022548	0.0364252
ENSG00000258944	0.741267	0.00227231	0.0366697
ENSG00000277157	-0.71468	0.00227296	0.0366697
ENSG00000138639	0.659904	0.00228044	0.0367605
ENSG00000285151	0.968358	0.00228162	0.0367605
ENSG00000188011	1.70091	0.00228635	0.0368122
ENSG00000235530	0.850312	0.00231462	0.0372426
ENSG00000127084	0.618932	0.0023231	0.0373407
ENSG00000150961	0.529408	0.00232379	0.0373407
ENSG00000053372	-0.575638	0.0023268	0.0373609
ENSG00000072135	0.560224	0.00232813	0.0373609
ENSG00000136044	0.568606	0.00233022	0.0373697
chr12|+|5231051|5460189	1.80445	0.0023337	0.0373762
ENSG00000215417	-0.508588	0.00233351	0.0373762
ENSG00000133961	0.626128	0.00233821	0.0374237
ENSG00000148572	0.602671	0.00235464	0.0376618
ENSG00000113013	-0.472827	0.00237262	0.0379244
ENSG00000229093	1.61712	0.00238155	0.0380421
ENSG00000116014	-1.05255	0.00238987	0.0381499
ENSG00000118246	-0.486959	0.00240425	0.0383543
ENSG00000087274	0.509728	0.00241186	0.0383746
ENSG00000100439	0.607626	0.00240956	0.0383746
ENSG00000185261	0.650439	0.00240917	0.0383746
ENSG00000258227	1.02816	0.00241153	0.0383746
ENSG00000100181	-1.14909	0.00242077	0.0384157
ENSG00000101425	1.27811	0.0024175	0.0384157
ENSG00000240288	0.581766	0.00241877	0.0384157
ENSG00000274383	0.96179	0.00241989	0.0384157
ENSG00000166262	-0.568982	0.00242585	0.0384712
ENSG00000233927	-0.501263	0.00243209	0.0385449
ENSG00000175193	-0.415667	0.00243663	0.0385916
ENSG00000211821	-1.20529	0.00244663	0.0387248
ENSG00000198856	-0.504455	0.00245836	0.038885
ENSG00000092208	-0.547155	0.00246097	0.0389009
ENSG00000225479	0.844014	0.00246325	0.0389116
ENSG00000153956	2.25798	0.00246562	0.0389238
chr3|.|43764218|43842557	0.694688	0.00247234	0.0389864
ENSG00000085514	0.672341	0.0024728	0.0389864
ENSG00000152291	0.490517	0.00247499	0.0389956
ENSG00000211947	1.00896	0.00249843	0.0393393
chr9|-|93838011|93945015	0.914641	0.00251895	0.0396367
ENSG00000122376	-0.451664	0.00252565	0.0397164
ENSG00000105723	0.561912	0.00254079	0.0398034
ENSG00000169116	0.754502	0.0025344	0.0398034
ENSG00000221491	-1.05365	0.00254103	0.0398034
ENSG00000234290	0.766776	0.00253533	0.0398034
ENSG00000234648	-1.13213	0.00253803	0.0398034
ENSG00000272398	1.07034	0.00254073	0.0398034
ENSG00000211673	1.05069	0.0025553	0.0400012
chr5|+|141732070|141868990	1.29807	0.00255945	0.0400256
ENSG00000100296	0.586846	0.00256016	0.0400256
ENSG00000204219	-0.741857	0.0025625	0.0400364
ENSG00000127954	0.699272	0.00256529	0.0400542
ENSG00000207165	-1.37263	0.00256713	0.0400571
ENSG00000211663	1.0872	0.00257316	0.0401255
ENSG00000236180	1.41969	0.00258229	0.0402419
chr6|+|106850552|106957026	1.14924	0.00259224	0.0403711
ENSG00000233072	0.84476	0.00259469	0.0403834
ENSG00000141279	0.516437	0.00259638	0.0403837
ENSG00000130402	0.509797	0.0025988	0.0403954
ENSG00000103550	-0.60801	0.00261022	0.0405469
ENSG00000156256	-0.417838	0.00261195	0.0405479
ENSG00000118418	-0.52932	0.00261511	0.040571
ENSG00000167136	-0.609218	0.00261888	0.0406035
chr3|-|116839819|117071931	0.921007	0.00262532	0.0406774
ENSG00000197535	0.510719	0.00263051	0.0407317
ENSG00000115828	0.758816	0.00264536	0.040917
ENSG00000236567	0.968227	0.00264585	0.040917
ENSG00000269951	0.881013	0.00265259	0.0409952
ENSG00000278112	1.17427	0.00265805	0.0410534
ENSG00000127337	-0.537093	0.00266178	0.0410848
ENSG00000143401	-0.535648	0.00266549	0.0411159
ENSG00000105613	-1.77346	0.00268069	0.0413241
ENSG00000102409	-0.503884	0.00268681	0.0413659
ENSG00000274559	0.892475	0.00268677	0.0413659
chr12|.|81331695|81396673	0.832671	0.00269002	0.0413891
ENSG00000100605	0.65129	0.00270342	0.0414998
ENSG00000163545	0.628693	0.00270405	0.0414998
ENSG00000185885	0.656593	0.00270159	0.0414998
ENSG00000234329	0.546325	0.00270151	0.0414998
ENSG00000100504	0.766336	0.00271151	0.041588
ENSG00000166333	0.566852	0.00272414	0.0417553
ENSG00000136634	1.71744	0.00272624	0.0417611
ENSG00000252233	1.15198	0.00273421	0.0418567
ENSG00000143252	-0.578021	0.00275549	0.0421132
ENSG00000166557	-0.454511	0.00275617	0.0421132
ENSG00000172534	0.538637	0.00275402	0.0421132
chr2|.|48286856|48356417	0.897307	0.00276259	0.0421847
ENSG00000232334	1.08906	0.00277217	0.0423043
ENSG00000164362	-1.73907	0.00277878	0.0423786
ENSG00000035664	0.717254	0.00280508	0.0426992
ENSG00000197153	0.915355	0.00280263	0.0426992
ENSG00000212952	-1.48206	0.00280483	0.0426992
ENSG00000198498	-0.457513	0.00280878	0.0427287
ENSG00000143520	-3.61883	0.00281878	0.042854
ENSG00000109743	0.671613	0.00282247	0.0428832
ENSG00000087266	0.559492	0.00282472	0.0428905
ENSG00000164061	-1.72091	0.00282892	0.0429274
ENSG00000181963	0.854006	0.00283872	0.0430222
ENSG00000273045	-0.738314	0.0028384	0.0430222
ENSG00000133121	1.11189	0.002841	0.0430299
ENSG00000225422	1.49236	0.0028434	0.0430395
ENSG00000119396	0.44543	0.00284568	0.0430471
ENSG00000178093	-0.602927	0.00284979	0.0430824
ENSG00000163812	0.564073	0.00285611	0.0431511
ENSG00000100234	1.85698	0.00286185	0.0432109
chr1|+|212278348|212354644	1.0296	0.00286484	0.0432291
ENSG00000115170	0.573463	0.0028719	0.0432559
ENSG00000197776	-0.572799	0.00286845	0.0432559
ENSG00000277999	0.994628	0.00287196	0.0432559
ENSG00000237827	0.690649	0.00289255	0.043539
ENSG00000080603	0.499951	0.00289765	0.0435887
chr12|-|38455202|38529281	0.714534	0.00291045	0.0436733
chr20|-|12457705|12734751	0.838562	0.00291153	0.0436733
ENSG00000115607	0.95755	0.00291076	0.0436733
ENSG00000124126	0.57648	0.00291228	0.0436733
ENSG00000241319	1.43347	0.00290769	0.0436733
ENSG00000223466	-0.929555	0.00291634	0.0437072
ENSG00000204147	-0.670942	0.0029351	0.0439613
ENSG00000180712	1.77653	0.00295517	0.0442121
ENSG00000283155	1.05733	0.00295549	0.0442121
chr7|+|106549423|106606248	0.591925	0.00296694	0.0443125
ENSG00000156711	0.693554	0.00296665	0.0443125
ENSG00000254501	-1.42524	0.00296768	0.0443125
ENSG00000255819	-0.789327	0.00298351	0.0445214
ENSG00000117395	-0.480654	0.00298878	0.0445727
ENSG00000249863	0.72632	0.00301421	0.0449243
ENSG00000136717	-0.575353	0.00303963	0.0452252
ENSG00000178764	0.549172	0.00303999	0.0452252
ENSG00000272510	-1.28692	0.00303929	0.0452252
ENSG00000225931	0.822004	0.00304577	0.0452834
ENSG00000275409	1.01752	0.00305207	0.0453492
chrX|+|97944635|98229692	0.753416	0.00305777	0.0454063
ENSG00000259940	1.15109	0.00306813	0.0455043
ENSG00000275895	-1.05485	0.00306702	0.0455043
chr4|.|140311953|140374949	0.685323	0.00307163	0.0455284
ENSG00000171316	0.657422	0.00307553	0.0455584
ENSG00000241112	0.649649	0.00308538	0.0456764
chr3|-|145610884|145681193	1.32804	0.00309374	0.0456831
ENSG00000096070	0.630138	0.00308989	0.0456831
ENSG00000177575	0.992631	0.00309439	0.0456831
ENSG00000203801	0.914045	0.00309117	0.0456831
ENSG00000272181	0.741522	0.00309525	0.0456831
ENSG00000251667	0.993813	0.00310031	0.0457301
chr11|+|68897946|68950105	0.774087	0.00315319	0.0464542
ENSG00000150636	-0.669813	0.00315324	0.0464542
ENSG00000144381	-0.422248	0.00315739	0.0464871
ENSG00000111325	-0.505984	0.00316177	0.0465234
ENSG00000174775	-0.625598	0.00317843	0.0467402
ENSG00000139631	0.628122	0.00319902	0.0470145
ENSG00000136842	0.698437	0.00320275	0.0470409
ENSG00000283994	0.570785	0.00320688	0.047073
ENSG00000198841	-0.43881	0.00320923	0.047079
ENSG00000100410	-0.477628	0.00322075	0.0471911
ENSG00000119185	-0.508269	0.00321929	0.0471911
ENSG00000256664	0.583728	0.00324993	0.0475898
ENSG00000240204	-0.733158	0.00325312	0.0476078
chr15|.|70065964|70127565	0.78439	0.00326426	0.047742
ENSG00000110721	1.01558	0.00326975	0.0477935
ENSG00000204160	0.666473	0.00327968	0.0479099
ENSG00000112972	-0.4057	0.00329562	0.0481137
ENSG00000233016	-0.487112	0.00329769	0.0481149
ENSG00000089737	-0.483991	0.0033089	0.0482495
ENSG00000215835	-3.04895	0.00331336	0.0482855
ENSG00000165891	0.925413	0.00333183	0.0485256
ENSG00000173436	-0.415293	0.00334173	0.0486405
ENSG00000181163	-0.508199	0.00334849	0.0487097
ENSG00000188739	-0.536937	0.00335184	0.0487292
ENSG00000058866	0.729822	0.00336513	0.0488931
ENSG00000099795	-0.461098	0.00336965	0.0489161
ENSG00000162227	-0.523783	0.00337074	0.0489161
chr4|.|82393235|82852592	1.11706	0.00337734	0.0489396
ENSG00000144026	-0.492135	0.00337841	0.0489396
ENSG00000196911	-0.587674	0.00337675	0.0489396
ENSG00000114656	0.701317	0.00338702	0.049035
ENSG00000171827	-0.564017	0.00340063	0.049144
ENSG00000185650	0.580983	0.00339981	0.049144
ENSG00000227398	0.645416	0.0033994	0.049144
ENSG00000261662	0.594699	0.00340544	0.0491842
ENSG00000111678	-0.573748	0.00342073	0.0493758
ENSG00000151702	0.47218	0.00344977	0.0497357
ENSG00000275413	0.800891	0.00344798	0.0497357
ENSG00000107949	-0.456083	0.0034688	0.0499803
ENSG00000165795	-0.602292	0.00349037	0.0502468
ENSG00000243772	1.27592	0.00349143	0.0502468
chr13|+|109010053|109098982	0.860263	0.0034976	0.0503057
ENSG00000120885	0.868644	0.00351251	0.0504902
ENSG00000179299	0.804066	0.00352192	0.0505956
ENSG00000004779	-0.495266	0.00352749	0.0506455
ENSG00000159079	-0.508644	0.0035305	0.0506588
ENSG00000265625	0.694203	0.003537	0.0507221
ENSG00000211976	1.33291	0.00355435	0.0509243
ENSG00000279500	0.592013	0.0035553	0.0509243
ENSG00000073331	0.647457	0.00356641	0.0510186
ENSG00000183044	0.633816	0.00356819	0.0510186
ENSG00000281530	0.627918	0.00356435	0.0510186
chr10|-|116529669|116581337	0.71568	0.00357037	0.0510197
ENSG00000072110	0.626343	0.0035745	0.0510486
ENSG00000248571	1.23388	0.00358232	0.0511302
ENSG00000159202	0.514937	0.00358502	0.0511386
ENSG00000115380	3.13626	0.00362541	0.0516844
ENSG00000173757	0.575757	0.00363869	0.0518434
ENSG00000186310	-0.604053	0.00364498	0.0518853
ENSG00000280213	0.773617	0.00364592	0.0518853
ENSG00000187762	1.04687	0.00365575	0.0519948
ENSG00000144031	-1.56653	0.00366112	0.0520407
ENSG00000142973	-1.7726	0.00367817	0.0522286
ENSG00000196083	0.67916	0.00367865	0.0522286
chr20|+|52521470|52573135	0.78562	0.00370074	0.0525116
ENSG00000251143	-0.970965	0.00371339	0.0526602
ENSG00000008324	-0.46105	0.00371867	0.0527044
ENSG00000152795	-0.409418	0.0037228	0.0527321
chr3|-|116994802|117045012	1.10114	0.00373457	0.0528063
ENSG00000173821	0.612441	0.00373351	0.0528063
ENSG00000277925	-0.621628	0.00373063	0.0528063
ENSG00000106258	-1.51342	0.00376934	0.053267
ENSG00000055332	0.783049	0.00377369	0.0532973
ENSG00000044524	-1.84178	0.00378937	0.0534877
ENSG00000122641	1.42057	0.0037965	0.0535572
ENSG00000047578	0.563692	0.0038242	0.0539166
ENSG00000018280	0.743281	0.00382672	0.0539208
ENSG00000160229	0.645212	0.00385424	0.0542771
chr10|+|20581463|20827324	0.718475	0.00387245	0.0544387
ENSG00000127527	0.553852	0.0038721	0.0544387
ENSG00000140465	-2.13016	0.00387161	0.0544387
ENSG00000090447	-0.606387	0.00387963	0.0544814
ENSG00000239732	0.905073	0.00387998	0.0544814
ENSG00000272397	0.932138	0.00390885	0.054855
ENSG00000153246	2.88756	0.00391135	0.0548584
ENSG00000197971	0.448874	0.00391624	0.0548952
ENSG00000227436	1.07993	0.00392188	0.0549426
chr5|-|131645126|131762846	0.566792	0.00392998	0.0549654
ENSG00000163349	0.484282	0.00392766	0.0549654
ENSG00000225978	-0.729565	0.00393031	0.0549654
chr11|+|10558577|10672681	0.744214	0.00393614	0.054995
ENSG00000105402	0.628196	0.00393923	0.054995
ENSG00000115875	-0.470336	0.00393801	0.054995
chr2|-|92272630|92325312	0.987335	0.00395065	0.0551229
ENSG00000102466	-2.2649	0.00396789	0.0553316
ENSG00000089351	0.581414	0.00397633	0.0554174
ENSG00000166900	0.631383	0.00398598	0.05552
ENSG00000259628	0.82543	0.00398872	0.0555263
ENSG00000086548	1.17549	0.00400382	0.0557046
ENSG00000091592	0.540016	0.00401206	0.0557306
ENSG00000110400	0.961974	0.00401258	0.0557306
ENSG00000279277	0.525728	0.00400984	0.0557306
ENSG00000266783	0.871734	0.00402925	0.0559301
ENSG00000166523	0.876218	0.00404363	0.0560976
ENSG00000134215	0.538422	0.00405129	0.0561717
ENSG00000069974	0.550679	0.00405565	0.0562001
chr6|+|119668896|120289479	0.485404	0.00406036	0.0562333
ENSG00000261649	1.22502	0.00409654	0.0567019
ENSG00000228436	1.21181	0.0041015	0.0567382
chr11|-|116444045|116538189	0.836103	0.00411267	0.0568603
ENSG00000226287	-0.665671	0.0041419	0.0572318
ENSG00000182263	1.57337	0.00415362	0.057361
chr8|.|23335056|23386361	0.622939	0.00416176	0.0574116
ENSG00000025156	-0.551792	0.00416327	0.0574116
ENSG00000211949	0.905024	0.00416438	0.0574116
ENSG00000213551	-0.44644	0.00417527	0.0575291
ENSG00000068976	0.680241	0.00418114	0.0575773
ENSG00000135723	0.645526	0.004185	0.0575978
chr4|+|22999032|23339149	0.861392	0.0041928	0.0576723
ENSG00000174886	-0.451562	0.00420591	0.0578199
ENSG00000142784	0.568227	0.00421099	0.057857
ENSG00000213172	1.05517	0.00422746	0.0580504
chr2|+|13749180|13938044	0.823127	0.00423661	0.0581103
ENSG00000274818	1.05867	0.00423426	0.0581103
ENSG00000258565	0.681213	0.00426337	0.0584443
ENSG00000085231	-0.563977	0.00429185	0.0587684
ENSG00000239149	-1.37942	0.00429033	0.0587684
ENSG00000254709	1.00501	0.00431392	0.0590372
ENSG00000012779	0.659507	0.00431797	0.0590437
ENSG00000161103	-3.10183	0.00431926	0.0590437
ENSG00000110047	0.478802	0.00432673	0.0590665
ENSG00000165548	1.1725	0.00432823	0.0590665
ENSG00000238078	1.99831	0.00432391	0.0590665
ENSG00000239672	-0.550552	0.00433591	0.059138
ENSG00000008513	0.471593	0.0043397	0.0591565
ENSG00000196683	-0.547937	0.00434466	0.0591908
ENSG00000153208	1.02275	0.00436659	0.0594561
ENSG00000162733	-1.24175	0.00439135	0.0597598
chr3|-|40222101|40350859	0.569139	0.00440503	0.0599124
ENSG00000271461	0.819265	0.0044078	0.0599165
ENSG00000198677	-0.455341	0.00441938	0.0600402
ENSG00000185883	0.662951	0.00442237	0.0600472
ENSG00000205537	0.997801	0.00443647	0.060205
chr3|+|179674504|179836129	1.16743	0.00447179	0.0606264
ENSG00000176383	-1.54774	0.00447252	0.0606264
ENSG00000148841	0.636688	0.00448009	0.060695
ENSG00000228242	0.676481	0.00448952	0.0607889
ENSG00000211642	2.02856	0.00449806	0.0608706
ENSG00000145685	0.617925	0.00452442	0.061159
ENSG00000172594	0.871863	0.00452406	0.061159
ENSG00000196782	0.639862	0.00453228	0.0612312
ENSG00000129596	1.61289	0.00456027	0.0615408
ENSG00000280789	-0.490821	0.00455774	0.0615408
ENSG00000234327	-0.58451	0.00456451	0.0615638
ENSG00000166226	-0.605845	0.00457458	0.0616653
ENSG00000178695	0.603286	0.00458426	0.0617507
ENSG00000189337	1.00983	0.004586	0.0617507
ENSG00000164124	0.713651	0.00460058	0.0619126
ENSG00000130433	-1.05035	0.00460408	0.0619254
ENSG00000126746	0.437291	0.00462558	0.06218
ENSG00000157551	0.727542	0.00464602	0.0624202
ENSG00000108666	-0.516604	0.00465085	0.0624506
ENSG00000109065	-0.503174	0.00465783	0.0625098
ENSG00000237943	-0.618735	0.00466167	0.0625266
ENSG00000122861	0.955847	0.00466679	0.0625608
ENSG00000168060	-0.571874	0.00468053	0.0627104
ENSG00000277233	0.959738	0.00468384	0.06272
ENSG00000167699	-0.496355	0.00472117	0.063185
ENSG00000239466	1.0109	0.00474018	0.0634045
ENSG00000187764	0.565372	0.0047452	0.0634367
ENSG00000103994	0.538515	0.00475239	0.0634977
ENSG00000266907	-0.724949	0.00480101	0.0640768
ENSG00000275278	0.946475	0.00479898	0.0640768
ENSG00000158517	0.680664	0.00480944	0.0641541
ENSG00000116584	0.478565	0.00481928	0.06425
ENSG00000166484	0.722502	0.00482596	0.0643038
chr14|-|69264990|69326443	0.592914	0.00483457	0.0643632
ENSG00000163393	0.70935	0.00484036	0.0643632
ENSG00000197903	0.583078	0.00484103	0.0643632
ENSG00000234009	1.13243	0.00484024	0.0643632
ENSG00000073737	0.917637	0.00485502	0.0645138
chr2|+|57844758|57915993	1.48649	0.00486544	0.0645885
ENSG00000081913	0.66461	0.00486597	0.0645885
ENSG00000203818	-0.966725	0.00487115	0.064622
ENSG00000136010	1.41932	0.00487717	0.0646665
chr7|-|130536349|130794527	0.556479	0.00489112	0.0648161
ENSG00000251073	0.875461	0.00489807	0.0648727
ENSG00000106714	0.984299	0.00490335	0.0649072
ENSG00000236535	0.584163	0.00492162	0.0651135
ENSG00000072952	0.686799	0.00492793	0.065126
ENSG00000196935	1.73065	0.00492592	0.065126
chr21|.|35562221|35612433	0.684099	0.00493256	0.0651516
ENSG00000277301	-0.822149	0.00495296	0.0653855
ENSG00000198690	-0.529909	0.0049562	0.0653927
ENSG00000102743	-0.514413	0.00497244	0.0655713
ENSG00000160214	-0.484055	0.00498116	0.0656507
chr7|+|128170573|128279834	0.591371	0.00498494	0.0656648
ENSG00000109321	1.36943	0.00500073	0.0658371
chr3|+|32497020|32580777	0.555531	0.00501346	0.0659689
ENSG00000142541	-0.50296	0.00501797	0.0659924
ENSG00000182165	-0.545613	0.00502599	0.0660621
ENSG00000175711	0.631938	0.00503984	0.0662082
ENSG00000138688	0.464323	0.00504383	0.0662249
ENSG00000233954	0.784846	0.00507753	0.0666312
ENSG00000199266	-1.34328	0.005111	0.0670343
ENSG00000213830	0.999396	0.00511756	0.067084
ENSG00000174177	-0.574581	0.00512152	0.0670997
chr7|-|139565345|139677203	1.15068	0.00513624	0.0671895
ENSG00000071462	-0.487557	0.00514921	0.0671895
ENSG00000131061	0.532179	0.00515053	0.0671895
ENSG00000139714	-0.602291	0.00514542	0.0671895
ENSG00000149346	0.497827	0.00515036	0.0671895
ENSG00000168569	-0.48881	0.0051496	0.0671895
ENSG00000270550	1.08919	0.00514345	0.0671895
ENSG00000284987	1.04954	0.0051367	0.0671895
ENSG00000244398	-0.696073	0.00516538	0.067347
ENSG00000251661	0.689678	0.00516861	0.067353
ENSG00000237927	0.728934	0.00517511	0.0674014
chr10|+|89189912|89256691	0.689277	0.00518717	0.0674851
chrX|+|139177715|139532400	0.879322	0.00519266	0.0674851
ENSG00000102057	1.09822	0.00519151	0.0674851
ENSG00000133742	0.893934	0.00518458	0.0674851
ENSG00000266934	1.24625	0.00522415	0.067858
ENSG00000005001	-1.31915	0.00523255	0.0679308
ENSG00000065268	-0.487461	0.00523558	0.0679338
ENSG00000103599	-0.96657	0.00524182	0.0679784
ENSG00000140678	0.680574	0.00525608	0.0681268
ENSG00000177674	0.55657	0.00526257	0.0681611
ENSG00000228434	0.778472	0.00526434	0.0681611
ENSG00000061273	0.540665	0.00528639	0.0684101
chr22|+|31676066|31747110	0.58276	0.00529625	0.0684835
ENSG00000167969	-0.49678	0.00529771	0.0684835
ENSG00000254614	0.733152	0.00530678	0.0685643
ENSG00000120438	-0.452057	0.0053355	0.0688618
ENSG00000170846	-0.514393	0.00533832	0.0688618
ENSG00000270972	1.06228	0.00533703	0.0688618
ENSG00000250189	5.65804	0.00534809	0.0689511
ENSG00000008516	0.710999	0.00535347	0.0689839
ENSG00000258316	0.773894	0.00536868	0.0691431
ENSG00000240322	0.838097	0.00538418	0.069306
ENSG00000167208	0.502696	0.00538872	0.0693277
ENSG00000211658	1.50981	0.00539362	0.0693539
ENSG00000239887	1.78975	0.00540582	0.069474
ENSG00000084693	0.655155	0.00544487	0.0699388
ENSG00000229955	0.815789	0.00544952	0.0699614
chr17|+|53864728|53931735	0.671275	0.00546693	0.070128
ENSG00000273319	1.40367	0.00546827	0.070128
ENSG00000241157	0.740444	0.00547922	0.0702313
ENSG00000144810	2.68518	0.00548411	0.0702568
ENSG00000230212	-1.44269	0.00549005	0.0702958
ENSG00000166707	-0.653477	0.00553423	0.0708241
chr12|+|103147401|103203067	1.73233	0.00554429	0.0709154
ENSG00000133812	0.594016	0.00555541	0.0710203
ENSG00000165178	0.663835	0.00556484	0.0711034
ENSG00000227560	0.914298	0.00557455	0.07119
ENSG00000008130	0.568269	0.00558984	0.0712819
ENSG00000148358	0.502089	0.00558473	0.0712819
ENSG00000163421	0.752755	0.00559057	0.0712819
ENSG00000048828	0.465026	0.00560478	0.0713881
ENSG00000170089	-0.527594	0.00560465	0.0713881
ENSG00000135604	0.60446	0.00563303	0.0717104
ENSG00000283444	0.86582	0.00564026	0.0717648
ENSG00000243650	0.592162	0.00566726	0.0720704
ENSG00000179134	0.620684	0.00573871	0.0729409
ENSG00000088205	-0.458259	0.00574429	0.0729735
ENSG00000118520	0.861951	0.00575253	0.0730399
ENSG00000213918	0.484961	0.0057617	0.0731182
ENSG00000134827	1.1854	0.00576966	0.0731809
ENSG00000272625	0.681819	0.00577295	0.0731844
chr6|.|53024079|53132194	0.581673	0.00578388	0.0732846
ENSG00000125834	0.460733	0.00579346	0.0733678
ENSG00000234426	2.2203	0.00579744	0.0733799
ENSG00000147155	-0.628303	0.00582088	0.073638
ENSG00000108306	0.465543	0.0058355	0.0737085
ENSG00000108950	1.35435	0.00583259	0.0737085
ENSG00000266127	0.736716	0.00583556	0.0737085
ENSG00000223117	0.877999	0.00585246	0.073876
ENSG00000232437	0.854923	0.00585969	0.073876
ENSG00000260314	0.976263	0.005861	0.073876
ENSG00000276136	0.609153	0.00585963	0.073876
chr3|+|163217659|163467955	0.865629	0.00586752	0.0739198
ENSG00000248367	-1.23048	0.0058943	0.0742186
ENSG00000164022	-0.474092	0.00592772	0.0746007
ENSG00000111052	0.708269	0.00595423	0.0748955
chr8|-|142265290|142318517	0.69649	0.00596739	0.0750222
ENSG00000136689	0.727087	0.00597313	0.0750555
chr9|-|66764162|66863343	0.558025	0.00600938	0.0754718
ENSG00000105639	0.585017	0.00601756	0.0755355
ENSG00000055163	0.478998	0.00602495	0.0755501
ENSG00000059915	-1.05505	0.00602209	0.0755501
ENSG00000281501	0.558661	0.00603932	0.0756911
ENSG00000135407	0.6759	0.00606303	0.0759491
ENSG00000285006	0.719165	0.00607067	0.0760056
ENSG00000057704	0.607853	0.00607574	0.0760298
ENSG00000221996	1.4862	0.0060822	0.0760714
ENSG00000068308	0.450701	0.00611163	0.0763938
ENSG00000251139	1.43529	0.00611427	0.0763938
ENSG00000136531	-1.0155	0.00611785	0.0763991
chr5|-|157737861|157836754	0.621082	0.00618248	0.0771665
ENSG00000152234	-0.437613	0.0062052	0.0774103
ENSG00000253307	0.689965	0.00620911	0.0774193
ENSG00000179593	1.11924	0.00622433	0.0775692
chr19|+|43355483|43848105	1.05829	0.00626983	0.078049
ENSG00000125900	0.757587	0.00627248	0.078049
ENSG00000136099	-1.99801	0.00627227	0.078049
ENSG00000135596	0.565955	0.0062858	0.0781746
ENSG00000136237	0.985663	0.00631729	0.0785259
ENSG00000105656	0.537526	0.00633434	0.0786976
chr2|-|226876295|227330130	0.865561	0.00633944	0.0787207
ENSG00000148444	-0.461897	0.00634661	0.0787694
ENSG00000057657	0.554107	0.00635414	0.0788196
ENSG00000174718	0.531804	0.00635716	0.0788196
ENSG00000186462	-0.6036	0.00637064	0.078936
ENSG00000224032	-0.699942	0.00637305	0.078936
ENSG00000177951	0.576165	0.00638876	0.0790902
ENSG00000120093	0.791699	0.00646163	0.0799515
ENSG00000113070	0.921331	0.00647135	0.0799902
ENSG00000271447	-0.813318	0.00646864	0.0799902
ENSG00000104907	-0.538616	0.00647579	0.0800044
ENSG00000257715	0.735234	0.00648279	0.0800396
ENSG00000272636	1.4617	0.00648524	0.0800396
ENSG00000066084	0.490729	0.00649418	0.0801091
ENSG00000196419	-0.441907	0.00650947	0.080257
ENSG00000274641	0.782552	0.0065183	0.0803251
chr3|-|63576084|63631402	0.629461	0.00652178	0.0803272
ENSG00000282122	1.42275	0.00653125	0.080403
ENSG00000277463	1.1521	0.00653662	0.0804283
ENSG00000124212	2.79491	0.00655174	0.0805734
ENSG00000066468	-0.96327	0.00655541	0.0805777
ENSG00000271806	0.969516	0.0065814	0.0808563
ENSG00000182095	0.705467	0.00659609	0.0809256
ENSG00000186583	1.77554	0.00659578	0.0809256
ENSG00000270898	-1.09742	0.0066002	0.0809256
ENSG00000283398	1.23981	0.00660038	0.0809256
ENSG00000211955	1.11018	0.00666226	0.081643
ENSG00000230225	1.19183	0.00669456	0.0819351
ENSG00000260917	0.515868	0.00669449	0.0819351
ENSG00000264529	1.63933	0.00669623	0.0819351
ENSG00000142910	1.92836	0.00672681	0.0821796
ENSG00000167371	-1.71782	0.00672219	0.0821796
ENSG00000186106	-0.456863	0.00672976	0.0821796
ENSG00000213995	-0.431596	0.00672668	0.0821796
chr13|-|106808690|106944600	0.862851	0.00675616	0.0824605
ENSG00000240244	1.33575	0.00676393	0.0825138
chr1|+|51983864|52038345	0.584147	0.00677269	0.0825377
ENSG00000187244	1.10867	0.00677244	0.0825377
ENSG00000156976	-0.450372	0.00677877	0.0825703
chr7|.|153506069|153562780	1.01087	0.00679512	0.0826865
ENSG00000140464	0.735115	0.00679182	0.0826865
ENSG00000188897	0.774437	0.00681488	0.082862
ENSG00000266173	0.518433	0.00681637	0.082862
ENSG00000198216	0.776805	0.00682057	0.0828714
ENSG00000189007	-0.515427	0.00686705	0.0833944
[truncated: 126 more rows]

## Sheet: S Table 6
Supplementary Table 6. GO terms enriched in up- and down-regulated genes in aging
tag	ID	Description	GeneRatio	BgRatio	pvalue	p.adjust	geneID	Count
down	GO:0042254	ribosome biogenesis	41/328	328/20610	8.53928e-25	2.54044e-21	ENSG00000148300/ENSG00000164167/ENSG00000105202/ENSG00000089048/ENSG00000133316/ENSG00000213782/ENSG00000223705/ENSG00000137154/ENSG00000075914/ENSG00000142676/ENSG00000011260/ENSG00000105793/ENSG00000198242/ENSG00000107833/ENSG00000269900/ENSG00000114391/ENSG00000136942/ENSG00000181163/ENSG00000197498/ENSG00000137876/ENSG00000126749/ENSG00000118246/ENSG00000115816/ENSG00000121274/ENSG00000130935…	41
down	GO:0016072	rRNA metabolic process	32/328	284/20610	3.49265e-18	5.19532e-15	ENSG00000148300/ENSG00000164167/ENSG00000105202/ENSG00000089048/ENSG00000133316/ENSG00000213782/ENSG00000223705/ENSG00000137154/ENSG00000075914/ENSG00000142676/ENSG00000011260/ENSG00000099284/ENSG00000107833/ENSG00000269900/ENSG00000136942/ENSG00000197498/ENSG00000126749/ENSG00000121274/ENSG00000130935/ENSG00000137054/ENSG00000177971/ENSG00000117174/ENSG00000117133/ENSG00000198755/ENSG00000183520…	32
down	GO:0006364	rRNA processing	29/328	242/20610	2.62629e-17	2.60441e-14	ENSG00000148300/ENSG00000164167/ENSG00000105202/ENSG00000089048/ENSG00000133316/ENSG00000213782/ENSG00000223705/ENSG00000137154/ENSG00000075914/ENSG00000142676/ENSG00000011260/ENSG00000107833/ENSG00000269900/ENSG00000136942/ENSG00000197498/ENSG00000126749/ENSG00000121274/ENSG00000130935/ENSG00000177971/ENSG00000117174/ENSG00000117133/ENSG00000198755/ENSG00000183520/ENSG00000164934/ENSG00000124383…	29
down	GO:0034470	ncRNA processing	36/328	433/20610	4.901e-16	3.64512e-13	ENSG00000148300/ENSG00000164167/ENSG00000105202/ENSG00000089048/ENSG00000133316/ENSG00000213339/ENSG00000213782/ENSG00000223705/ENSG00000059588/ENSG00000137154/ENSG00000075914/ENSG00000142676/ENSG00000011260/ENSG00000100220/ENSG00000107833/ENSG00000269900/ENSG00000136942/ENSG00000197498/ENSG00000126749/ENSG00000121274/ENSG00000130935/ENSG00000177971/ENSG00000037897/ENSG00000117174/ENSG00000174173…	36
down	GO:0006614	SRP-dependent cotranslational protein targeting to membrane	20/328	120/20610	4.2554e-15	2.53196e-12	ENSG00000174748/ENSG00000116251/ENSG00000197756/ENSG00000149273/ENSG00000198034/ENSG00000143947/ENSG00000137154/ENSG00000142676/ENSG00000198242/ENSG00000071082/ENSG00000008988/ENSG00000114391/ENSG00000136942/ENSG00000145425/ENSG00000109475/ENSG00000198755/ENSG00000142541/ENSG00000163682/ENSG00000143742/ENSG00000167526	20
down	GO:0006613	cotranslational protein targeting to membrane	20/328	124/20610	8.1972e-15	4.06444e-12	ENSG00000174748/ENSG00000116251/ENSG00000197756/ENSG00000149273/ENSG00000198034/ENSG00000143947/ENSG00000137154/ENSG00000142676/ENSG00000198242/ENSG00000071082/ENSG00000008988/ENSG00000114391/ENSG00000136942/ENSG00000145425/ENSG00000109475/ENSG00000198755/ENSG00000142541/ENSG00000163682/ENSG00000143742/ENSG00000167526	20
down	GO:0000184	nuclear-transcribed mRNA catabolic process, nonsense-mediated decay	21/328	145/20610	1.60277e-14	6.81176e-12	ENSG00000174748/ENSG00000116251/ENSG00000104408/ENSG00000197756/ENSG00000149273/ENSG00000198034/ENSG00000143947/ENSG00000137154/ENSG00000142676/ENSG00000198242/ENSG00000071082/ENSG00000008988/ENSG00000114391/ENSG00000136942/ENSG00000145425/ENSG00000114503/ENSG00000109475/ENSG00000198755/ENSG00000142541/ENSG00000163682/ENSG00000167526	21
down	GO:0006413	translational initiation	25/328	222/20610	1.90424e-14	7.08141e-12	ENSG00000174748/ENSG00000116251/ENSG00000104408/ENSG00000197756/ENSG00000149273/ENSG00000198034/ENSG00000143947/ENSG00000137154/ENSG00000142676/ENSG00000198242/ENSG00000071082/ENSG00000130741/ENSG00000156976/ENSG00000008988/ENSG00000114391/ENSG00000136942/ENSG00000181163/ENSG00000145425/ENSG00000114503/ENSG00000109475/ENSG00000198755/ENSG00000142541/ENSG00000163682/ENSG00000167526/ENSG00000173933	25
down	GO:0045047	protein targeting to ER	20/328	134/20610	3.80415e-14	1.25748e-11	ENSG00000174748/ENSG00000116251/ENSG00000197756/ENSG00000149273/ENSG00000198034/ENSG00000143947/ENSG00000137154/ENSG00000142676/ENSG00000198242/ENSG00000071082/ENSG00000008988/ENSG00000114391/ENSG00000136942/ENSG00000145425/ENSG00000109475/ENSG00000198755/ENSG00000142541/ENSG00000163682/ENSG00000143742/ENSG00000167526	20
down	GO:0000956	nuclear-transcribed mRNA catabolic process	26/328	255/20610	6.07908e-14	1.80853e-11	ENSG00000174748/ENSG00000116251/ENSG00000164167/ENSG00000104408/ENSG00000197756/ENSG00000149273/ENSG00000198034/ENSG00000143947/ENSG00000137154/ENSG00000075914/ENSG00000142676/ENSG00000198242/ENSG00000071082/ENSG00000008988/ENSG00000114391/ENSG00000136942/ENSG00000145425/ENSG00000121274/ENSG00000149311/ENSG00000114503/ENSG00000140395/ENSG00000109475/ENSG00000198755/ENSG00000142541/ENSG00000163682…	26
down	GO:0072599	establishment of protein localization to endoplasmic reticulum	20/328	138/20610	6.76937e-14	1.83081e-11	ENSG00000174748/ENSG00000116251/ENSG00000197756/ENSG00000149273/ENSG00000198034/ENSG00000143947/ENSG00000137154/ENSG00000142676/ENSG00000198242/ENSG00000071082/ENSG00000008988/ENSG00000114391/ENSG00000136942/ENSG00000145425/ENSG00000109475/ENSG00000198755/ENSG00000142541/ENSG00000163682/ENSG00000143742/ENSG00000167526	20
down	GO:0006402	mRNA catabolic process	33/328	441/20610	1.74391e-13	4.32345e-11	ENSG00000174748/ENSG00000116251/ENSG00000164167/ENSG00000104408/ENSG00000197756/ENSG00000149273/ENSG00000198034/ENSG00000143947/ENSG00000137154/ENSG00000075914/ENSG00000142676/ENSG00000142864/ENSG00000198242/ENSG00000125944/ENSG00000071082/ENSG00000008988/ENSG00000114391/ENSG00000136942/ENSG00000181163/ENSG00000106588/ENSG00000119335/ENSG00000145425/ENSG00000121274/ENSG00000149311/ENSG00000114503…	33
down	GO:0006401	RNA catabolic process	33/328	474/20610	1.28862e-12	2.94896e-10	ENSG00000174748/ENSG00000116251/ENSG00000164167/ENSG00000104408/ENSG00000197756/ENSG00000149273/ENSG00000198034/ENSG00000143947/ENSG00000137154/ENSG00000075914/ENSG00000142676/ENSG00000142864/ENSG00000198242/ENSG00000125944/ENSG00000071082/ENSG00000008988/ENSG00000114391/ENSG00000136942/ENSG00000181163/ENSG00000106588/ENSG00000119335/ENSG00000145425/ENSG00000121274/ENSG00000149311/ENSG00000114503…	33
down	GO:0070972	protein localization to endoplasmic reticulum	20/328	163/20610	1.66447e-12	3.53699e-10	ENSG00000174748/ENSG00000116251/ENSG00000197756/ENSG00000149273/ENSG00000198034/ENSG00000143947/ENSG00000137154/ENSG00000142676/ENSG00000198242/ENSG00000071082/ENSG00000008988/ENSG00000114391/ENSG00000136942/ENSG00000145425/ENSG00000109475/ENSG00000198755/ENSG00000142541/ENSG00000163682/ENSG00000143742/ENSG00000167526	20
down	GO:0042273	ribosomal large subunit biogenesis	14/328	76/20610	1.43338e-11	2.84287e-09	ENSG00000133316/ENSG00000142676/ENSG00000198242/ENSG00000114391/ENSG00000136942/ENSG00000181163/ENSG00000197498/ENSG00000137876/ENSG00000118246/ENSG00000117174/ENSG00000132603/ENSG00000198755/ENSG00000182810/ENSG00000105373	14
down	GO:0022618	ribonucleoprotein complex assembly	25/328	306/20610	2.58975e-11	4.81532e-09	ENSG00000104408/ENSG00000274585/ENSG00000142676/ENSG00000182004/ENSG00000198242/ENSG00000136450/ENSG00000130741/ENSG00000114391/ENSG00000181163/ENSG00000197498/ENSG00000137876/ENSG00000118246/ENSG00000125743/ENSG00000149311/ENSG00000100650/ENSG00000117174/ENSG00000132603/ENSG00000139343/ENSG00000142541/ENSG00000108848/ENSG00000182810/ENSG00000108561/ENSG00000169612/ENSG00000105373/ENSG00000172062	25
down	GO:0019083	viral transcription	21/328	221/20610	6.44259e-11	1.12108e-08	ENSG00000174748/ENSG00000116251/ENSG00000197756/ENSG00000153201/ENSG00000149273/ENSG00000198034/ENSG00000143947/ENSG00000137154/ENSG00000142676/ENSG00000198242/ENSG00000071082/ENSG00000008988/ENSG00000114391/ENSG00000136942/ENSG00000145425/ENSG00000109475/ENSG00000198755/ENSG00000142541/ENSG00000163682/ENSG00000167526/ENSG00000069275	21
down	GO:0071826	ribonucleoprotein complex subunit organization	25/328	320/20610	6.78299e-11	1.12108e-08	ENSG00000104408/ENSG00000274585/ENSG00000142676/ENSG00000182004/ENSG00000198242/ENSG00000136450/ENSG00000130741/ENSG00000114391/ENSG00000181163/ENSG00000197498/ENSG00000137876/ENSG00000118246/ENSG00000125743/ENSG00000149311/ENSG00000100650/ENSG00000117174/ENSG00000132603/ENSG00000139343/ENSG00000142541/ENSG00000108848/ENSG00000182810/ENSG00000108561/ENSG00000169612/ENSG00000105373/ENSG00000172062	25
down	GO:0006612	protein targeting to membrane	21/328	225/20610	9.02632e-11	1.41333e-08	ENSG00000174748/ENSG00000116251/ENSG00000197756/ENSG00000149273/ENSG00000198034/ENSG00000143947/ENSG00000137154/ENSG00000142676/ENSG00000198242/ENSG00000071082/ENSG00000008988/ENSG00000114391/ENSG00000136942/ENSG00000145425/ENSG00000109475/ENSG00000198755/ENSG00000142541/ENSG00000034693/ENSG00000163682/ENSG00000143742/ENSG00000167526	21
down	GO:0019080	viral gene expression	21/328	237/20610	2.3786e-10	3.53816e-08	ENSG00000174748/ENSG00000116251/ENSG00000197756/ENSG00000153201/ENSG00000149273/ENSG00000198034/ENSG00000143947/ENSG00000137154/ENSG00000142676/ENSG00000198242/ENSG00000071082/ENSG00000008988/ENSG00000114391/ENSG00000136942/ENSG00000145425/ENSG00000109475/ENSG00000198755/ENSG00000142541/ENSG00000163682/ENSG00000167526/ENSG00000069275	21
down	GO:0006605	protein targeting	29/328	474/20610	6.71842e-10	9.51776e-08	ENSG00000174748/ENSG00000116251/ENSG00000197756/ENSG00000149273/ENSG00000198034/ENSG00000143947/ENSG00000137154/ENSG00000142676/ENSG00000142444/ENSG00000198242/ENSG00000071082/ENSG00000105819/ENSG00000008988/ENSG00000114391/ENSG00000136942/ENSG00000134375/ENSG00000145425/ENSG00000100216/ENSG00000150779/ENSG00000109475/ENSG00000198755/ENSG00000142541/ENSG00000034693/ENSG00000163682/ENSG00000144381…	29
down	GO:0090150	establishment of protein localization to membrane	25/328	370/20610	1.42518e-09	1.92723e-07	ENSG00000174748/ENSG00000116251/ENSG00000197756/ENSG00000149273/ENSG00000198034/ENSG00000143947/ENSG00000137154/ENSG00000142676/ENSG00000142444/ENSG00000198242/ENSG00000071082/ENSG00000008988/ENSG00000114391/ENSG00000136942/ENSG00000145425/ENSG00000165943/ENSG00000100216/ENSG00000109475/ENSG00000047932/ENSG00000198755/ENSG00000142541/ENSG00000034693/ENSG00000163682/ENSG00000143742/ENSG00000167526	25
down	GO:0042255	ribosome assembly	11/328	63/20610	4.13403e-09	5.34728e-07	ENSG00000142676/ENSG00000198242/ENSG00000114391/ENSG00000181163/ENSG00000197498/ENSG00000137876/ENSG00000118246/ENSG00000132603/ENSG00000182810/ENSG00000108561/ENSG00000105373	11
down	GO:0002181	cytoplasmic translation	13/328	105/20610	1.24367e-08	1.54163e-06	ENSG00000174748/ENSG00000104408/ENSG00000142676/ENSG00000071082/ENSG00000130741/ENSG00000156976/ENSG00000117543/ENSG00000232112/ENSG00000114391/ENSG00000198755/ENSG00000142541/ENSG00000163682/ENSG00000173933	13
down	GO:0006414	translational elongation	15/328	147/20610	1.37568e-08	1.63706e-06	ENSG00000090263/ENSG00000254772/ENSG00000048544/ENSG00000114942/ENSG00000136897/ENSG00000197345/ENSG00000117543/ENSG00000181610/ENSG00000156508/ENSG00000156256/ENSG00000106591/ENSG00000131368/ENSG00000172590/ENSG00000143742/ENSG00000125901	15
down	GO:0000027	ribosomal large subunit assembly	8/328	31/20610	2.1674e-08	2.48e-06	ENSG00000142676/ENSG00000198242/ENSG00000114391/ENSG00000197498/ENSG00000137876/ENSG00000118246/ENSG00000182810/ENSG00000105373	8
down	GO:0140053	mitochondrial gene expression	14/328	174/20610	8.03714e-07	8.85574e-05	ENSG00000090263/ENSG00000048544/ENSG00000136897/ENSG00000197345/ENSG00000181610/ENSG00000118246/ENSG00000174173/ENSG00000106591/ENSG00000131368/ENSG00000172590/ENSG00000108561/ENSG00000125901/ENSG00000120832/ENSG00000127989	14
down	GO:0000375	RNA splicing, via transesterification reactions	22/328	424/20610	1.36563e-06	0.000145098	ENSG00000164167/ENSG00000135486/ENSG00000274585/ENSG00000182004/ENSG00000125944/ENSG00000136450/ENSG00000125743/ENSG00000100650/ENSG00000171960/ENSG00000114503/ENSG00000139343/ENSG00000095485/ENSG00000108848/ENSG00000100836/ENSG00000108561/ENSG00000104852/ENSG00000109606/ENSG00000173933/ENSG00000177733/ENSG00000102317/ENSG00000124383/ENSG00000172062	22
down	GO:0032543	mitochondrial translation	12/328	145/20610	3.68389e-06	0.000377916	ENSG00000090263/ENSG00000048544/ENSG00000136897/ENSG00000197345/ENSG00000181610/ENSG00000118246/ENSG00000174173/ENSG00000106591/ENSG00000131368/ENSG00000172590/ENSG00000108561/ENSG00000125901	12
down	GO:0000377	RNA splicing, via transesterification reactions with bulged adenosine as nucleophile	21/328	421/20610	4.40511e-06	0.000422749	ENSG00000164167/ENSG00000135486/ENSG00000274585/ENSG00000182004/ENSG00000125944/ENSG00000136450/ENSG00000125743/ENSG00000100650/ENSG00000171960/ENSG00000114503/ENSG00000139343/ENSG00000095485/ENSG00000108848/ENSG00000100836/ENSG00000108561/ENSG00000104852/ENSG00000109606/ENSG00000173933/ENSG00000177733/ENSG00000102317/ENSG00000172062	21
down	GO:0000398	mRNA splicing, via spliceosome	21/328	421/20610	4.40511e-06	0.000422749	ENSG00000164167/ENSG00000135486/ENSG00000274585/ENSG00000182004/ENSG00000125944/ENSG00000136450/ENSG00000125743/ENSG00000100650/ENSG00000171960/ENSG00000114503/ENSG00000139343/ENSG00000095485/ENSG00000108848/ENSG00000100836/ENSG00000108561/ENSG00000104852/ENSG00000109606/ENSG00000173933/ENSG00000177733/ENSG00000102317/ENSG00000172062	21
down	GO:1903311	regulation of mRNA metabolic process	19/328	364/20610	6.64737e-06	0.000617998	ENSG00000135486/ENSG00000143947/ENSG00000075914/ENSG00000142864/ENSG00000125944/ENSG00000136450/ENSG00000181163/ENSG00000106588/ENSG00000119335/ENSG00000121274/ENSG00000100650/ENSG00000114503/ENSG00000100519/ENSG00000100836/ENSG00000108561/ENSG00000104852/ENSG00000173933/ENSG00000177733/ENSG00000102317	19
down	GO:0001510	RNA methylation	9/328	85/20610	8.35812e-06	0.000753497	ENSG00000105202/ENSG00000223705/ENSG00000059588/ENSG00000126749/ENSG00000037897/ENSG00000174173/ENSG00000104907/ENSG00000169612/ENSG00000173113	9
down	GO:0009303	rRNA transcription	6/328	34/20610	1.4334e-05	0.00125423	ENSG00000099284/ENSG00000107833/ENSG00000130935/ENSG00000137054/ENSG00000155438/ENSG00000105373	6
down	GO:0006415	translational termination	10/328	115/20610	1.54697e-05	0.00131492	ENSG00000090263/ENSG00000048544/ENSG00000136897/ENSG00000197345/ENSG00000181610/ENSG00000106591/ENSG00000131368/ENSG00000172590/ENSG00000125901/ENSG00000173113	10
down	GO:0006403	RNA localization	15/328	257/20610	1.71813e-05	0.00141984	ENSG00000105202/ENSG00000135486/ENSG00000153201/ENSG00000139675/ENSG00000136450/ENSG00000181163/ENSG00000156261/ENSG00000149311/ENSG00000100650/ENSG00000114503/ENSG00000117174/ENSG00000164902/ENSG00000100836/ENSG00000146731/ENSG00000142684	15
down	GO:0042274	ribosomal small subunit biogenesis	8/328	74/20610	2.28606e-05	0.00183811	ENSG00000164167/ENSG00000137154/ENSG00000181163/ENSG00000126749/ENSG00000130935/ENSG00000164934/ENSG00000124541/ENSG00000108651	8
down	GO:0006353	DNA-templated transcription, termination	9/328	97/20610	2.45532e-05	0.00192226	ENSG00000182004/ENSG00000137054/ENSG00000114503/ENSG00000139343/ENSG00000105849/ENSG00000100836/ENSG00000120832/ENSG00000172062/ENSG00000127989	9
down	GO:0070125	mitochondrial translational elongation	9/328	98/20610	2.66631e-05	0.00203392	ENSG00000090263/ENSG00000048544/ENSG00000136897/ENSG00000197345/ENSG00000181610/ENSG00000106591/ENSG00000131368/ENSG00000172590/ENSG00000125901	9
down	GO:0070126	mitochondrial translational termination	9/328	99/20610	2.89249e-05	0.00215129	ENSG00000090263/ENSG00000048544/ENSG00000136897/ENSG00000197345/ENSG00000181610/ENSG00000106591/ENSG00000131368/ENSG00000172590/ENSG00000125901	9
down	GO:0008334	histone mRNA metabolic process	5/328	25/20610	4.04939e-05	0.00293828	ENSG00000182004/ENSG00000121274/ENSG00000149311/ENSG00000114503/ENSG00000139343	5
down	GO:0032259	methylation	18/328	395/20610	6.92415e-05	0.00490461	ENSG00000105202/ENSG00000223705/ENSG00000059588/ENSG00000117543/ENSG00000005194/ENSG00000126749/ENSG00000131845/ENSG00000037897/ENSG00000174173/ENSG00000133639/ENSG00000156414/ENSG00000140395/ENSG00000171806/ENSG00000164169/ENSG00000104907/ENSG00000169612/ENSG00000132423/ENSG00000173113	18
down	GO:0009451	RNA modification	11/328	170/20610	9.15796e-05	0.00633603	ENSG00000105202/ENSG00000213339/ENSG00000223705/ENSG00000059588/ENSG00000126749/ENSG00000037897/ENSG00000174173/ENSG00000165832/ENSG00000104907/ENSG00000169612/ENSG00000173113	11
down	GO:0045333	cellular respiration	12/328	210/20610	0.000145129	0.00981268	ENSG00000091483/ENSG00000164919/ENSG00000004779/ENSG00000136521/ENSG00000118246/ENSG00000256525/ENSG00000131143/ENSG00000156467/ENSG00000168275/ENSG00000172340/ENSG00000105373/ENSG00000125356	12
down	GO:0042790	nucleolar large rRNA transcription by RNA polymerase I	4/328	18/20610	0.000161563	0.0106811	ENSG00000099284/ENSG00000130935/ENSG00000137054/ENSG00000105373	4
down	GO:0002183	cytoplasmic translational initiation	5/328	37/20610	0.000284134	0.0179851	ENSG00000104408/ENSG00000130741/ENSG00000156976/ENSG00000142541/ENSG00000173933	5
down	GO:0032212	positive regulation of telomere maintenance via telomerase	5/328	37/20610	0.000284134	0.0179851	ENSG00000135486/ENSG00000151876/ENSG00000156261/ENSG00000149311/ENSG00000146731	5
down	GO:0006399	tRNA metabolic process	12/328	230/20610	0.000335626	0.0208018	ENSG00000164167/ENSG00000213339/ENSG00000059588/ENSG00000075914/ENSG00000100220/ENSG00000137513/ENSG00000037897/ENSG00000174173/ENSG00000165832/ENSG00000124802/ENSG00000104907/ENSG00000173113	12
down	GO:0032210	regulation of telomere maintenance via telomerase	6/328	60/20610	0.000377152	0.0228985	ENSG00000135486/ENSG00000151876/ENSG00000156261/ENSG00000121274/ENSG00000149311/ENSG00000146731	6
down	GO:0032206	positive regulation of telomere maintenance	6/328	61/20610	0.000412772	0.0245284	ENSG00000135486/ENSG00000151876/ENSG00000156261/ENSG00000149311/ENSG00000163938/ENSG00000146731	6
down	GO:0098781	ncRNA transcription	8/328	112/20610	0.000428134	0.0245284	ENSG00000099284/ENSG00000107833/ENSG00000130935/ENSG00000137054/ENSG00000114503/ENSG00000164902/ENSG00000155438/ENSG00000105373	8
down	GO:0022900	electron transport chain	11/328	203/20610	0.000428731	0.0245284	ENSG00000164919/ENSG00000004779/ENSG00000005194/ENSG00000136521/ENSG00000256525/ENSG00000131143/ENSG00000197894/ENSG00000156467/ENSG00000092621/ENSG00000168275/ENSG00000125356	11
down	GO:0070475	rRNA base methylation	3/328	10/20610	0.000441123	0.0247611	ENSG00000223705/ENSG00000126749/ENSG00000173113	3
down	GO:0030488	tRNA methylation	5/328	41/20610	0.000463748	0.0250845	ENSG00000059588/ENSG00000037897/ENSG00000174173/ENSG00000104907/ENSG00000173113	5
down	GO:1904358	positive regulation of telomere maintenance via telomere lengthening	5/328	41/20610	0.000463748	0.0250845	ENSG00000135486/ENSG00000151876/ENSG00000156261/ENSG00000149311/ENSG00000146731	5
down	GO:0000470	maturation of LSU-rRNA	4/328	24/20610	0.000520332	0.0276426	ENSG00000136942/ENSG00000197498/ENSG00000117174/ENSG00000198755	4
down	GO:0006400	tRNA modification	7/328	89/20610	0.000547344	0.0285675	ENSG00000213339/ENSG00000059588/ENSG00000037897/ENSG00000174173/ENSG00000165832/ENSG00000104907/ENSG00000173113	7
down	GO:0006405	RNA export from nucleus	9/328	147/20610	0.000591599	0.030345	ENSG00000135486/ENSG00000153201/ENSG00000136450/ENSG00000181163/ENSG00000100650/ENSG00000114503/ENSG00000164902/ENSG00000100836/ENSG00000142684	9
down	GO:0008033	tRNA processing	9/328	149/20610	0.00065216	0.0328843	ENSG00000164167/ENSG00000213339/ENSG00000059588/ENSG00000100220/ENSG00000037897/ENSG00000174173/ENSG00000165832/ENSG00000104907/ENSG00000173113	9
down	GO:0050684	regulation of mRNA processing	9/328	150/20610	0.000684287	0.0339292	ENSG00000135486/ENSG00000136450/ENSG00000100650/ENSG00000114503/ENSG00000100836/ENSG00000108561/ENSG00000104852/ENSG00000173933/ENSG00000102317	9
down	GO:0000245	spliceosomal complex assembly	7/328	94/20610	0.000760065	0.0355828	ENSG00000274585/ENSG00000182004/ENSG00000136450/ENSG00000125743/ENSG00000100650/ENSG00000108848/ENSG00000172062	7
down	GO:0032204	regulation of telomere maintenance	7/328	94/20610	0.000760065	0.0355828	ENSG00000135486/ENSG00000151876/ENSG00000156261/ENSG00000121274/ENSG00000149311/ENSG00000163938/ENSG00000146731	7
down	GO:0051236	establishment of RNA localization	11/328	218/20610	0.00077634	0.0355828	ENSG00000135486/ENSG00000153201/ENSG00000139675/ENSG00000136450/ENSG00000181163/ENSG00000149311/ENSG00000100650/ENSG00000114503/ENSG00000164902/ENSG00000100836/ENSG00000142684	11
down	GO:1904816	positive regulation of protein localization to chromosome, telomeric region	3/328	12/20610	0.000789815	0.0355828	ENSG00000156261/ENSG00000163938/ENSG00000146731	3
down	GO:1990173	protein localization to nucleoplasm	3/328	12/20610	0.000789815	0.0355828	ENSG00000156261/ENSG00000146731/ENSG00000105373	3
down	GO:0006417	regulation of translation	18/328	483/20610	0.000790196	0.0355828	ENSG00000116251/ENSG00000104408/ENSG00000149273/ENSG00000198034/ENSG00000125944/ENSG00000130741/ENSG00000156976/ENSG00000117543/ENSG00000181163/ENSG00000118246/ENSG00000114503/ENSG00000174173/ENSG00000156256/ENSG00000142541/ENSG00000108561/ENSG00000143742/ENSG00000173933/ENSG00000102317	18
down	GO:1904356	regulation of telomere maintenance via telomere lengthening	6/328	69/20610	0.000801362	0.0355828	ENSG00000135486/ENSG00000151876/ENSG00000156261/ENSG00000121274/ENSG00000149311/ENSG00000146731	6
down	GO:0045727	positive regulation of translation	9/328	154/20610	0.000825988	0.036137	ENSG00000104408/ENSG00000198034/ENSG00000130741/ENSG00000181163/ENSG00000118246/ENSG00000174173/ENSG00000156256/ENSG00000108561/ENSG00000102317	9
down	GO:0031167	rRNA methylation	4/328	28/20610	0.000953642	0.0411172	ENSG00000105202/ENSG00000223705/ENSG00000126749/ENSG00000173113	4
down	GO:0006913	nucleocytoplasmic transport	15/328	375/20610	0.00106009	0.0450538	ENSG00000135486/ENSG00000153201/ENSG00000182004/ENSG00000136450/ENSG00000181163/ENSG00000125743/ENSG00000100650/ENSG00000114503/ENSG00000164902/ENSG00000139343/ENSG00000100836/ENSG00000173933/ENSG00000129197/ENSG00000172062/ENSG00000142684	15
down	GO:0043414	macromolecule methylation	14/328	337/20610	0.00107908	0.0452149	ENSG00000105202/ENSG00000223705/ENSG00000059588/ENSG00000126749/ENSG00000131845/ENSG00000037897/ENSG00000174173/ENSG00000133639/ENSG00000156414/ENSG00000140395/ENSG00000164169/ENSG00000104907/ENSG00000169612/ENSG00000173113	14
down	GO:0051169	nuclear transport	15/328	378/20610	0.00114756	0.0474165	ENSG00000135486/ENSG00000153201/ENSG00000182004/ENSG00000136450/ENSG00000181163/ENSG00000125743/ENSG00000100650/ENSG00000114503/ENSG00000164902/ENSG00000139343/ENSG00000100836/ENSG00000173933/ENSG00000129197/ENSG00000172062/ENSG00000142684	15
down	GO:0048024	regulation of mRNA splicing, via spliceosome	7/328	102/20610	0.00123116	0.0486785	ENSG00000135486/ENSG00000136450/ENSG00000100650/ENSG00000108561/ENSG00000104852/ENSG00000173933/ENSG00000102317	7
down	GO:0043624	cellular protein complex disassembly	11/328	231/20610	0.00124257	0.0486785	ENSG00000090263/ENSG00000048544/ENSG00000136897/ENSG00000197345/ENSG00000181610/ENSG00000117632/ENSG00000106591/ENSG00000131368/ENSG00000172590/ENSG00000125901/ENSG00000173113	11
down	GO:0015980	energy derivation by oxidation of organic compounds	13/328	304/20610	0.00124337	0.0486785	ENSG00000091483/ENSG00000164919/ENSG00000004779/ENSG00000136521/ENSG00000118246/ENSG00000256525/ENSG00000131143/ENSG00000156467/ENSG00000168275/ENSG00000172340/ENSG00000105373/ENSG00000125356/ENSG00000184203	13
down	GO:0022904	respiratory electron transport chain	8/328	132/20610	0.00126186	0.0486785	ENSG00000164919/ENSG00000004779/ENSG00000136521/ENSG00000256525/ENSG00000131143/ENSG00000156467/ENSG00000168275/ENSG00000125356	8
down	GO:1901836	regulation of transcription of nucleolar large rRNA by RNA polymerase I	3/328	14/20610	0.00127628	0.0486785	ENSG00000099284/ENSG00000130935/ENSG00000105373	3
down	GO:1904814	regulation of protein localization to chromosome, telomeric region	3/328	14/20610	0.00127628	0.0486785	ENSG00000156261/ENSG00000163938/ENSG00000146731	3
up	GO:0045623	negative regulation of T-helper cell differentiation	5/147	16/20610	7.06875e-08	0.000149954	ENSG00000135046/ENSG00000056586/ENSG00000160685/ENSG00000135870/ENSG00000101665	5
up	GO:2000319	regulation of T-helper 17 cell differentiation	5/147	18/20610	1.37071e-07	0.000149954	ENSG00000056586/ENSG00000160685/ENSG00000135870/ENSG00000096996/ENSG00000101665	5
up	GO:0045622	regulation of T-helper cell differentiation	6/147	35/20610	1.6264e-07	0.000149954	ENSG00000135046/ENSG00000056586/ENSG00000160685/ENSG00000135870/ENSG00000096996/ENSG00000101665	6
up	GO:0043371	negative regulation of CD4-positive, alpha-beta T cell differentiation	5/147	20/20610	2.45197e-07	0.000169553	ENSG00000135046/ENSG00000056586/ENSG00000160685/ENSG00000135870/ENSG00000101665	5
up	GO:0046639	negative regulation of alpha-beta T cell differentiation	5/147	24/20610	6.56925e-07	0.000302842	ENSG00000135046/ENSG00000056586/ENSG00000160685/ENSG00000135870/ENSG00000101665	5
up	GO:2000316	regulation of T-helper 17 type immune response	5/147	24/20610	6.56925e-07	0.000302842	ENSG00000056586/ENSG00000160685/ENSG00000135870/ENSG00000096996/ENSG00000101665	5
up	GO:2000317	negative regulation of T-helper 17 type immune response	4/147	11/20610	7.88523e-07	0.000308887	ENSG00000056586/ENSG00000160685/ENSG00000135870/ENSG00000101665	4
up	GO:0043370	regulation of CD4-positive, alpha-beta T cell differentiation	6/147	47/20610	1.00277e-06	0.000308887	ENSG00000135046/ENSG00000056586/ENSG00000160685/ENSG00000135870/ENSG00000096996/ENSG00000101665	6
up	GO:0072539	T-helper 17 cell differentiation	5/147	26/20610	1.00505e-06	0.000308887	ENSG00000056586/ENSG00000160685/ENSG00000135870/ENSG00000096996/ENSG00000101665	5
up	GO:0072538	T-helper 17 type immune response	5/147	32/20610	2.97262e-06	0.000822228	ENSG00000056586/ENSG00000160685/ENSG00000135870/ENSG00000096996/ENSG00000101665	5
up	GO:0042093	T-helper cell differentiation	6/147	58/20610	3.54396e-06	0.000891146	ENSG00000135046/ENSG00000056586/ENSG00000160685/ENSG00000135870/ENSG00000096996/ENSG00000101665	6
up	GO:0002294	CD4-positive, alpha-beta T cell differentiation involved in immune response	6/147	60/20610	4.33247e-06	0.000943808	ENSG00000135046/ENSG00000056586/ENSG00000160685/ENSG00000135870/ENSG00000096996/ENSG00000101665	6
up	GO:0002287	alpha-beta T cell activation involved in immune response	6/147	61/20610	4.77705e-06	0.000943808	ENSG00000135046/ENSG00000056586/ENSG00000160685/ENSG00000135870/ENSG00000096996/ENSG00000101665	6
up	GO:0002293	alpha-beta T cell differentiation involved in immune response	6/147	61/20610	4.77705e-06	0.000943808	ENSG00000135046/ENSG00000056586/ENSG00000160685/ENSG00000135870/ENSG00000096996/ENSG00000101665	6
up	GO:0046637	regulation of alpha-beta T cell differentiation	6/147	63/20610	5.77755e-06	0.00106538	ENSG00000135046/ENSG00000056586/ENSG00000160685/ENSG00000135870/ENSG00000096996/ENSG00000101665	6
up	GO:2000515	negative regulation of CD4-positive, alpha-beta T cell activation	5/147	39/20610	8.16449e-06	0.00141144	ENSG00000135046/ENSG00000056586/ENSG00000160685/ENSG00000135870/ENSG00000101665	5
up	GO:0002292	T cell differentiation involved in immune response	6/147	68/20610	9.0386e-06	0.00147063	ENSG00000135046/ENSG00000056586/ENSG00000160685/ENSG00000135870/ENSG00000096996/ENSG00000101665	6
up	GO:0043367	CD4-positive, alpha-beta T cell differentiation	6/147	74/20610	1.47702e-05	0.00226969	ENSG00000135046/ENSG00000056586/ENSG00000160685/ENSG00000135870/ENSG00000096996/ENSG00000101665	6
up	GO:0045581	negative regulation of T cell differentiation	5/147	45/20610	1.67393e-05	0.00243689	ENSG00000135046/ENSG00000056586/ENSG00000160685/ENSG00000135870/ENSG00000101665	5
up	GO:2000514	regulation of CD4-positive, alpha-beta T cell activation	6/147	77/20610	1.8575e-05	0.00256892	ENSG00000135046/ENSG00000056586/ENSG00000160685/ENSG00000135870/ENSG00000096996/ENSG00000101665	6
up	GO:0046636	negative regulation of alpha-beta T cell activation	5/147	53/20610	3.75567e-05	0.00494676	ENSG00000135046/ENSG00000056586/ENSG00000160685/ENSG00000135870/ENSG00000101665	5
up	GO:0045620	negative regulation of lymphocyte differentiation	5/147	55/20610	4.50098e-05	0.00565896	ENSG00000135046/ENSG00000056586/ENSG00000160685/ENSG00000135870/ENSG00000101665	5
up	GO:0046632	alpha-beta T cell differentiation	6/147	101/20610	8.63029e-05	0.0103789	ENSG00000135046/ENSG00000056586/ENSG00000160685/ENSG00000135870/ENSG00000096996/ENSG00000101665	6
up	GO:0014745	negative regulation of muscle adaptation	3/147	13/20610	9.64817e-05	0.0111195	ENSG00000160789/ENSG00000136826/ENSG00000058668	3
up	GO:0035710	CD4-positive, alpha-beta T cell activation	6/147	108/20610	0.000125096	0.0138406	ENSG00000135046/ENSG00000056586/ENSG00000160685/ENSG00000135870/ENSG00000096996/ENSG00000101665	6
up	GO:0010517	regulation of phospholipase activity	5/147	72/20610	0.000164266	0.0174753	ENSG00000166148/ENSG00000135046/ENSG00000168374/ENSG00000120063/ENSG00000271503	5
up	GO:0046651	lymphocyte proliferation	10/147	342/20610	0.000176883	0.0181207	ENSG00000135046/ENSG00000175505/ENSG00000056586/ENSG00000186827/ENSG00000090776/ENSG00000160685/ENSG00000135870/ENSG00000096996/ENSG00000271503/ENSG00000106348	10
up	GO:0032943	mononuclear cell proliferation	10/147	344/20610	0.0001854	0.0183149	ENSG00000135046/ENSG00000175505/ENSG00000056586/ENSG00000186827/ENSG00000090776/ENSG00000160685/ENSG00000135870/ENSG00000096996/ENSG00000271503/ENSG00000106348	10
up	GO:0002286	T cell activation involved in immune response	6/147	117/20610	0.000194016	0.0185051	ENSG00000135046/ENSG00000056586/ENSG00000160685/ENSG00000135870/ENSG00000096996/ENSG00000101665	6
up	GO:0046634	regulation of alpha-beta T cell activation	6/147	121/20610	0.000232926	0.0214757	ENSG00000135046/ENSG00000056586/ENSG00000160685/ENSG00000135870/ENSG00000096996/ENSG00000101665	6
up	GO:0030168	platelet activation	7/147	178/20610	0.000293847	0.0262187	ENSG00000181104/ENSG00000196924/ENSG00000120063/ENSG00000184009/ENSG00000166501/ENSG00000166333/ENSG00000096433	7
up	GO:0070661	leukocyte proliferation	10/147	370/20610	0.000331531	0.0286567	ENSG00000135046/ENSG00000175505/ENSG00000056586/ENSG00000186827/ENSG00000090776/ENSG00000160685/ENSG00000135870/ENSG00000096996/ENSG00000271503/ENSG00000106348	10
up	GO:0042098	T cell proliferation	8/147	244/20610	0.000373154	0.0312771	ENSG00000135046/ENSG00000056586/ENSG00000186827/ENSG00000090776/ENSG00000160685/ENSG00000135870/ENSG00000096996/ENSG00000271503	8

## Sheet: S Table 7
Supplementary Table 7. GO terms enriched in up- and down-regulated genes in cancer
tag	ID	Description	GeneRatio	BgRatio	pvalue	p.adjust	geneID	Count
down	GO:0006614	SRP-dependent cotranslational protein targeting to membrane	28/389	120/20610	7.29971e-23	1.57786e-19	ENSG00000143947/ENSG00000149273/ENSG00000145425/ENSG00000137154/ENSG00000198918/ENSG00000197756/ENSG00000161970/ENSG00000136942/ENSG00000174748/ENSG00000008988/ENSG00000171858/ENSG00000198242/ENSG00000114391/ENSG00000134419/ENSG00000163682/ENSG00000116251/ENSG00000231500/ENSG00000213741/ENSG00000198034/ENSG00000071082/ENSG00000142676/ENSG00000143742/ENSG00000233927/ENSG00000142541/ENSG00000186468…	28
down	GO:0000184	nuclear-transcribed mRNA catabolic process, nonsense-mediated decay	30/389	145/20610	8.93467e-23	1.57786e-19	ENSG00000143947/ENSG00000149273/ENSG00000145425/ENSG00000137154/ENSG00000198918/ENSG00000197756/ENSG00000161970/ENSG00000136942/ENSG00000174748/ENSG00000008988/ENSG00000171858/ENSG00000198242/ENSG00000114391/ENSG00000134419/ENSG00000163682/ENSG00000104408/ENSG00000116251/ENSG00000231500/ENSG00000213741/ENSG00000198034/ENSG00000114503/ENSG00000071082/ENSG00000111196/ENSG00000142676/ENSG00000233927…	30
down	GO:0006613	cotranslational protein targeting to membrane	28/389	124/20610	1.925e-22	2.26637e-19	ENSG00000143947/ENSG00000149273/ENSG00000145425/ENSG00000137154/ENSG00000198918/ENSG00000197756/ENSG00000161970/ENSG00000136942/ENSG00000174748/ENSG00000008988/ENSG00000171858/ENSG00000198242/ENSG00000114391/ENSG00000134419/ENSG00000163682/ENSG00000116251/ENSG00000231500/ENSG00000213741/ENSG00000198034/ENSG00000071082/ENSG00000142676/ENSG00000143742/ENSG00000233927/ENSG00000142541/ENSG00000186468…	28
down	GO:0042254	ribosome biogenesis	41/389	328/20610	6.09618e-22	5.38293e-19	ENSG00000269900/ENSG00000077348/ENSG00000105373/ENSG00000137154/ENSG00000105202/ENSG00000161970/ENSG00000136942/ENSG00000171858/ENSG00000114767/ENSG00000198242/ENSG00000177971/ENSG00000089048/ENSG00000117174/ENSG00000114391/ENSG00000176731/ENSG00000135521/ENSG00000158526/ENSG00000065183/ENSG00000048162/ENSG00000173113/ENSG00000132603/ENSG00000124383/ENSG00000106133/ENSG00000272047/ENSG00000137876…	41
down	GO:0045047	protein targeting to ER	28/389	134/20610	1.85683e-21	1.31167e-18	ENSG00000143947/ENSG00000149273/ENSG00000145425/ENSG00000137154/ENSG00000198918/ENSG00000197756/ENSG00000161970/ENSG00000136942/ENSG00000174748/ENSG00000008988/ENSG00000171858/ENSG00000198242/ENSG00000114391/ENSG00000134419/ENSG00000163682/ENSG00000116251/ENSG00000231500/ENSG00000213741/ENSG00000198034/ENSG00000071082/ENSG00000142676/ENSG00000143742/ENSG00000233927/ENSG00000142541/ENSG00000186468…	28
down	GO:0000956	nuclear-transcribed mRNA catabolic process	36/389	255/20610	3.54877e-21	2.08904e-18	ENSG00000077348/ENSG00000143947/ENSG00000149273/ENSG00000145425/ENSG00000137154/ENSG00000198918/ENSG00000197756/ENSG00000161970/ENSG00000136942/ENSG00000174748/ENSG00000008988/ENSG00000171858/ENSG00000198242/ENSG00000114391/ENSG00000134419/ENSG00000163682/ENSG00000104408/ENSG00000116251/ENSG00000231500/ENSG00000213741/ENSG00000138385/ENSG00000198034/ENSG00000106355/ENSG00000114503/ENSG00000130520…	36
down	GO:0072599	establishment of protein localization to endoplasmic reticulum	28/389	138/20610	4.34378e-21	2.19175e-18	ENSG00000143947/ENSG00000149273/ENSG00000145425/ENSG00000137154/ENSG00000198918/ENSG00000197756/ENSG00000161970/ENSG00000136942/ENSG00000174748/ENSG00000008988/ENSG00000171858/ENSG00000198242/ENSG00000114391/ENSG00000134419/ENSG00000163682/ENSG00000116251/ENSG00000231500/ENSG00000213741/ENSG00000198034/ENSG00000071082/ENSG00000142676/ENSG00000143742/ENSG00000233927/ENSG00000142541/ENSG00000186468…	28
down	GO:0006413	translational initiation	32/389	222/20610	3.2236e-19	1.42322e-16	ENSG00000143947/ENSG00000149273/ENSG00000145425/ENSG00000137154/ENSG00000198918/ENSG00000197756/ENSG00000161970/ENSG00000136942/ENSG00000174748/ENSG00000008988/ENSG00000171858/ENSG00000198242/ENSG00000114391/ENSG00000134419/ENSG00000163682/ENSG00000104408/ENSG00000116251/ENSG00000231500/ENSG00000213741/ENSG00000124374/ENSG00000198034/ENSG00000114503/ENSG00000071082/ENSG00000142676/ENSG00000233927…	32
down	GO:0070972	protein localization to endoplasmic reticulum	28/389	163/20610	4.84132e-19	1.89995e-16	ENSG00000143947/ENSG00000149273/ENSG00000145425/ENSG00000137154/ENSG00000198918/ENSG00000197756/ENSG00000161970/ENSG00000136942/ENSG00000174748/ENSG00000008988/ENSG00000171858/ENSG00000198242/ENSG00000114391/ENSG00000134419/ENSG00000163682/ENSG00000116251/ENSG00000231500/ENSG00000213741/ENSG00000198034/ENSG00000071082/ENSG00000142676/ENSG00000143742/ENSG00000233927/ENSG00000142541/ENSG00000186468…	28
down	GO:0006612	protein targeting to membrane	31/389	225/20610	4.50853e-18	1.59241e-15	ENSG00000143947/ENSG00000149273/ENSG00000145425/ENSG00000137154/ENSG00000198918/ENSG00000197756/ENSG00000161970/ENSG00000136942/ENSG00000174748/ENSG00000008988/ENSG00000171858/ENSG00000198242/ENSG00000114391/ENSG00000134419/ENSG00000163682/ENSG00000116251/ENSG00000231500/ENSG00000213741/ENSG00000198034/ENSG00000071082/ENSG00000185043/ENSG00000142676/ENSG00000143742/ENSG00000233927/ENSG00000174775…	31
down	GO:0034470	ncRNA processing	40/389	433/20610	1.04877e-16	3.36751e-14	ENSG00000269900/ENSG00000077348/ENSG00000105373/ENSG00000137154/ENSG00000105202/ENSG00000161970/ENSG00000136942/ENSG00000171858/ENSG00000114767/ENSG00000177971/ENSG00000089048/ENSG00000117174/ENSG00000174173/ENSG00000138385/ENSG00000158526/ENSG00000065183/ENSG00000173113/ENSG00000213339/ENSG00000124383/ENSG00000106133/ENSG00000272047/ENSG00000128694/ENSG00000142676/ENSG00000053372/ENSG00000233927…	40
down	GO:0006364	rRNA processing	30/389	242/20610	3.09794e-16	9.11827e-14	ENSG00000269900/ENSG00000077348/ENSG00000105373/ENSG00000137154/ENSG00000105202/ENSG00000161970/ENSG00000136942/ENSG00000171858/ENSG00000114767/ENSG00000177971/ENSG00000089048/ENSG00000117174/ENSG00000158526/ENSG00000065183/ENSG00000173113/ENSG00000124383/ENSG00000106133/ENSG00000272047/ENSG00000142676/ENSG00000053372/ENSG00000233927/ENSG00000117395/ENSG00000089737/ENSG00000160214/ENSG00000071462…	30
down	GO:0006402	mRNA catabolic process	39/389	441/20610	1.11837e-15	3.03852e-13	ENSG00000077348/ENSG00000143947/ENSG00000149273/ENSG00000145425/ENSG00000137154/ENSG00000198918/ENSG00000197756/ENSG00000161970/ENSG00000136942/ENSG00000174748/ENSG00000008988/ENSG00000171858/ENSG00000198242/ENSG00000177733/ENSG00000114391/ENSG00000134419/ENSG00000163682/ENSG00000104408/ENSG00000116251/ENSG00000231500/ENSG00000213741/ENSG00000138385/ENSG00000198034/ENSG00000106355/ENSG00000114503…	39
down	GO:0019080	viral gene expression	29/389	237/20610	1.39566e-15	3.52105e-13	ENSG00000143947/ENSG00000149273/ENSG00000145425/ENSG00000137154/ENSG00000198918/ENSG00000197756/ENSG00000161970/ENSG00000136942/ENSG00000174748/ENSG00000008988/ENSG00000171858/ENSG00000198242/ENSG00000114391/ENSG00000134419/ENSG00000163682/ENSG00000116251/ENSG00000231500/ENSG00000213741/ENSG00000138385/ENSG00000198034/ENSG00000071082/ENSG00000142676/ENSG00000233927/ENSG00000090447/ENSG00000142541…	29
down	GO:0019083	viral transcription	28/389	221/20610	1.77068e-15	4.16935e-13	ENSG00000143947/ENSG00000149273/ENSG00000145425/ENSG00000137154/ENSG00000198918/ENSG00000197756/ENSG00000161970/ENSG00000136942/ENSG00000174748/ENSG00000008988/ENSG00000171858/ENSG00000198242/ENSG00000114391/ENSG00000134419/ENSG00000163682/ENSG00000116251/ENSG00000231500/ENSG00000213741/ENSG00000198034/ENSG00000071082/ENSG00000142676/ENSG00000233927/ENSG00000090447/ENSG00000142541/ENSG00000186468…	28
down	GO:0006401	RNA catabolic process	40/389	474/20610	2.30437e-15	5.0869e-13	ENSG00000077348/ENSG00000143947/ENSG00000149273/ENSG00000145425/ENSG00000137154/ENSG00000198918/ENSG00000197756/ENSG00000161970/ENSG00000136942/ENSG00000174748/ENSG00000119705/ENSG00000008988/ENSG00000171858/ENSG00000198242/ENSG00000177733/ENSG00000114391/ENSG00000134419/ENSG00000163682/ENSG00000104408/ENSG00000116251/ENSG00000231500/ENSG00000213741/ENSG00000138385/ENSG00000198034/ENSG00000106355…	40
down	GO:0016072	rRNA metabolic process	31/389	284/20610	3.58157e-15	7.44124e-13	ENSG00000269900/ENSG00000077348/ENSG00000105373/ENSG00000137154/ENSG00000105202/ENSG00000161970/ENSG00000136942/ENSG00000171858/ENSG00000114767/ENSG00000177971/ENSG00000089048/ENSG00000117174/ENSG00000115053/ENSG00000158526/ENSG00000065183/ENSG00000173113/ENSG00000124383/ENSG00000106133/ENSG00000272047/ENSG00000142676/ENSG00000053372/ENSG00000233927/ENSG00000117395/ENSG00000089737/ENSG00000160214…	31
down	GO:0090150	establishment of protein localization to membrane	35/389	370/20610	4.64625e-15	9.11697e-13	ENSG00000143947/ENSG00000149273/ENSG00000145425/ENSG00000137154/ENSG00000198918/ENSG00000197756/ENSG00000161970/ENSG00000136942/ENSG00000174748/ENSG00000008988/ENSG00000171858/ENSG00000198242/ENSG00000114391/ENSG00000134419/ENSG00000163682/ENSG00000116251/ENSG00000231500/ENSG00000213741/ENSG00000198034/ENSG00000146648/ENSG00000186010/ENSG00000071082/ENSG00000185043/ENSG00000100216/ENSG00000142676…	35
down	GO:0006605	protein targeting	39/389	474/20610	1.20618e-14	2.24222e-12	ENSG00000143947/ENSG00000149273/ENSG00000145425/ENSG00000137154/ENSG00000198918/ENSG00000197756/ENSG00000161970/ENSG00000136942/ENSG00000174748/ENSG00000008988/ENSG00000171858/ENSG00000198242/ENSG00000114391/ENSG00000134419/ENSG00000163682/ENSG00000116251/ENSG00000231500/ENSG00000213741/ENSG00000198034/ENSG00000134375/ENSG00000186010/ENSG00000110711/ENSG00000071082/ENSG00000185043/ENSG00000100216…	39
down	GO:0042273	ribosomal large subunit biogenesis	17/389	76/20610	4.78835e-14	8.45622e-12	ENSG00000105373/ENSG00000161970/ENSG00000136942/ENSG00000198242/ENSG00000117174/ENSG00000114391/ENSG00000048162/ENSG00000132603/ENSG00000137876/ENSG00000142676/ENSG00000053372/ENSG00000118246/ENSG00000117395/ENSG00000181163/ENSG00000088205/ENSG00000188846/ENSG00000198755	17
down	GO:0002181	cytoplasmic translation	17/389	105/20610	1.24716e-11	2.09761e-09	ENSG00000198918/ENSG00000161970/ENSG00000174748/ENSG00000171858/ENSG00000114391/ENSG00000163682/ENSG00000104408/ENSG00000213741/ENSG00000167658/ENSG00000117543/ENSG00000071082/ENSG00000142676/ENSG00000233927/ENSG00000142541/ENSG00000156976/ENSG00000186468/ENSG00000198755	17
down	GO:0022618	ribonucleoprotein complex assembly	23/389	306/20610	2.17575e-08	3.49306e-06	ENSG00000202538/ENSG00000206652/ENSG00000200795/ENSG00000105373/ENSG00000274585/ENSG00000125743/ENSG00000198242/ENSG00000117174/ENSG00000139343/ENSG00000114391/ENSG00000104408/ENSG00000130520/ENSG00000132603/ENSG00000143977/ENSG00000137876/ENSG00000142676/ENSG00000053372/ENSG00000118246/ENSG00000233927/ENSG00000092208/ENSG00000181163/ENSG00000142541/ENSG00000186468	23
down	GO:0071826	ribonucleoprotein complex subunit organization	23/389	320/20610	4.96841e-08	7.62975e-06	ENSG00000202538/ENSG00000206652/ENSG00000200795/ENSG00000105373/ENSG00000274585/ENSG00000125743/ENSG00000198242/ENSG00000117174/ENSG00000139343/ENSG00000114391/ENSG00000104408/ENSG00000130520/ENSG00000132603/ENSG00000143977/ENSG00000137876/ENSG00000142676/ENSG00000053372/ENSG00000118246/ENSG00000233927/ENSG00000092208/ENSG00000181163/ENSG00000142541/ENSG00000186468	23
down	GO:0042255	ribosome assembly	10/389	63/20610	2.68151e-07	3.94629e-05	ENSG00000105373/ENSG00000198242/ENSG00000114391/ENSG00000132603/ENSG00000137876/ENSG00000142676/ENSG00000053372/ENSG00000118246/ENSG00000233927/ENSG00000181163	10
down	GO:0006414	translational elongation	14/389	147/20610	7.91547e-07	0.00011183	ENSG00000182154/ENSG00000254772/ENSG00000130312/ENSG00000114942/ENSG00000239789/ENSG00000156508/ENSG00000167658/ENSG00000117543/ENSG00000181610/ENSG00000125901/ENSG00000136897/ENSG00000143742/ENSG00000156256/ENSG00000090263	14
down	GO:0006400	tRNA modification	11/389	89/20610	9.1937e-07	0.000124893	ENSG00000174173/ENSG00000138385/ENSG00000173113/ENSG00000213339/ENSG00000128694/ENSG00000198841/ENSG00000174177/ENSG00000104907/ENSG00000189007/ENSG00000177192/ENSG00000037474	11
down	GO:0000027	ribosomal large subunit assembly	7/389	31/20610	1.43818e-06	0.000188135	ENSG00000105373/ENSG00000198242/ENSG00000114391/ENSG00000137876/ENSG00000142676/ENSG00000053372/ENSG00000118246	7
down	GO:1904816	positive regulation of protein localization to chromosome, telomeric region	5/389	12/20610	1.65792e-06	0.000201923	ENSG00000163938/ENSG00000156261/ENSG00000166226/ENSG00000120438/ENSG00000146731	5
down	GO:1990173	protein localization to nucleoplasm	5/389	12/20610	1.65792e-06	0.000201923	ENSG00000105373/ENSG00000156261/ENSG00000166226/ENSG00000120438/ENSG00000146731	5
down	GO:0060601	lateral sprouting from an epithelium	5/389	13/20610	2.65239e-06	0.000312275	ENSG00000164690/ENSG00000183691/ENSG00000074047/ENSG00000114251/ENSG00000066468	5
down	GO:1904814	regulation of protein localization to chromosome, telomeric region	5/389	14/20610	4.06208e-06	0.000462815	ENSG00000163938/ENSG00000156261/ENSG00000166226/ENSG00000120438/ENSG00000146731	5
down	GO:0009451	RNA modification	14/389	170/20610	4.47533e-06	0.000493964	ENSG00000105202/ENSG00000174173/ENSG00000138385/ENSG00000173113/ENSG00000213339/ENSG00000106133/ENSG00000128694/ENSG00000198841/ENSG00000174177/ENSG00000071462/ENSG00000104907/ENSG00000189007/ENSG00000177192/ENSG00000037474	14
down	GO:0060571	morphogenesis of an epithelial fold	6/389	25/20610	5.68549e-06	0.00060852	ENSG00000164690/ENSG00000183691/ENSG00000146648/ENSG00000074047/ENSG00000114251/ENSG00000066468	6
down	GO:0006403	RNA localization	17/389	257/20610	8.54228e-06	0.000842838	ENSG00000135486/ENSG00000105202/ENSG00000131652/ENSG00000139675/ENSG00000153140/ENSG00000117174/ENSG00000135521/ENSG00000138385/ENSG00000114503/ENSG00000156261/ENSG00000111196/ENSG00000181163/ENSG00000115875/ENSG00000166226/ENSG00000120438/ENSG00000132661/ENSG00000146731	17
down	GO:0060572	morphogenesis of an epithelial bud	5/389	16/20610	8.59065e-06	0.000842838	ENSG00000164690/ENSG00000183691/ENSG00000074047/ENSG00000114251/ENSG00000066468	5
down	GO:0070200	establishment of protein localization to telomere	5/389	16/20610	8.59065e-06	0.000842838	ENSG00000156261/ENSG00000164362/ENSG00000166226/ENSG00000120438/ENSG00000146731	5
down	GO:0060513	prostatic bud formation	4/389	10/20610	2.39844e-05	0.00211783	ENSG00000164690/ENSG00000183691/ENSG00000074047/ENSG00000114251	4
down	GO:1903405	protein localization to nuclear body	4/389	10/20610	2.39844e-05	0.00211783	ENSG00000156261/ENSG00000166226/ENSG00000120438/ENSG00000146731	4
down	GO:1904851	positive regulation of establishment of protein localization to telomere	4/389	10/20610	2.39844e-05	0.00211783	ENSG00000156261/ENSG00000166226/ENSG00000120438/ENSG00000146731	4
down	GO:1904867	protein localization to Cajal body	4/389	10/20610	2.39844e-05	0.00211783	ENSG00000156261/ENSG00000166226/ENSG00000120438/ENSG00000146731	4
down	GO:0070198	protein localization to chromosome, telomeric region	6/389	32/20610	2.6018e-05	0.00224136	ENSG00000163938/ENSG00000156261/ENSG00000164362/ENSG00000166226/ENSG00000120438/ENSG00000146731	6
down	GO:0006913	nucleocytoplasmic transport	20/389	375/20610	3.33547e-05	0.00280497	ENSG00000135486/ENSG00000131652/ENSG00000128602/ENSG00000125743/ENSG00000139343/ENSG00000135521/ENSG00000138385/ENSG00000129197/ENSG00000164690/ENSG00000114503/ENSG00000196862/ENSG00000143977/ENSG00000111196/ENSG00000113013/ENSG00000092208/ENSG00000181163/ENSG00000196911/ENSG00000115875/ENSG00000132661/ENSG00000137040	20
down	GO:0070203	regulation of establishment of protein localization to telomere	4/389	11/20610	3.71285e-05	0.00299489	ENSG00000156261/ENSG00000166226/ENSG00000120438/ENSG00000146731	4
down	GO:0051169	nuclear transport	20/389	378/20610	3.73089e-05	0.00299489	ENSG00000135486/ENSG00000131652/ENSG00000128602/ENSG00000125743/ENSG00000139343/ENSG00000135521/ENSG00000138385/ENSG00000129197/ENSG00000164690/ENSG00000114503/ENSG00000196862/ENSG00000143977/ENSG00000111196/ENSG00000113013/ENSG00000092208/ENSG00000181163/ENSG00000196911/ENSG00000115875/ENSG00000132661/ENSG00000137040	20
down	GO:0070202	regulation of establishment of protein localization to chromosome	4/389	12/20610	5.48638e-05	0.0043062	ENSG00000156261/ENSG00000166226/ENSG00000120438/ENSG00000146731	4
down	GO:0033108	mitochondrial respiratory chain complex assembly	10/389	113/20610	5.64696e-05	0.00433588	ENSG00000125356/ENSG00000171204/ENSG00000186010/ENSG00000136521/ENSG00000108064/ENSG00000099795/ENSG00000004779/ENSG00000174886/ENSG00000178449/ENSG00000133983	10
down	GO:0007494	midgut development	4/389	13/20610	7.80688e-05	0.00586679	ENSG00000128602/ENSG00000146648/ENSG00000114251/ENSG00000165731	4
down	GO:0070199	establishment of protein localization to chromosome	5/389	25/20610	9.08434e-05	0.00665024	ENSG00000156261/ENSG00000164362/ENSG00000166226/ENSG00000120438/ENSG00000146731	5
down	GO:0007004	telomere maintenance via telomerase	8/389	76/20610	9.22598e-05	0.00665024	ENSG00000135486/ENSG00000156261/ENSG00000100726/ENSG00000164362/ENSG00000277925/ENSG00000166226/ENSG00000120438/ENSG00000146731	8
down	GO:0060740	prostate gland epithelium morphogenesis	5/389	26/20610	0.000110741	0.00768936	ENSG00000164690/ENSG00000183691/ENSG00000074047/ENSG00000114251/ENSG00000066468	5
down	GO:0006278	RNA-dependent DNA biosynthetic process	8/389	78/20610	0.00011103	0.00768936	ENSG00000135486/ENSG00000156261/ENSG00000100726/ENSG00000164362/ENSG00000277925/ENSG00000166226/ENSG00000120438/ENSG00000146731	8
down	GO:0051170	import into nucleus	12/389	173/20610	0.000114714	0.00779173	ENSG00000135486/ENSG00000128602/ENSG00000125743/ENSG00000139343/ENSG00000129197/ENSG00000164690/ENSG00000196862/ENSG00000143977/ENSG00000092208/ENSG00000196911/ENSG00000132661/ENSG00000137040	12
down	GO:0008033	tRNA processing	11/389	149/20610	0.000126776	0.00844852	ENSG00000174173/ENSG00000138385/ENSG00000173113/ENSG00000213339/ENSG00000128694/ENSG00000198841/ENSG00000174177/ENSG00000104907/ENSG00000189007/ENSG00000177192/ENSG00000037474	11
down	GO:0033561	regulation of water loss via skin	5/389	27/20610	0.000133817	0.00875265	ENSG00000143631/ENSG00000197915/ENSG00000105976/ENSG00000167769/ENSG00000143520	5
down	GO:0000723	telomere maintenance	12/389	178/20610	0.000150126	0.00964083	ENSG00000135486/ENSG00000163938/ENSG00000156261/ENSG00000274618/ENSG00000100726/ENSG00000277157/ENSG00000164362/ENSG00000277925/ENSG00000166226/ENSG00000120438/ENSG00000196419/ENSG00000146731	12
down	GO:0060512	prostate gland morphogenesis	5/389	28/20610	0.000160402	0.0101168	ENSG00000164690/ENSG00000183691/ENSG00000074047/ENSG00000114251/ENSG00000066468	5
down	GO:0000375	RNA splicing, via transesterification reactions	20/389	424/20610	0.000178282	0.0110472	ENSG00000202538/ENSG00000135486/ENSG00000206652/ENSG00000200795/ENSG00000274585/ENSG00000125743/ENSG00000177733/ENSG00000139343/ENSG00000102317/ENSG00000106355/ENSG00000114503/ENSG00000130520/ENSG00000143977/ENSG00000124383/ENSG00000111196/ENSG00000171960/ENSG00000092208/ENSG00000275895/ENSG00000100410/ENSG00000115875	20
down	GO:1904874	positive regulation of telomerase RNA localization to Cajal body	4/389	16/20610	0.000189994	0.01157	ENSG00000156261/ENSG00000166226/ENSG00000120438/ENSG00000146731	4
down	GO:0017038	protein import	13/389	212/20610	0.000207008	0.0123924	ENSG00000128602/ENSG00000129197/ENSG00000164690/ENSG00000134375/ENSG00000196862/ENSG00000186010/ENSG00000100216/ENSG00000144381/ENSG00000196911/ENSG00000196683/ENSG00000132661/ENSG00000137040/ENSG00000099800	13
down	GO:0000387	spliceosomal snRNP assembly	7/389	65/20610	0.000219515	0.0129221	ENSG00000202538/ENSG00000200795/ENSG00000125743/ENSG00000139343/ENSG00000130520/ENSG00000143977/ENSG00000092208	7
down	GO:0042775	mitochondrial ATP synthesis coupled electron transport	9/389	112/20610	0.000275251	0.0159182	ENSG00000164919/ENSG00000125356/ENSG00000186010/ENSG00000164405/ENSG00000136521/ENSG00000143252/ENSG00000099795/ENSG00000004779/ENSG00000174886	9
down	GO:0010833	telomere maintenance via telomere lengthening	8/389	89/20610	0.000279425	0.0159182	ENSG00000135486/ENSG00000156261/ENSG00000100726/ENSG00000164362/ENSG00000277925/ENSG00000166226/ENSG00000120438/ENSG00000146731	8
down	GO:0032200	telomere organization	12/389	191/20610	0.000288676	0.0161842	ENSG00000135486/ENSG00000163938/ENSG00000156261/ENSG00000274618/ENSG00000100726/ENSG00000277157/ENSG00000164362/ENSG00000277925/ENSG00000166226/ENSG00000120438/ENSG00000196419/ENSG00000146731	12
down	GO:0042773	ATP synthesis coupled electron transport	9/389	113/20610	0.000294184	0.0162353	ENSG00000164919/ENSG00000125356/ENSG00000186010/ENSG00000164405/ENSG00000136521/ENSG00000143252/ENSG00000099795/ENSG00000004779/ENSG00000174886	9
down	GO:0051054	positive regulation of DNA metabolic process	14/389	252/20610	0.00033046	0.0179567	ENSG00000135486/ENSG00000149273/ENSG00000146648/ENSG00000074047/ENSG00000163938/ENSG00000156261/ENSG00000163322/ENSG00000160867/ENSG00000122376/ENSG00000167136/ENSG00000174775/ENSG00000166226/ENSG00000120438/ENSG00000146731	14
down	GO:0000377	RNA splicing, via transesterification reactions with bulged adenosine as nucleophile	19/389	421/20610	0.000444913	0.0234542	ENSG00000202538/ENSG00000135486/ENSG00000206652/ENSG00000200795/ENSG00000274585/ENSG00000125743/ENSG00000177733/ENSG00000139343/ENSG00000102317/ENSG00000106355/ENSG00000114503/ENSG00000130520/ENSG00000143977/ENSG00000111196/ENSG00000171960/ENSG00000092208/ENSG00000275895/ENSG00000100410/ENSG00000115875	19
down	GO:0000398	mRNA splicing, via spliceosome	19/389	421/20610	0.000444913	0.0234542	ENSG00000202538/ENSG00000135486/ENSG00000206652/ENSG00000200795/ENSG00000274585/ENSG00000125743/ENSG00000177733/ENSG00000139343/ENSG00000102317/ENSG00000106355/ENSG00000114503/ENSG00000130520/ENSG00000143977/ENSG00000111196/ENSG00000171960/ENSG00000092208/ENSG00000275895/ENSG00000100410/ENSG00000115875	19
down	GO:0006399	tRNA metabolic process	13/389	230/20610	0.000454283	0.023596	ENSG00000266967/ENSG00000174173/ENSG00000138385/ENSG00000173113/ENSG00000213339/ENSG00000128694/ENSG00000198841/ENSG00000174177/ENSG00000164022/ENSG00000104907/ENSG00000189007/ENSG00000177192/ENSG00000037474	13
down	GO:1904872	regulation of telomerase RNA localization to Cajal body	4/389	20/20610	0.000476449	0.0243887	ENSG00000156261/ENSG00000166226/ENSG00000120438/ENSG00000146731	4
down	GO:0140053	mitochondrial gene expression	11/389	174/20610	0.000486096	0.0244183	ENSG00000182154/ENSG00000130312/ENSG00000174173/ENSG00000239789/ENSG00000181610/ENSG00000125901/ENSG00000136897/ENSG00000108064/ENSG00000118246/ENSG00000090263/ENSG00000177192	11
down	GO:0042274	ribosomal small subunit biogenesis	7/389	74/20610	0.000490856	0.0244183	ENSG00000137154/ENSG00000171858/ENSG00000135521/ENSG00000158526/ENSG00000233927/ENSG00000181163/ENSG00000105193	7
down	GO:0030903	notochord development	4/389	21/20610	0.000579844	0.0269475	ENSG00000117318/ENSG00000183691/ENSG00000074047/ENSG00000114251	4
down	GO:0090670	RNA localization to Cajal body	4/389	21/20610	0.000579844	0.0269475	ENSG00000156261/ENSG00000166226/ENSG00000120438/ENSG00000146731	4
down	GO:0090671	telomerase RNA localization to Cajal body	4/389	21/20610	0.000579844	0.0269475	ENSG00000156261/ENSG00000166226/ENSG00000120438/ENSG00000146731	4
down	GO:0090672	telomerase RNA localization	4/389	21/20610	0.000579844	0.0269475	ENSG00000156261/ENSG00000166226/ENSG00000120438/ENSG00000146731	4
down	GO:0090685	RNA localization to nucleus	4/389	21/20610	0.000579844	0.0269475	ENSG00000156261/ENSG00000166226/ENSG00000120438/ENSG00000146731	4
down	GO:0032212	positive regulation of telomere maintenance via telomerase	5/389	37/20610	0.000618963	0.0283919	ENSG00000135486/ENSG00000156261/ENSG00000166226/ENSG00000120438/ENSG00000146731	5
down	GO:1900182	positive regulation of protein localization to nucleus	7/389	78/20610	0.000675727	0.0302547	ENSG00000128602/ENSG00000164690/ENSG00000156261/ENSG00000164362/ENSG00000166226/ENSG00000120438/ENSG00000146731	7
down	GO:0045333	cellular respiration	12/389	210/20610	0.000676704	0.0302547	ENSG00000105373/ENSG00000164919/ENSG00000125356/ENSG00000186010/ENSG00000164405/ENSG00000136521/ENSG00000168291/ENSG00000118246/ENSG00000143252/ENSG00000099795/ENSG00000004779/ENSG00000174886	12
down	GO:0048570	notochord morphogenesis	3/389	10/20610	0.000725455	0.0316334	ENSG00000183691/ENSG00000074047/ENSG00000114251	3
down	GO:0070475	rRNA base methylation	3/389	10/20610	0.000725455	0.0316334	ENSG00000173113/ENSG00000106133/ENSG00000071462	3
down	GO:0010257	NADH dehydrogenase complex assembly	7/389	80/20610	0.00078683	0.0334829	ENSG00000125356/ENSG00000171204/ENSG00000186010/ENSG00000136521/ENSG00000099795/ENSG00000004779/ENSG00000174886	7
down	GO:0032981	mitochondrial respiratory chain complex I assembly	7/389	80/20610	0.00078683	0.0334829	ENSG00000125356/ENSG00000171204/ENSG00000186010/ENSG00000136521/ENSG00000099795/ENSG00000004779/ENSG00000174886	7
down	GO:0061436	establishment of skin barrier	4/389	23/20610	0.000832713	0.0350136	ENSG00000143631/ENSG00000197915/ENSG00000105976/ENSG00000143520	4
down	GO:0022904	respiratory electron transport chain	9/389	132/20610	0.000914716	0.0380092	ENSG00000164919/ENSG00000125356/ENSG00000186010/ENSG00000164405/ENSG00000136521/ENSG00000143252/ENSG00000099795/ENSG00000004779/ENSG00000174886	9
down	GO:0021936	regulation of cerebellar granule cell precursor proliferation	3/389	11/20610	0.000983577	0.0386443	ENSG00000128602/ENSG00000164690/ENSG00000074047	3
down	GO:0000470	maturation of LSU-rRNA	4/389	24/20610	0.000984493	0.0386443	ENSG00000136942/ENSG00000117174/ENSG00000088205/ENSG00000198755	4
down	GO:0006457	protein folding	13/389	250/20610	0.0009867	0.0386443	ENSG00000143256/ENSG00000171530/ENSG00000110711/ENSG00000115541/ENSG00000156261/ENSG00000101132/ENSG00000171960/ENSG00000113013/ENSG00000144381/ENSG00000166226/ENSG00000120438/ENSG00000146731/ENSG00000204220	13
down	GO:0006119	oxidative phosphorylation	10/389	161/20610	0.00099401	0.0386443	ENSG00000164919/ENSG00000125356/ENSG00000186010/ENSG00000164405/ENSG00000136521/ENSG00000143252/ENSG00000099795/ENSG00000004779/ENSG00000174886/ENSG00000152234	10
down	GO:1904358	positive regulation of telomere maintenance via telomere lengthening	5/389	41/20610	0.00100046	0.0386443	ENSG00000135486/ENSG00000156261/ENSG00000166226/ENSG00000120438/ENSG00000146731	5
down	GO:0032206	positive regulation of telomere maintenance	6/389	61/20610	0.00100659	0.0386443	ENSG00000135486/ENSG00000163938/ENSG00000156261/ENSG00000166226/ENSG00000120438/ENSG00000146731	6
down	GO:0048645	animal organ formation	6/389	61/20610	0.00100659	0.0386443	ENSG00000081479/ENSG00000164690/ENSG00000183691/ENSG00000074047/ENSG00000114251/ENSG00000066468	6
down	GO:1903829	positive regulation of cellular protein localization	16/389	350/20610	0.00107814	0.040782	ENSG00000128602/ENSG00000164690/ENSG00000146648/ENSG00000163938/ENSG00000178568/ENSG00000185043/ENSG00000156261/ENSG00000165689/ENSG00000164362/ENSG00000174775/ENSG00000119185/ENSG00000044524/ENSG00000196683/ENSG00000166226/ENSG00000120438/ENSG00000146731	16
down	GO:1990542	mitochondrial transmembrane transport	8/389	109/20610	0.00108537	0.040782	ENSG00000183172/ENSG00000134375/ENSG00000186010/ENSG00000144381/ENSG00000196683/ENSG00000102743/ENSG00000152234/ENSG00000099800	8
down	GO:0001510	RNA methylation	7/389	85/20610	0.00112829	0.0419485	ENSG00000105202/ENSG00000174173/ENSG00000173113/ENSG00000106133/ENSG00000071462/ENSG00000104907/ENSG00000037474	7
down	GO:0002053	positive regulation of mesenchymal cell proliferation	4/389	25/20610	0.00115471	0.0420458	ENSG00000128602/ENSG00000164690/ENSG00000114251/ENSG00000066468	4
down	GO:0008334	histone mRNA metabolic process	4/389	25/20610	0.00115471	0.0420458	ENSG00000139343/ENSG00000138385/ENSG00000114503/ENSG00000143977	4
down	GO:0034504	protein localization to nucleus	14/389	288/20610	0.0012227	0.044067	ENSG00000105373/ENSG00000128602/ENSG00000129197/ENSG00000164690/ENSG00000196862/ENSG00000156261/ENSG00000142676/ENSG00000164362/ENSG00000196911/ENSG00000166226/ENSG00000120438/ENSG00000132661/ENSG00000146731/ENSG00000137040	14
down	GO:0071364	cellular response to epidermal growth factor stimulus	5/389	43/20610	0.00124611	0.0444573	ENSG00000115053/ENSG00000146648/ENSG00000156508/ENSG00000166508/ENSG00000178568	5
down	GO:0006626	protein targeting to mitochondrion	8/389	112/20610	0.00129385	0.0456989	ENSG00000134375/ENSG00000186010/ENSG00000110711/ENSG00000100216/ENSG00000175193/ENSG00000144381/ENSG00000196683/ENSG00000099800	8
down	GO:0010463	mesenchymal cell proliferation	5/389	44/20610	0.0013844	0.0484129	ENSG00000128602/ENSG00000147257/ENSG00000164690/ENSG00000114251/ENSG00000066468	5
up	GO:0030099	myeloid cell differentiation	48/785	487/20610	1.88133e-09	9.65123e-06	ENSG00000100985/ENSG00000185862/ENSG00000113916/ENSG00000160796/ENSG00000168610/ENSG00000064393/ENSG00000128016/ENSG00000079385/ENSG00000092847/ENSG00000012223/ENSG00000120899/ENSG00000167548/ENSG00000033327/ENSG00000168918/ENSG00000171777/ENSG00000173334/ENSG00000005339/ENSG00000100345/ENSG00000112062/ENSG00000204103/ENSG00000131759/ENSG00000254087/ENSG00000166501/ENSG00000160211/ENSG00000150455…	48
up	GO:0006909	phagocytosis	35/785	301/20610	4.70936e-09	1.08376e-05	ENSG00000075624/ENSG00000135636/ENSG00000122359/ENSG00000145016/ENSG00000079805/ENSG00000149177/ENSG00000171475/ENSG00000105352/ENSG00000198053/ENSG00000155849/ENSG00000159842/ENSG00000134516/ENSG00000100345/ENSG00000101307/ENSG00000131759/ENSG00000254087/ENSG00000115935/ENSG00000147168/ENSG00000137801/ENSG00000149269/ENSG00000158869/ENSG00000169896/ENSG00000015285/ENSG00000143226/ENSG00000107263…	35
up	GO:0051056	regulation of small GTPase mediated signal transduction	40/785	379/20610	6.33779e-09	1.08376e-05	ENSG00000132694/ENSG00000113916/ENSG00000185950/ENSG00000079805/ENSG00000175220/ENSG00000168939/ENSG00000144711/ENSG00000170776/ENSG00000197555/ENSG00000159842/ENSG00000171777/ENSG00000099331/ENSG00000110395/ENSG00000035862/ENSG00000132359/ENSG00000128340/ENSG00000254087/ENSG00000188559/ENSG00000089639/ENSG00000177105/ENSG00000071054/ENSG00000100485/ENSG00000160691/ENSG00000145819/ENSG00000137962…	40
up	GO:0038094	Fc-gamma receptor signaling pathway	17/785	83/20610	1.21484e-08	1.55803e-05	ENSG00000075624/ENSG00000149177/ENSG00000171475/ENSG00000155849/ENSG00000254087/ENSG00000115935/ENSG00000149269/ENSG00000158869/ENSG00000015285/ENSG00000166527/ENSG00000143226/ENSG00000107263/ENSG00000197943/ENSG00000136044/ENSG00000166523/ENSG00000134215/ENSG00000055163	17
up	GO:0007599	hemostasis	37/785	375/20610	1.34134e-07	0.000137622	ENSG00000075624/ENSG00000197249/ENSG00000089902/ENSG00000198734/ENSG00000079385/ENSG00000137076/ENSG00000072062/ENSG00000105974/ENSG00000107099/ENSG00000168310/ENSG00000100345/ENSG00000110799/ENSG00000043462/ENSG00000254087/ENSG00000141506/ENSG00000166501/ENSG00000137801/ENSG00000186469/ENSG00000158869/ENSG00000015285/ENSG00000186115/ENSG00000161642/ENSG00000197063/ENSG00000197943/ENSG00000100605…	37
up	GO:1901184	regulation of ERBB signaling pathway	16/785	93/20610	4.14023e-07	0.000311973	ENSG00000100985/ENSG00000163235/ENSG00000079385/ENSG00000149177/ENSG00000110395/ENSG00000213949/ENSG00000127946/ENSG00000160691/ENSG00000164850/ENSG00000186635/ENSG00000072135/ENSG00000127527/ENSG00000158517/ENSG00000109321/ENSG00000113070/ENSG00000011422	16
up	GO:0043405	regulation of MAP kinase activity	36/785	381/20610	5.67278e-07	0.000311973	ENSG00000197405/ENSG00000178607/ENSG00000163235/ENSG00000120899/ENSG00000149177/ENSG00000163221/ENSG00000168939/ENSG00000170776/ENSG00000198909/ENSG00000105974/ENSG00000173334/ENSG00000140443/ENSG00000112062/ENSG00000213949/ENSG00000254087/ENSG00000019991/ENSG00000141506/ENSG00000108984/ENSG00000160691/ENSG00000162889/ENSG00000137801/ENSG00000149269/ENSG00000137642/ENSG00000120129/ENSG00000034152…	36
up	GO:0001818	negative regulation of cytokine production	35/785	365/20610	5.75803e-07	0.000311973	ENSG00000197111/ENSG00000113916/ENSG00000118503/ENSG00000115590/ENSG00000128016/ENSG00000079385/ENSG00000012223/ENSG00000105483/ENSG00000008438/ENSG00000067798/ENSG00000198053/ENSG00000168918/ENSG00000163083/ENSG00000131759/ENSG00000019991/ENSG00000137801/ENSG00000162924/ENSG00000121060/ENSG00000140564/ENSG00000090376/ENSG00000177628/ENSG00000136044/ENSG00000101425/ENSG00000272398/ENSG00000136634…	35
up	GO:0030098	lymphocyte differentiation	36/785	383/20610	6.43057e-07	0.000311973	ENSG00000182885/ENSG00000113916/ENSG00000108175/ENSG00000168610/ENSG00000235568/ENSG00000120899/ENSG00000149177/ENSG00000112299/ENSG00000203710/ENSG00000008438/ENSG00000168918/ENSG00000134516/ENSG00000124813/ENSG00000196189/ENSG00000204103/ENSG00000131759/ENSG00000131042/ENSG00000129465/ENSG00000158869/ENSG00000185811/ENSG00000166527/ENSG00000115604/ENSG00000197943/ENSG00000132522/ENSG00000109906…	36
up	GO:0007596	blood coagulation	35/785	369/20610	7.43615e-07	0.000311973	ENSG00000075624/ENSG00000197249/ENSG00000089902/ENSG00000198734/ENSG00000079385/ENSG00000137076/ENSG00000072062/ENSG00000105974/ENSG00000107099/ENSG00000168310/ENSG00000100345/ENSG00000110799/ENSG00000043462/ENSG00000254087/ENSG00000141506/ENSG00000166501/ENSG00000137801/ENSG00000186469/ENSG00000158869/ENSG00000015285/ENSG00000186115/ENSG00000197063/ENSG00000197943/ENSG00000100605/ENSG00000166333…	35
up	GO:0007173	epidermal growth factor receptor signaling pathway	18/785	121/20610	7.53423e-07	0.000311973	ENSG00000100985/ENSG00000163235/ENSG00000079385/ENSG00000120899/ENSG00000149177/ENSG00000169891/ENSG00000110395/ENSG00000213949/ENSG00000127946/ENSG00000160691/ENSG00000164850/ENSG00000186635/ENSG00000115380/ENSG00000127527/ENSG00000158517/ENSG00000109321/ENSG00000113070/ENSG00000011422	18
up	GO:0002431	Fc receptor mediated stimulatory signaling pathway	15/785	86/20610	7.90574e-07	0.000311973	ENSG00000075624/ENSG00000149177/ENSG00000171475/ENSG00000155849/ENSG00000254087/ENSG00000115935/ENSG00000149269/ENSG00000158869/ENSG00000015285/ENSG00000143226/ENSG00000107263/ENSG00000197943/ENSG00000136044/ENSG00000134215/ENSG00000055163	15
up	GO:0042058	regulation of epidermal growth factor receptor signaling pathway	15/785	86/20610	7.90574e-07	0.000311973	ENSG00000100985/ENSG00000163235/ENSG00000079385/ENSG00000149177/ENSG00000110395/ENSG00000213949/ENSG00000127946/ENSG00000160691/ENSG00000164850/ENSG00000186635/ENSG00000127527/ENSG00000158517/ENSG00000109321/ENSG00000113070/ENSG00000011422	15
up	GO:0050817	coagulation	35/785	375/20610	1.08216e-06	0.000376658	ENSG00000075624/ENSG00000197249/ENSG00000089902/ENSG00000198734/ENSG00000079385/ENSG00000137076/ENSG00000072062/ENSG00000105974/ENSG00000107099/ENSG00000168310/ENSG00000100345/ENSG00000110799/ENSG00000043462/ENSG00000254087/ENSG00000141506/ENSG00000166501/ENSG00000137801/ENSG00000186469/ENSG00000158869/ENSG00000015285/ENSG00000186115/ENSG00000197063/ENSG00000197943/ENSG00000100605/ENSG00000166333…	35
up	GO:0034115	negative regulation of heterotypic cell-cell adhesion	6/785	11/20610	1.17476e-06	0.000376658	ENSG00000060237/ENSG00000179820/ENSG00000136634/ENSG00000197971/ENSG00000166484/ENSG00000136689	6
up	GO:0070587	regulation of cell-cell adhesion involved in gastrulation	6/785	11/20610	1.17476e-06	0.000376658	ENSG00000060237/ENSG00000179820/ENSG00000136634/ENSG00000197971/ENSG00000166484/ENSG00000136689	6
up	GO:0007229	integrin-mediated signaling pathway	17/785	115/20610	1.66458e-06	0.000451821	ENSG00000111859/ENSG00000079385/ENSG00000120899/ENSG00000082074/ENSG00000137076/ENSG00000133246/ENSG00000100345/ENSG00000102265/ENSG00000213949/ENSG00000158869/ENSG00000169896/ENSG00000159840/ENSG00000077943/ENSG00000166333/ENSG00000109743/ENSG00000134215/ENSG00000140678	17
up	GO:0071375	cellular response to peptide hormone stimulus	33/785	350/20610	1.75128e-06	0.000451821	ENSG00000089159/ENSG00000148730/ENSG00000185950/ENSG00000168610/ENSG00000079385/ENSG00000072062/ENSG00000130707/ENSG00000185591/ENSG00000105974/ENSG00000140443/ENSG00000163083/ENSG00000137449/ENSG00000254087/ENSG00000166501/ENSG00000160691/ENSG00000149269/ENSG00000137642/ENSG00000106070/ENSG00000133116/ENSG00000164850/ENSG00000166579/ENSG00000136044/ENSG00000105723/ENSG00000197535/ENSG00000185650…	33
up	GO:0002433	immune response-regulating cell surface receptor signaling pathway involved in phagocytosis	14/785	80/20610	1.76148e-06	0.000451821	ENSG00000075624/ENSG00000149177/ENSG00000171475/ENSG00000155849/ENSG00000254087/ENSG00000115935/ENSG00000149269/ENSG00000015285/ENSG00000143226/ENSG00000107263/ENSG00000197943/ENSG00000136044/ENSG00000134215/ENSG00000055163	14
up	GO:0038096	Fc-gamma receptor signaling pathway involved in phagocytosis	14/785	80/20610	1.76148e-06	0.000451821	ENSG00000075624/ENSG00000149177/ENSG00000171475/ENSG00000155849/ENSG00000254087/ENSG00000115935/ENSG00000149269/ENSG00000015285/ENSG00000143226/ENSG00000107263/ENSG00000197943/ENSG00000136044/ENSG00000134215/ENSG00000055163	14
up	GO:0032635	interleukin-6 production	23/785	197/20610	1.90654e-06	0.000465741	ENSG00000118503/ENSG00000168610/ENSG00000198053/ENSG00000168918/ENSG00000019991/ENSG00000131042/ENSG00000184988/ENSG00000150455/ENSG00000162889/ENSG00000158869/ENSG00000167207/ENSG00000090376/ENSG00000177628/ENSG00000101425/ENSG00000136634/ENSG00000115607/ENSG00000156711/ENSG00000196083/ENSG00000239732/ENSG00000197971/ENSG00000116584/ENSG00000136689/ENSG00000088888	23
up	GO:0007265	Ras protein signal transduction	41/785	489/20610	2.14404e-06	0.000499952	ENSG00000132694/ENSG00000113916/ENSG00000185950/ENSG00000079805/ENSG00000111540/ENSG00000108774/ENSG00000175220/ENSG00000168939/ENSG00000144711/ENSG00000170776/ENSG00000155849/ENSG00000159842/ENSG00000171777/ENSG00000099331/ENSG00000108424/ENSG00000110395/ENSG00000035862/ENSG00000112062/ENSG00000128340/ENSG00000254087/ENSG00000105514/ENSG00000177105/ENSG00000071054/ENSG00000100485/ENSG00000160691…	41
up	GO:0070586	cell-cell adhesion involved in gastrulation	6/785	12/20610	2.27363e-06	0.000507119	ENSG00000060237/ENSG00000179820/ENSG00000136634/ENSG00000197971/ENSG00000166484/ENSG00000136689	6
up	GO:0038127	ERBB signaling pathway	19/785	144/20610	2.40945e-06	0.000515019	ENSG00000100985/ENSG00000163235/ENSG00000079385/ENSG00000120899/ENSG00000149177/ENSG00000169891/ENSG00000110395/ENSG00000213949/ENSG00000127946/ENSG00000160691/ENSG00000164850/ENSG00000186635/ENSG00000072135/ENSG00000115380/ENSG00000127527/ENSG00000158517/ENSG00000109321/ENSG00000113070/ENSG00000011422	19
up	GO:0043547	positive regulation of GTPase activity	39/785	458/20610	2.61288e-06	0.000536164	ENSG00000111859/ENSG00000132694/ENSG00000120899/ENSG00000175220/ENSG00000144711/ENSG00000197555/ENSG00000159842/ENSG00000099331/ENSG00000134516/ENSG00000107099/ENSG00000147459/ENSG00000132359/ENSG00000274808/ENSG00000188559/ENSG00000089639/ENSG00000177105/ENSG00000071054/ENSG00000145819/ENSG00000141376/ENSG00000137962/ENSG00000135439/ENSG00000141522/ENSG00000116991/ENSG00000076864/ENSG00000107263…	39
up	GO:0031098	stress-activated protein kinase signaling cascade	32/785	345/20610	3.54656e-06	0.000699764	ENSG00000178607/ENSG00000064393/ENSG00000128016/ENSG00000120899/ENSG00000198909/ENSG00000198053/ENSG00000173334/ENSG00000140443/ENSG00000112062/ENSG00000254087/ENSG00000019991/ENSG00000072786/ENSG00000150455/ENSG00000071054/ENSG00000108984/ENSG00000179094/ENSG00000162889/ENSG00000149269/ENSG00000172985/ENSG00000120129/ENSG00000034152/ENSG00000107263/ENSG00000167207/ENSG00000132522/ENSG00000156711…	32
up	GO:0043434	response to peptide hormone	39/785	467/20610	4.166e-06	0.000791541	ENSG00000089159/ENSG00000148730/ENSG00000185950/ENSG00000168610/ENSG00000079385/ENSG00000072062/ENSG00000130707/ENSG00000185591/ENSG00000105974/ENSG00000140443/ENSG00000163083/ENSG00000137449/ENSG00000102265/ENSG00000254087/ENSG00000166501/ENSG00000160691/ENSG00000149269/ENSG00000137642/ENSG00000106070/ENSG00000133116/ENSG00000164850/ENSG00000166579/ENSG00000134243/ENSG00000136044/ENSG00000105723…	39
up	GO:0002576	platelet degranulation	18/785	138/20610	5.20394e-06	0.000920559	ENSG00000197249/ENSG00000198734/ENSG00000137076/ENSG00000102265/ENSG00000110799/ENSG00000254087/ENSG00000019991/ENSG00000137801/ENSG00000084234/ENSG00000158869/ENSG00000112419/ENSG00000130402/ENSG00000100234/ENSG00000096070/ENSG00000120885/ENSG00000072110/ENSG00000145685/ENSG00000113140	18
up	GO:0071621	granulocyte chemotaxis	18/785	138/20610	5.20394e-06	0.000920559	ENSG00000135636/ENSG00000197405/ENSG00000163221/ENSG00000177663/ENSG00000112062/ENSG00000213949/ENSG00000128340/ENSG00000150455/ENSG00000137801/ENSG00000158869/ENSG00000119535/ENSG00000035664/ENSG00000109743/ENSG00000124126/ENSG00000134215/ENSG00000136689/ENSG00000143546/ENSG00000180871	18
up	GO:1901653	cellular response to peptide	36/785	420/20610	5.44745e-06	0.000931515	ENSG00000089159/ENSG00000148730/ENSG00000185950/ENSG00000168610/ENSG00000079385/ENSG00000072062/ENSG00000130707/ENSG00000185591/ENSG00000105974/ENSG00000140443/ENSG00000163083/ENSG00000137449/ENSG00000254087/ENSG00000166501/ENSG00000160691/ENSG00000149269/ENSG00000137642/ENSG00000106070/ENSG00000133116/ENSG00000167207/ENSG00000164850/ENSG00000166579/ENSG00000136044/ENSG00000153956/ENSG00000105723…	36
up	GO:0016575	histone deacetylation	13/785	79/20610	8.31741e-06	0.0013764	ENSG00000089902/ENSG00000113916/ENSG00000171148/ENSG00000105287/ENSG00000101849/ENSG00000127511/ENSG00000076108/ENSG00000179094/ENSG00000148411/ENSG00000140044/ENSG00000164190/ENSG00000061273/ENSG00000160685	13
up	GO:0097530	granulocyte migration	19/785	157/20610	8.71888e-06	0.00139775	ENSG00000135636/ENSG00000197405/ENSG00000115594/ENSG00000163221/ENSG00000177663/ENSG00000112062/ENSG00000213949/ENSG00000128340/ENSG00000150455/ENSG00000137801/ENSG00000158869/ENSG00000119535/ENSG00000035664/ENSG00000109743/ENSG00000124126/ENSG00000134215/ENSG00000136689/ENSG00000143546/ENSG00000180871	19
up	GO:0030595	leukocyte chemotaxis	26/785	263/20610	9.34061e-06	0.00145204	ENSG00000135636/ENSG00000197405/ENSG00000060237/ENSG00000120899/ENSG00000163221/ENSG00000213654/ENSG00000177663/ENSG00000112062/ENSG00000213949/ENSG00000128340/ENSG00000254087/ENSG00000150455/ENSG00000161921/ENSG00000137801/ENSG00000117115/ENSG00000120129/ENSG00000158869/ENSG00000119535/ENSG00000136634/ENSG00000035664/ENSG00000109743/ENSG00000124126/ENSG00000134215/ENSG00000136689/ENSG00000143546…	26
up	GO:0032675	regulation of interleukin-6 production	21/785	188/20610	1.05565e-05	0.00154728	ENSG00000118503/ENSG00000168610/ENSG00000198053/ENSG00000168918/ENSG00000019991/ENSG00000131042/ENSG00000150455/ENSG00000162889/ENSG00000158869/ENSG00000167207/ENSG00000090376/ENSG00000177628/ENSG00000101425/ENSG00000136634/ENSG00000156711/ENSG00000196083/ENSG00000239732/ENSG00000197971/ENSG00000116584/ENSG00000136689/ENSG00000088888	21
up	GO:0051092	positive regulation of NF-kappaB transcription factor activity	21/785	188/20610	1.05565e-05	0.00154728	ENSG00000132589/ENSG00000168610/ENSG00000012223/ENSG00000163221/ENSG00000105974/ENSG00000105287/ENSG00000129465/ENSG00000166501/ENSG00000150455/ENSG00000124831/ENSG00000121060/ENSG00000115604/ENSG00000167207/ENSG00000090376/ENSG00000115607/ENSG00000120885/ENSG00000196083/ENSG00000055332/ENSG00000239732/ENSG00000116584/ENSG00000143546	21
up	GO:0050864	regulation of B cell activation	16/785	120/20610	1.29672e-05	0.0018293	ENSG00000113916/ENSG00000185950/ENSG00000118503/ENSG00000235568/ENSG00000168918/ENSG00000254087/ENSG00000150455/ENSG00000004468/ENSG00000167207/ENSG00000136634/ENSG00000109743/ENSG00000185650/ENSG00000122641/ENSG00000239732/ENSG00000134215/ENSG00000254709	16
up	GO:0002262	myeloid cell homeostasis	20/785	176/20610	1.31938e-05	0.0018293	ENSG00000113916/ENSG00000168610/ENSG00000064393/ENSG00000128016/ENSG00000162736/ENSG00000168918/ENSG00000112062/ENSG00000204103/ENSG00000254087/ENSG00000160211/ENSG00000158869/ENSG00000160710/ENSG00000185811/ENSG00000087274/ENSG00000185650/ENSG00000173757/ENSG00000122641/ENSG00000153208/ENSG00000105639/ENSG00000180871	20
up	GO:0019079	viral genome replication	17/785	134/20610	1.37205e-05	0.00185227	ENSG00000197111/ENSG00000165949/ENSG00000012223/ENSG00000185201/ENSG00000128383/ENSG00000244509/ENSG00000142089/ENSG00000241973/ENSG00000090061/ENSG00000096063/ENSG00000160710/ENSG00000179262/ENSG00000169564/ENSG00000185885/ENSG00000055332/ENSG00000174718/ENSG00000088888	17
up	GO:0060326	cell chemotaxis	31/785	353/20610	1.50289e-05	0.00197688	ENSG00000135636/ENSG00000197405/ENSG00000060237/ENSG00000120899/ENSG00000163221/ENSG00000213654/ENSG00000177663/ENSG00000112062/ENSG00000105287/ENSG00000213949/ENSG00000128340/ENSG00000254087/ENSG00000019991/ENSG00000150455/ENSG00000177105/ENSG00000161921/ENSG00000137801/ENSG00000117115/ENSG00000120129/ENSG00000158869/ENSG00000119535/ENSG00000128512/ENSG00000136634/ENSG00000035664/ENSG00000109743…	31
up	GO:0045742	positive regulation of epidermal growth factor receptor signaling pathway	8/785	31/20610	1.54645e-05	0.00198333	ENSG00000100985/ENSG00000163235/ENSG00000110395/ENSG00000127946/ENSG00000164850/ENSG00000186635/ENSG00000158517/ENSG00000011422	8
up	GO:0038066	p38MAPK cascade	11/785	61/20610	1.67395e-05	0.00209448	ENSG00000128016/ENSG00000198909/ENSG00000112062/ENSG00000019991/ENSG00000179094/ENSG00000162889/ENSG00000120129/ENSG00000034152/ENSG00000185650/ENSG00000158517/ENSG00000081913	11
up	GO:0006476	protein deacetylation	14/785	97/20610	1.79619e-05	0.00219392	ENSG00000089902/ENSG00000113916/ENSG00000171148/ENSG00000105287/ENSG00000101849/ENSG00000127511/ENSG00000076108/ENSG00000179094/ENSG00000148411/ENSG00000140044/ENSG00000164190/ENSG00000073910/ENSG00000061273/ENSG00000160685	14
up	GO:0002237	response to molecule of bacterial origin	34/785	411/20610	2.07445e-05	0.00247486	ENSG00000197405/ENSG00000148346/ENSG00000118503/ENSG00000128016/ENSG00000012223/ENSG00000162551/ENSG00000105483/ENSG00000130707/ENSG00000198053/ENSG00000159842/ENSG00000173334/ENSG00000112062/ENSG00000131759/ENSG00000254087/ENSG00000131042/ENSG00000150455/ENSG00000170345/ENSG00000162889/ENSG00000196352/ENSG00000167207/ENSG00000197943/ENSG00000165029/ENSG00000090376/ENSG00000101425/ENSG00000272398…	34
up	GO:1901186	positive regulation of ERBB signaling pathway	8/785	33/20610	2.54407e-05	0.00296615	ENSG00000100985/ENSG00000163235/ENSG00000110395/ENSG00000127946/ENSG00000164850/ENSG00000186635/ENSG00000158517/ENSG00000011422	8
up	GO:0045785	positive regulation of cell adhesion	38/785	489/20610	2.79646e-05	0.00317215	ENSG00000111859/ENSG00000135636/ENSG00000132589/ENSG00000113916/ENSG00000079805/ENSG00000162407/ENSG00000108175/ENSG00000120899/ENSG00000149177/ENSG00000112299/ENSG00000198053/ENSG00000105974/ENSG00000107099/ENSG00000147459/ENSG00000101307/ENSG00000105287/ENSG00000131759/ENSG00000254087/ENSG00000131042/ENSG00000077420/ENSG00000071054/ENSG00000179820/ENSG00000196352/ENSG00000149269/ENSG00000135074…	38
up	GO:0051348	negative regulation of transferase activity	28/785	314/20610	2.92007e-05	0.00317215	ENSG00000185950/ENSG00000060237/ENSG00000118503/ENSG00000145016/ENSG00000128016/ENSG00000079385/ENSG00000149177/ENSG00000168939/ENSG00000187446/ENSG00000105974/ENSG00000173334/ENSG00000110395/ENSG00000140443/ENSG00000254087/ENSG00000150457/ENSG00000137642/ENSG00000120129/ENSG00000160710/ENSG00000170323/ENSG00000163840/ENSG00000184545/ENSG00000132522/ENSG00000090376/ENSG00000177628/ENSG00000176994…	28
up	GO:0043900	regulation of multi-organism process	38/785	490/20610	2.92399e-05	0.00317215	ENSG00000086062/ENSG00000197111/ENSG00000118503/ENSG00000139722/ENSG00000128016/ENSG00000165949/ENSG00000012223/ENSG00000105483/ENSG00000008438/ENSG00000185591/ENSG00000105974/ENSG00000173334/ENSG00000163083/ENSG00000102265/ENSG00000197081/ENSG00000185201/ENSG00000128383/ENSG00000244509/ENSG00000196352/ENSG00000142089/ENSG00000090061/ENSG00000096063/ENSG00000160710/ENSG00000179262/ENSG00000121060…	38
up	GO:0001767	establishment of lymphocyte polarity	5/785	11/20610	3.01949e-05	0.00317215	ENSG00000132589/ENSG00000143376/ENSG00000134516/ENSG00000107099/ENSG00000100345	5
up	GO:0042113	B cell activation	24/785	249/20610	3.08891e-05	0.00317215	ENSG00000182885/ENSG00000113916/ENSG00000185950/ENSG00000118503/ENSG00000235568/ENSG00000120899/ENSG00000149177/ENSG00000168918/ENSG00000254087/ENSG00000166501/ENSG00000150455/ENSG00000004468/ENSG00000005020/ENSG00000167207/ENSG00000197943/ENSG00000132522/ENSG00000136634/ENSG00000109743/ENSG00000185650/ENSG00000122641/ENSG00000239732/ENSG00000134215/ENSG00000254709/ENSG00000105639	24
up	GO:0051403	stress-activated MAPK cascade	28/785	315/20610	3.09177e-05	0.00317215	ENSG00000178607/ENSG00000064393/ENSG00000128016/ENSG00000120899/ENSG00000198909/ENSG00000198053/ENSG00000173334/ENSG00000140443/ENSG00000112062/ENSG00000019991/ENSG00000150455/ENSG00000071054/ENSG00000179094/ENSG00000162889/ENSG00000149269/ENSG00000172985/ENSG00000120129/ENSG00000034152/ENSG00000107263/ENSG00000167207/ENSG00000132522/ENSG00000156711/ENSG00000185650/ENSG00000055332/ENSG00000239732…	28
up	GO:0031589	cell-substrate adhesion	32/785	385/20610	3.28622e-05	0.00330555	ENSG00000106780/ENSG00000111859/ENSG00000089159/ENSG00000113916/ENSG00000079805/ENSG00000120899/ENSG00000149177/ENSG00000172661/ENSG00000131626/ENSG00000147459/ENSG00000110799/ENSG00000213949/ENSG00000128340/ENSG00000071054/ENSG00000179820/ENSG00000137801/ENSG00000141376/ENSG00000159840/ENSG00000077943/ENSG00000248905/ENSG00000133800/ENSG00000065618/ENSG00000130402/ENSG00000166333/ENSG00000109743…	32
up	GO:0002696	positive regulation of leukocyte activation	32/785	387/20610	3.63463e-05	0.00352483	ENSG00000132589/ENSG00000113916/ENSG00000185950/ENSG00000108175/ENSG00000112299/ENSG00000033327/ENSG00000198053/ENSG00000105974/ENSG00000168918/ENSG00000107099/ENSG00000101307/ENSG00000131759/ENSG00000254087/ENSG00000131042/ENSG00000150455/ENSG00000004468/ENSG00000196352/ENSG00000137801/ENSG00000149269/ENSG00000158869/ENSG00000169896/ENSG00000166527/ENSG00000167207/ENSG00000109906/ENSG00000272398…	32
up	GO:0038093	Fc receptor signaling pathway	21/785	204/20610	3.64164e-05	0.00352483	ENSG00000075624/ENSG00000149177/ENSG00000033327/ENSG00000171475/ENSG00000155849/ENSG00000043462/ENSG00000254087/ENSG00000170345/ENSG00000160691/ENSG00000115935/ENSG00000149269/ENSG00000158869/ENSG00000015285/ENSG00000166527/ENSG00000143226/ENSG00000107263/ENSG00000197943/ENSG00000136044/ENSG00000166523/ENSG00000134215/ENSG00000055163	21
up	GO:0032102	negative regulation of response to external stimulus	34/785	423/20610	3.72911e-05	0.00354266	ENSG00000197111/ENSG00000118503/ENSG00000115590/ENSG00000079385/ENSG00000012223/ENSG00000105483/ENSG00000077984/ENSG00000008438/ENSG00000198053/ENSG00000159842/ENSG00000173334/ENSG00000196189/ENSG00000019991/ENSG00000137801/ENSG00000117115/ENSG00000120129/ENSG00000183762/ENSG00000173456/ENSG00000267281/ENSG00000164850/ENSG00000030582/ENSG00000067182/ENSG00000132522/ENSG00000177628/ENSG00000136044…	34
up	GO:0045637	regulation of myeloid cell differentiation	26/785	286/20610	4.02163e-05	0.00375108	ENSG00000185862/ENSG00000168610/ENSG00000128016/ENSG00000079385/ENSG00000092847/ENSG00000012223/ENSG00000120899/ENSG00000167548/ENSG00000168918/ENSG00000173334/ENSG00000005339/ENSG00000112062/ENSG00000204103/ENSG00000131759/ENSG00000254087/ENSG00000166501/ENSG00000170345/ENSG00000137801/ENSG00000131788/ENSG00000119535/ENSG00000204577/ENSG00000109906/ENSG00000197153/ENSG00000185650/ENSG00000173757…	26
up	GO:0071622	regulation of granulocyte chemotaxis	9/785	45/20610	4.16278e-05	0.0038134	ENSG00000135636/ENSG00000197405/ENSG00000112062/ENSG00000128340/ENSG00000150455/ENSG00000137801/ENSG00000035664/ENSG00000109743/ENSG00000180871	9
up	GO:0046578	regulation of Ras protein signal transduction	25/785	271/20610	4.42188e-05	0.00390765	ENSG00000132694/ENSG00000113916/ENSG00000185950/ENSG00000079805/ENSG00000168939/ENSG00000144711/ENSG00000170776/ENSG00000159842/ENSG00000171777/ENSG00000099331/ENSG00000110395/ENSG00000035862/ENSG00000254087/ENSG00000071054/ENSG00000100485/ENSG00000160691/ENSG00000141522/ENSG00000107263/ENSG00000112379/ENSG00000165029/ENSG00000127084/ENSG00000124126/ENSG00000134215/ENSG00000116584/ENSG00000197283	25
up	GO:0045069	regulation of viral genome replication	14/785	105/20610	4.45034e-05	0.00390765	ENSG00000165949/ENSG00000012223/ENSG00000185201/ENSG00000128383/ENSG00000244509/ENSG00000142089/ENSG00000090061/ENSG00000096063/ENSG00000160710/ENSG00000179262/ENSG00000185885/ENSG00000055332/ENSG00000174718/ENSG00000088888	14
up	GO:0032496	response to lipopolysaccharide	32/785	392/20610	4.65718e-05	0.00390765	ENSG00000197405/ENSG00000148346/ENSG00000118503/ENSG00000128016/ENSG00000012223/ENSG00000162551/ENSG00000105483/ENSG00000130707/ENSG00000198053/ENSG00000159842/ENSG00000173334/ENSG00000112062/ENSG00000131759/ENSG00000254087/ENSG00000131042/ENSG00000150455/ENSG00000170345/ENSG00000162889/ENSG00000196352/ENSG00000167207/ENSG00000197943/ENSG00000165029/ENSG00000090376/ENSG00000101425/ENSG00000136634…	32
up	GO:0030593	neutrophil chemotaxis	15/785	119/20610	4.68878e-05	0.00390765	ENSG00000135636/ENSG00000197405/ENSG00000163221/ENSG00000213949/ENSG00000128340/ENSG00000150455/ENSG00000158869/ENSG00000119535/ENSG00000035664/ENSG00000109743/ENSG00000124126/ENSG00000134215/ENSG00000136689/ENSG00000143546/ENSG00000180871	15
up	GO:0045071	negative regulation of viral genome replication	11/785	68/20610	4.81781e-05	0.00390765	ENSG00000012223/ENSG00000185201/ENSG00000128383/ENSG00000244509/ENSG00000142089/ENSG00000090061/ENSG00000096063/ENSG00000185885/ENSG00000055332/ENSG00000174718/ENSG00000088888	11
up	GO:1902622	regulation of neutrophil migration	8/785	36/20610	5.01132e-05	0.00390765	ENSG00000135636/ENSG00000197405/ENSG00000115594/ENSG00000128340/ENSG00000150455/ENSG00000035664/ENSG00000109743/ENSG00000180871	8
up	GO:0038110	interleukin-2-mediated signaling pathway	5/785	12/20610	5.01386e-05	0.00390765	ENSG00000120899/ENSG00000160691/ENSG00000147168/ENSG00000173757/ENSG00000105639	5
up	GO:0070486	leukocyte aggregation	5/785	12/20610	5.01386e-05	0.00390765	ENSG00000128340/ENSG00000072786/ENSG00000147065/ENSG00000187764/ENSG00000143546	5
up	GO:0043122	regulation of I-kappaB kinase/NF-kappaB signaling	24/785	257/20610	5.14022e-05	0.00390765	ENSG00000118503/ENSG00000012223/ENSG00000105483/ENSG00000163221/ENSG00000170776/ENSG00000198909/ENSG00000198053/ENSG00000119408/ENSG00000184988/ENSG00000166501/ENSG00000150455/ENSG00000179094/ENSG00000145632/ENSG00000162924/ENSG00000121060/ENSG00000139946/ENSG00000088832/ENSG00000167207/ENSG00000056972/ENSG00000067182/ENSG00000073331/ENSG00000239732/ENSG00000136689/ENSG00000088888	24
up	GO:0046777	protein autophosphorylation	24/785	257/20610	5.14022e-05	0.00390765	ENSG00000102010/ENSG00000072518/ENSG00000060237/ENSG00000178607/ENSG00000099875/ENSG00000120899/ENSG00000072062/ENSG00000187446/ENSG00000198909/ENSG00000105974/ENSG00000119408/ENSG00000140443/ENSG00000105287/ENSG00000254087/ENSG00000072786/ENSG00000129465/ENSG00000162889/ENSG00000149269/ENSG00000155926/ENSG00000079277/ENSG00000196730/ENSG00000090376/ENSG00000035664/ENSG00000055332	24
up	GO:1905048	regulation of metallopeptidase activity	7/785	27/20610	5.15686e-05	0.00390765	ENSG00000168610/ENSG00000035862/ENSG00000102265/ENSG00000112062/ENSG00000137642/ENSG00000100234/ENSG00000197971	7
up	GO:1990266	neutrophil migration	16/785	134/20610	5.17973e-05	0.00390765	ENSG00000135636/ENSG00000197405/ENSG00000115594/ENSG00000163221/ENSG00000213949/ENSG00000128340/ENSG00000150455/ENSG00000158869/ENSG00000119535/ENSG00000035664/ENSG00000109743/ENSG00000124126/ENSG00000134215/ENSG00000136689/ENSG00000143546/ENSG00000180871	16
up	GO:0035601	protein deacylation	14/785	107/20610	5.49997e-05	0.00403069	ENSG00000089902/ENSG00000113916/ENSG00000171148/ENSG00000105287/ENSG00000101849/ENSG00000127511/ENSG00000076108/ENSG00000179094/ENSG00000148411/ENSG00000140044/ENSG00000164190/ENSG00000073910/ENSG00000061273/ENSG00000160685	14
up	GO:0045638	negative regulation of myeloid cell differentiation	14/785	107/20610	5.49997e-05	0.00403069	ENSG00000128016/ENSG00000079385/ENSG00000012223/ENSG00000120899/ENSG00000168918/ENSG00000173334/ENSG00000204103/ENSG00000131759/ENSG00000254087/ENSG00000131788/ENSG00000204577/ENSG00000109906/ENSG00000185650/ENSG00000122641	14
up	GO:0050766	positive regulation of phagocytosis	13/785	94/20610	5.61812e-05	0.00405929	ENSG00000079805/ENSG00000149177/ENSG00000198053/ENSG00000159842/ENSG00000134516/ENSG00000101307/ENSG00000147168/ENSG00000158869/ENSG00000107263/ENSG00000136044/ENSG00000018280/ENSG00000069974/ENSG00000153208	13
up	GO:0007249	I-kappaB kinase/NF-kappaB signaling	26/785	297/20610	7.56161e-05	0.00538765	ENSG00000118503/ENSG00000012223/ENSG00000105483/ENSG00000163221/ENSG00000170776/ENSG00000198909/ENSG00000198053/ENSG00000119408/ENSG00000184988/ENSG00000129465/ENSG00000166501/ENSG00000150455/ENSG00000221995/ENSG00000179094/ENSG00000145632/ENSG00000162924/ENSG00000121060/ENSG00000139946/ENSG00000088832/ENSG00000167207/ENSG00000056972/ENSG00000067182/ENSG00000073331/ENSG00000239732/ENSG00000136689…	26
up	GO:0035723	interleukin-15-mediated signaling pathway	5/785	13/20610	7.89214e-05	0.00539822	ENSG00000168610/ENSG00000160691/ENSG00000147168/ENSG00000173757/ENSG00000105639	5
up	GO:0071350	cellular response to interleukin-15	5/785	13/20610	7.89214e-05	0.00539822	ENSG00000168610/ENSG00000160691/ENSG00000147168/ENSG00000173757/ENSG00000105639	5
up	GO:0071352	cellular response to interleukin-2	5/785	13/20610	7.89214e-05	0.00539822	ENSG00000120899/ENSG00000160691/ENSG00000147168/ENSG00000173757/ENSG00000105639	5
up	GO:0072593	reactive oxygen species metabolic process	27/785	316/20610	8.36782e-05	0.00564828	ENSG00000257017/ENSG00000079805/ENSG00000058668/ENSG00000168610/ENSG00000120899/ENSG00000130707/ENSG00000198053/ENSG00000105974/ENSG00000112062/ENSG00000128340/ENSG00000184988/ENSG00000129465/ENSG00000160211/ENSG00000137801/ENSG00000169896/ENSG00000067992/ENSG00000174705/ENSG00000136634/ENSG00000109743/ENSG00000124126/ENSG00000120885/ENSG00000153246/ENSG00000069974/ENSG00000158517/ENSG00000165178…	27
up	GO:1902624	positive regulation of neutrophil migration	7/785	29/20610	8.48085e-05	0.00565023	ENSG00000135636/ENSG00000197405/ENSG00000115594/ENSG00000128340/ENSG00000150455/ENSG00000035664/ENSG00000180871	7
up	GO:0097529	myeloid leukocyte migration	23/785	249/20610	8.6414e-05	0.00568338	ENSG00000135636/ENSG00000197405/ENSG00000115594/ENSG00000120899/ENSG00000163221/ENSG00000177663/ENSG00000198053/ENSG00000112062/ENSG00000213949/ENSG00000128340/ENSG00000254087/ENSG00000150455/ENSG00000137801/ENSG00000120129/ENSG00000158869/ENSG00000119535/ENSG00000035664/ENSG00000109743/ENSG00000124126/ENSG00000134215/ENSG00000136689/ENSG00000143546/ENSG00000180871	23
up	GO:0042326	negative regulation of phosphorylation	37/785	498/20610	9.06759e-05	0.00588819	ENSG00000185950/ENSG00000060237/ENSG00000118503/ENSG00000145016/ENSG00000162407/ENSG00000168610/ENSG00000079385/ENSG00000149177/ENSG00000168939/ENSG00000187446/ENSG00000198053/ENSG00000105974/ENSG00000173334/ENSG00000110395/ENSG00000140443/ENSG00000254087/ENSG00000019991/ENSG00000150457/ENSG00000179820/ENSG00000179094/ENSG00000137642/ENSG00000120129/ENSG00000160710/ENSG00000170323/ENSG00000107263…	37
up	GO:0071902	positive regulation of protein serine/threonine kinase activity	30/785	371/20610	9.43935e-05	0.00597275	ENSG00000197405/ENSG00000058668/ENSG00000178607/ENSG00000163235/ENSG00000012223/ENSG00000120899/ENSG00000163221/ENSG00000170776/ENSG00000198909/ENSG00000112062/ENSG00000213949/ENSG00000019991/ENSG00000141506/ENSG00000108984/ENSG00000160691/ENSG00000162889/ENSG00000137801/ENSG00000149269/ENSG00000090061/ENSG00000034152/ENSG00000107263/ENSG00000167207/ENSG00000151726/ENSG00000272398/ENSG00000166333…	30
up	GO:0033673	negative regulation of kinase activity	25/785	284/20610	9.4505e-05	0.00597275	ENSG00000185950/ENSG00000060237/ENSG00000118503/ENSG00000145016/ENSG00000079385/ENSG00000149177/ENSG00000168939/ENSG00000187446/ENSG00000105974/ENSG00000173334/ENSG00000110395/ENSG00000140443/ENSG00000254087/ENSG00000150457/ENSG00000137642/ENSG00000120129/ENSG00000160710/ENSG00000170323/ENSG00000184545/ENSG00000132522/ENSG00000090376/ENSG00000177628/ENSG00000176994/ENSG00000166333/ENSG00000148841	25
up	GO:0043123	positive regulation of I-kappaB kinase/NF-kappaB signaling	20/785	202/20610	9.54708e-05	0.00597275	ENSG00000012223/ENSG00000163221/ENSG00000170776/ENSG00000198909/ENSG00000119408/ENSG00000184988/ENSG00000166501/ENSG00000150455/ENSG00000145632/ENSG00000162924/ENSG00000121060/ENSG00000139946/ENSG00000088832/ENSG00000167207/ENSG00000056972/ENSG00000067182/ENSG00000073331/ENSG00000239732/ENSG00000136689/ENSG00000088888	20
up	GO:0032869	cellular response to insulin stimulus	22/785	235/20610	0.000100415	0.00620636	ENSG00000148730/ENSG00000185950/ENSG00000079385/ENSG00000185591/ENSG00000140443/ENSG00000163083/ENSG00000137449/ENSG00000166501/ENSG00000160691/ENSG00000149269/ENSG00000137642/ENSG00000106070/ENSG00000133116/ENSG00000166579/ENSG00000136044/ENSG00000105723/ENSG00000197535/ENSG00000185650/ENSG00000142784/ENSG00000185883/ENSG00000103994/ENSG00000160685	22
up	GO:0050867	positive regulation of cell activation	32/785	409/20610	0.000103827	0.00629706	ENSG00000132589/ENSG00000113916/ENSG00000185950/ENSG00000108175/ENSG00000112299/ENSG00000033327/ENSG00000198053/ENSG00000105974/ENSG00000168918/ENSG00000107099/ENSG00000101307/ENSG00000131759/ENSG00000254087/ENSG00000131042/ENSG00000150455/ENSG00000004468/ENSG00000196352/ENSG00000137801/ENSG00000149269/ENSG00000158869/ENSG00000169896/ENSG00000166527/ENSG00000167207/ENSG00000109906/ENSG00000272398…	32
up	GO:0030218	erythrocyte differentiation	16/785	142/20610	0.000104337	0.00629706	ENSG00000113916/ENSG00000168610/ENSG00000064393/ENSG00000128016/ENSG00000168918/ENSG00000112062/ENSG00000204103/ENSG00000254087/ENSG00000160211/ENSG00000160710/ENSG00000185811/ENSG00000087274/ENSG00000185650/ENSG00000173757/ENSG00000122641/ENSG00000105639	16
up	GO:0090022	regulation of neutrophil chemotaxis	7/785	30/20610	0.000107008	0.00634844	ENSG00000135636/ENSG00000197405/ENSG00000128340/ENSG00000150455/ENSG00000035664/ENSG00000109743/ENSG00000180871	7
up	GO:0002762	negative regulation of myeloid leukocyte differentiation	10/785	62/20610	0.000108424	0.00634844	ENSG00000079385/ENSG00000012223/ENSG00000168918/ENSG00000173334/ENSG00000204103/ENSG00000131759/ENSG00000254087/ENSG00000131788/ENSG00000204577/ENSG00000122641	10
up	GO:2000377	regulation of reactive oxygen species metabolic process	21/785	220/20610	0.000108901	0.00634844	ENSG00000257017/ENSG00000079805/ENSG00000058668/ENSG00000168610/ENSG00000120899/ENSG00000130707/ENSG00000198053/ENSG00000105974/ENSG00000112062/ENSG00000128340/ENSG00000184988/ENSG00000129465/ENSG00000160211/ENSG00000137801/ENSG00000169896/ENSG00000067992/ENSG00000136634/ENSG00000109743/ENSG00000120885/ENSG00000069974/ENSG00000124212	21
up	GO:0030010	establishment of cell polarity	16/785	143/20610	0.000113415	0.00653728	ENSG00000132694/ENSG00000132589/ENSG00000072518/ENSG00000120899/ENSG00000143376/ENSG00000134516/ENSG00000107099/ENSG00000100345/ENSG00000147065/ENSG00000149269/ENSG00000141376/ENSG00000215114/ENSG00000150054/ENSG00000129682/ENSG00000166579/ENSG00000116584	16
up	GO:0070669	response to interleukin-2	5/785	14/20610	0.000118922	0.00664869	ENSG00000120899/ENSG00000160691/ENSG00000147168/ENSG00000173757/ENSG00000105639	5
up	GO:0070672	response to interleukin-15	5/785	14/20610	0.000118922	0.00664869	ENSG00000168610/ENSG00000160691/ENSG00000147168/ENSG00000173757/ENSG00000105639	5
up	GO:0051591	response to cAMP	13/785	101/20610	0.000119236	0.00664869	ENSG00000180509/ENSG00000120899/ENSG00000130707/ENSG00000115884/ENSG00000170345/ENSG00000103569/ENSG00000179094/ENSG00000120129/ENSG00000107263/ENSG00000185650/ENSG00000129596/ENSG00000109321/ENSG00000113140	13
up	GO:0098732	macromolecule deacylation	14/785	115/20610	0.000121636	0.00670962	ENSG00000089902/ENSG00000113916/ENSG00000171148/ENSG00000105287/ENSG00000101849/ENSG00000127511/ENSG00000076108/ENSG00000179094/ENSG00000148411/ENSG00000140044/ENSG00000164190/ENSG00000073910/ENSG00000061273/ENSG00000160685	14
up	GO:0002532	production of molecular mediator involved in inflammatory response	12/785	88/20610	0.000123531	0.00672994	ENSG00000115590/ENSG00000213654/ENSG00000177663/ENSG00000198053/ENSG00000112062/ENSG00000254087/ENSG00000179094/ENSG00000158869/ENSG00000167207/ENSG00000030582/ENSG00000136044/ENSG00000012779	12
up	GO:0006898	receptor-mediated endocytosis	25/785	289/20610	0.000124629	0.00672994	ENSG00000257017/ENSG00000079805/ENSG00000141367/ENSG00000079385/ENSG00000196923/ENSG00000105974/ENSG00000110395/ENSG00000197081/ENSG00000188021/ENSG00000127946/ENSG00000161921/ENSG00000137642/ENSG00000158869/ENSG00000169896/ENSG00000196338/ENSG00000197943/ENSG00000133961/ENSG00000177575/ENSG00000120885/ENSG00000153246/ENSG00000148358/ENSG00000260314/ENSG00000113140/ENSG00000087085/ENSG00000180871	25
up	GO:0006907	pinocytosis	6/785	22/20610	0.000132381	0.0070012	ENSG00000079805/ENSG00000105974/ENSG00000134516/ENSG00000162889/ENSG00000136044/ENSG00000130402	6
up	GO:0035455	response to interferon-alpha	6/785	22/20610	0.000132381	0.0070012	ENSG00000185201/ENSG00000142089/ENSG00000160710/ENSG00000183486/ENSG00000185885/ENSG00000055332	6
up	GO:0030888	regulation of B cell proliferation	10/785	64/20610	0.000142634	0.00746647	ENSG00000113916/ENSG00000185950/ENSG00000168918/ENSG00000254087/ENSG00000150455/ENSG00000004468/ENSG00000136634/ENSG00000109743/ENSG00000239732/ENSG00000134215	10
up	GO:0002286	T cell activation involved in immune response	14/785	117/20610	0.000146515	0.00751861	ENSG00000113916/ENSG00000168610/ENSG00000079385/ENSG00000196189/ENSG00000131759/ENSG00000077420/ENSG00000158869/ENSG00000166527/ENSG00000115604/ENSG00000018280/ENSG00000166523/ENSG00000069974/ENSG00000105639/ENSG00000160685	14
up	GO:0032868	response to insulin	25/785	292/20610	0.000146562	0.00751861	ENSG00000148730/ENSG00000185950/ENSG00000079385/ENSG00000185591/ENSG00000140443/ENSG00000163083/ENSG00000137449/ENSG00000254087/ENSG00000166501/ENSG00000160691/ENSG00000149269/ENSG00000137642/ENSG00000106070/ENSG00000133116/ENSG00000166579/ENSG00000134243/ENSG00000136044/ENSG00000105723/ENSG00000197535/ENSG00000136634/ENSG00000185650/ENSG00000142784/ENSG00000185883/ENSG00000103994/ENSG00000160685	25
up	GO:0006469	negative regulation of protein kinase activity	23/785	260/20610	0.000165054	0.00831712	ENSG00000060237/ENSG00000118503/ENSG00000079385/ENSG00000149177/ENSG00000168939/ENSG00000187446/ENSG00000105974/ENSG00000173334/ENSG00000110395/ENSG00000140443/ENSG00000254087/ENSG00000150457/ENSG00000137642/ENSG00000120129/ENSG00000160710/ENSG00000170323/ENSG00000184545/ENSG00000132522/ENSG00000090376/ENSG00000177628/ENSG00000176994/ENSG00000166333/ENSG00000148841	23
up	GO:0046677	response to antibiotic	28/785	347/20610	0.00016537	0.00831712	ENSG00000079215/ENSG00000257017/ENSG00000148346/ENSG00000118503/ENSG00000131471/ENSG00000168610/ENSG00000120899/ENSG00000162551/ENSG00000115884/ENSG00000198053/ENSG00000110395/ENSG00000131759/ENSG00000019991/ENSG00000129465/ENSG00000160211/ENSG00000120129/ENSG00000164938/ENSG00000136634/ENSG00000115607/ENSG00000156711/ENSG00000120885/ENSG00000183044/ENSG00000129596/ENSG00000166484/ENSG00000109321…	28
up	GO:1903707	negative regulation of hemopoiesis	18/785	179/20610	0.000172756	0.00860424	ENSG00000113916/ENSG00000128016/ENSG00000079385/ENSG00000012223/ENSG00000120899/ENSG00000008438/ENSG00000168918/ENSG00000173334/ENSG00000204103/ENSG00000131759/ENSG00000254087/ENSG00000131788/ENSG00000204577/ENSG00000109906/ENSG00000185650/ENSG00000122641/ENSG00000105639/ENSG00000160685	18
up	GO:0002688	regulation of leukocyte chemotaxis	15/785	135/20610	0.000198587	0.00979571	ENSG00000135636/ENSG00000197405/ENSG00000060237/ENSG00000120899/ENSG00000213654/ENSG00000112062/ENSG00000128340/ENSG00000254087/ENSG00000150455/ENSG00000137801/ENSG00000117115/ENSG00000120129/ENSG00000035664/ENSG00000109743/ENSG00000180871	15
up	GO:0045765	regulation of angiogenesis	31/785	407/20610	0.000213461	0.01038	ENSG00000197405/ENSG00000118503/ENSG00000168610/ENSG00000064393/ENSG00000079385/ENSG00000092847/ENSG00000120899/ENSG00000054598/ENSG00000185591/ENSG00000198909/ENSG00000065970/ENSG00000196189/ENSG00000105287/ENSG00000019991/ENSG00000166501/ENSG00000004399/ENSG00000137801/ENSG00000145632/ENSG00000030582/ENSG00000164619/ENSG00000136634/ENSG00000133121/ENSG00000163349/ENSG00000166484/ENSG00000140678…	31
up	GO:0034101	erythrocyte homeostasis	16/785	151/20610	0.00021448	0.01038	ENSG00000113916/ENSG00000168610/ENSG00000064393/ENSG00000128016/ENSG00000168918/ENSG00000112062/ENSG00000204103/ENSG00000254087/ENSG00000160211/ENSG00000160710/ENSG00000185811/ENSG00000087274/ENSG00000185650/ENSG00000173757/ENSG00000122641/ENSG00000105639	16
up	GO:0090023	positive regulation of neutrophil chemotaxis	6/785	24/20610	0.000223749	0.0107274	ENSG00000135636/ENSG00000197405/ENSG00000128340/ENSG00000150455/ENSG00000035664/ENSG00000180871	6
up	GO:0016050	vesicle organization	28/785	354/20610	0.000230213	0.0108477	ENSG00000135636/ENSG00000197249/ENSG00000198734/ENSG00000079805/ENSG00000139722/ENSG00000111540/ENSG00000163235/ENSG00000148396/ENSG00000135956/ENSG00000115884/ENSG00000105974/ENSG00000231925/ENSG00000051009/ENSG00000173456/ENSG00000161642/ENSG00000151532/ENSG00000137177/ENSG00000165029/ENSG00000134243/ENSG00000150961/ENSG00000119396/ENSG00000105402/ENSG00000166900/ENSG00000134215/ENSG00000069974…	28
up	GO:0030217	T cell differentiation	23/785	266/20610	0.000230487	0.0108477	ENSG00000113916/ENSG00000108175/ENSG00000168610/ENSG00000112299/ENSG00000203710/ENSG00000134516/ENSG00000124813/ENSG00000196189/ENSG00000204103/ENSG00000131759/ENSG00000131042/ENSG00000129465/ENSG00000158869/ENSG00000166527/ENSG00000115604/ENSG00000109906/ENSG00000124126/ENSG00000171316/ENSG00000185650/ENSG00000166523/ENSG00000105639/ENSG00000057657/ENSG00000160685	23
up	GO:0002292	T cell differentiation involved in immune response	10/785	68/20610	0.000238765	0.0110348	ENSG00000113916/ENSG00000168610/ENSG00000196189/ENSG00000131759/ENSG00000158869/ENSG00000166527/ENSG00000115604/ENSG00000166523/ENSG00000105639/ENSG00000160685	10
up	GO:0002886	regulation of myeloid leukocyte mediated immunity	10/785	68/20610	0.000238765	0.0110348	ENSG00000133246/ENSG00000033327/ENSG00000159842/ENSG00000128340/ENSG00000254087/ENSG00000158869/ENSG00000169896/ENSG00000118520/ENSG00000213918/ENSG00000088888	10
up	GO:0030852	regulation of granulocyte differentiation	5/785	16/20610	0.000243492	0.0111528	ENSG00000185862/ENSG00000079385/ENSG00000168918/ENSG00000173334/ENSG00000131759	5
up	GO:0007015	actin filament organization	32/785	430/20610	0.000257652	0.0116969	ENSG00000111859/ENSG00000089159/ENSG00000112137/ENSG00000120899/ENSG00000172661/ENSG00000131626/ENSG00000049540/ENSG00000128340/ENSG00000177105/ENSG00000127946/ENSG00000179820/ENSG00000115935/ENSG00000149269/ENSG00000007237/ENSG00000159840/ENSG00000015285/ENSG00000163171/ENSG00000248905/ENSG00000183688/ENSG00000070610/ENSG00000174705/ENSG00000186635/ENSG00000131504/ENSG00000087274/ENSG00000130402…	32
up	GO:0001503	ossification	32/785	431/20610	0.000268483	0.0118982	ENSG00000141367/ENSG00000012223/ENSG00000120899/ENSG00000196923/ENSG00000162551/ENSG00000072062/ENSG00000054598/ENSG00000182197/ENSG00000124813/ENSG00000112062/ENSG00000019991/ENSG00000111341/ENSG00000160710/ENSG00000183762/ENSG00000183688/ENSG00000221869/ENSG00000133116/ENSG00000164190/ENSG00000174705/ENSG00000134243/ENSG00000109906/ENSG00000258227/ENSG00000185885/ENSG00000166333/ENSG00000115170…	32
up	GO:0043244	regulation of protein complex disassembly	14/785	124/20610	0.000271362	0.0118982	ENSG00000145016/ENSG00000172661/ENSG00000067798/ENSG00000140443/ENSG00000198363/ENSG00000166963/ENSG00000129682/ENSG00000090376/ENSG00000177628/ENSG00000176994/ENSG00000087274/ENSG00000136842/ENSG00000116584/ENSG00000135407	14
up	GO:0050764	regulation of phagocytosis	14/785	124/20610	0.000271362	0.0118982	ENSG00000135636/ENSG00000079805/ENSG00000149177/ENSG00000198053/ENSG00000159842/ENSG00000134516/ENSG00000101307/ENSG00000147168/ENSG00000158869/ENSG00000107263/ENSG00000136044/ENSG00000018280/ENSG00000069974/ENSG00000153208	14
up	GO:1902106	negative regulation of leukocyte differentiation	14/785	124/20610	0.000271362	0.0118982	ENSG00000113916/ENSG00000079385/ENSG00000012223/ENSG00000008438/ENSG00000168918/ENSG00000173334/ENSG00000204103/ENSG00000131759/ENSG00000254087/ENSG00000131788/ENSG00000204577/ENSG00000122641/ENSG00000105639/ENSG00000160685	14
up	GO:0019058	viral life cycle	30/785	395/20610	0.000281619	0.0122433	ENSG00000197111/ENSG00000166825/ENSG00000139722/ENSG00000198373/ENSG00000165949/ENSG00000012223/ENSG00000203710/ENSG00000105974/ENSG00000108424/ENSG00000185201/ENSG00000128383/ENSG00000244509/ENSG00000196352/ENSG00000142089/ENSG00000241973/ENSG00000090061/ENSG00000096063/ENSG00000160710/ENSG00000179262/ENSG00000121060/ENSG00000169564/ENSG00000140564/ENSG00000258227/ENSG00000185885/ENSG00000055332…	30
up	GO:0043901	negative regulation of multi-organism process	21/785	236/20610	0.000288378	0.0124318	ENSG00000197111/ENSG00000118503/ENSG00000128016/ENSG00000012223/ENSG00000105483/ENSG00000173334/ENSG00000102265/ENSG00000185201/ENSG00000128383/ENSG00000244509/ENSG00000142089/ENSG00000090061/ENSG00000096063/ENSG00000121060/ENSG00000173456/ENSG00000185885/ENSG00000055332/ENSG00000174718/ENSG00000140464/ENSG00000088888/ENSG00000129657	21
up	GO:0051091	positive regulation of DNA-binding transcription factor activity	26/785	325/20610	0.00031891	0.0135912	ENSG00000132589/ENSG00000162407/ENSG00000168610/ENSG00000064393/ENSG00000235568/ENSG00000012223/ENSG00000163221/ENSG00000105974/ENSG00000105287/ENSG00000129465/ENSG00000166501/ENSG00000150455/ENSG00000124831/ENSG00000121060/ENSG00000115604/ENSG00000167207/ENSG00000090376/ENSG00000136634/ENSG00000115607/ENSG00000120885/ENSG00000196083/ENSG00000055332/ENSG00000239732/ENSG00000116584/ENSG00000143546…	26
up	GO:0002685	regulation of leukocyte migration	21/785	238/20610	0.000323221	0.0135912	ENSG00000135636/ENSG00000197405/ENSG00000060237/ENSG00000115594/ENSG00000120899/ENSG00000213654/ENSG00000159842/ENSG00000107099/ENSG00000112062/ENSG00000128340/ENSG00000254087/ENSG00000072786/ENSG00000129465/ENSG00000150455/ENSG00000147065/ENSG00000137801/ENSG00000117115/ENSG00000120129/ENSG00000035664/ENSG00000109743/ENSG00000180871	21
up	GO:1904018	positive regulation of vasculature development	21/785	238/20610	0.000323221	0.0135912	ENSG00000197405/ENSG00000168610/ENSG00000064393/ENSG00000079385/ENSG00000120899/ENSG00000185591/ENSG00000198909/ENSG00000105287/ENSG00000019991/ENSG00000166501/ENSG00000137801/ENSG00000145632/ENSG00000164850/ENSG00000030582/ENSG00000164619/ENSG00000136634/ENSG00000163349/ENSG00000140678/ENSG00000061273/ENSG00000124212/ENSG00000180871	21
up	GO:0048545	response to steroid hormone	31/785	418/20610	0.000339147	0.0141449	ENSG00000177463/ENSG00000128016/ENSG00000162551/ENSG00000167548/ENSG00000130707/ENSG00000115884/ENSG00000170776/ENSG00000105974/ENSG00000171148/ENSG00000111424/ENSG00000131759/ENSG00000170345/ENSG00000033800/ENSG00000179094/ENSG00000004468/ENSG00000140396/ENSG00000117713/ENSG00000137801/ENSG00000149269/ENSG00000117115/ENSG00000120129/ENSG00000164850/ENSG00000177628/ENSG00000136634/ENSG00000185650…	31
up	GO:0007409	axonogenesis	35/785	495/20610	0.000355052	0.0142597	ENSG00000075624/ENSG00000185950/ENSG00000072518/ENSG00000079805/ENSG00000214655/ENSG00000196923/ENSG00000118263/ENSG00000033327/ENSG00000182197/ENSG00000197555/ENSG00000011201/ENSG00000196189/ENSG00000128340/ENSG00000121454/ENSG00000160691/ENSG00000004399/ENSG00000149269/ENSG00000126861/ENSG00000187122/ENSG00000196338/ENSG00000141522/ENSG00000166963/ENSG00000106070/ENSG00000076864/ENSG00000136040…	35
up	GO:0001933	negative regulation of protein phosphorylation	33/785	457/20610	0.000357543	0.0142597	ENSG00000060237/ENSG00000118503/ENSG00000162407/ENSG00000079385/ENSG00000149177/ENSG00000168939/ENSG00000187446/ENSG00000198053/ENSG00000105974/ENSG00000173334/ENSG00000110395/ENSG00000140443/ENSG00000254087/ENSG00000019991/ENSG00000150457/ENSG00000179820/ENSG00000179094/ENSG00000137642/ENSG00000120129/ENSG00000160710/ENSG00000170323/ENSG00000107263/ENSG00000184545/ENSG00000164850/ENSG00000132522…	33
up	GO:0071624	positive regulation of granulocyte chemotaxis	6/785	26/20610	0.000358634	0.0142597	ENSG00000135636/ENSG00000197405/ENSG00000128340/ENSG00000150455/ENSG00000035664/ENSG00000180871	6
up	GO:0045730	respiratory burst	7/785	36/20610	0.000359686	0.0142597	ENSG00000128340/ENSG00000196352/ENSG00000030582/ENSG00000272398/ENSG00000018280/ENSG00000158517/ENSG00000165178	7
up	GO:0006022	aminoglycan metabolic process	17/785	174/20610	0.000364134	0.0142597	ENSG00000010404/ENSG00000086062/ENSG00000141367/ENSG00000054598/ENSG00000115884/ENSG00000008438/ENSG00000182197/ENSG00000187446/ENSG00000033100/ENSG00000019991/ENSG00000117151/ENSG00000070614/ENSG00000141012/ENSG00000133800/ENSG00000158470/ENSG00000008513/ENSG00000103489	17
up	GO:0001768	establishment of T cell polarity	4/785	10/20610	0.000364934	0.0142597	ENSG00000132589/ENSG00000134516/ENSG00000107099/ENSG00000100345	4
up	GO:0044351	macropinocytosis	4/785	10/20610	0.000364934	0.0142597	ENSG00000079805/ENSG00000134516/ENSG00000162889/ENSG00000136044	4
up	GO:0071104	response to interleukin-9	4/785	10/20610	0.000364934	0.0142597	ENSG00000168610/ENSG00000147168/ENSG00000173757/ENSG00000105639	4
up	GO:0045646	regulation of erythrocyte differentiation	9/785	59/20610	0.000366917	0.0142597	ENSG00000168610/ENSG00000128016/ENSG00000168918/ENSG00000112062/ENSG00000204103/ENSG00000254087/ENSG00000185650/ENSG00000173757/ENSG00000122641	9
up	GO:0048010	vascular endothelial growth factor receptor signaling pathway	12/785	99/20610	0.000379871	0.0146522	ENSG00000089159/ENSG00000120899/ENSG00000054598/ENSG00000155849/ENSG00000112062/ENSG00000105287/ENSG00000166501/ENSG00000162889/ENSG00000106070/ENSG00000134215/ENSG00000158517/ENSG00000055163	12
up	GO:0045807	positive regulation of endocytosis	18/785	191/20610	0.000384912	0.0147358	ENSG00000079805/ENSG00000149177/ENSG00000198053/ENSG00000159842/ENSG00000134516/ENSG00000110395/ENSG00000101307/ENSG00000127946/ENSG00000147168/ENSG00000158869/ENSG00000107263/ENSG00000197943/ENSG00000136044/ENSG00000130402/ENSG00000120885/ENSG00000018280/ENSG00000069974/ENSG00000153208	18
up	GO:0034763	negative regulation of transmembrane transport	15/785	144/20610	0.000401879	0.0150911	ENSG00000100985/ENSG00000180509/ENSG00000135636/ENSG00000185950/ENSG00000105974/ENSG00000276289/ENSG00000139890/ENSG00000166501/ENSG00000137801/ENSG00000106070/ENSG00000138411/ENSG00000136044/ENSG00000105723/ENSG00000239732/ENSG00000215695	15
up	GO:0050663	cytokine secretion	25/785	312/20610	0.000402696	0.0150911	ENSG00000135636/ENSG00000118503/ENSG00000115590/ENSG00000105483/ENSG00000163221/ENSG00000177663/ENSG00000187554/ENSG00000112062/ENSG00000043462/ENSG00000254087/ENSG00000184988/ENSG00000073150/ENSG00000167207/ENSG00000165029/ENSG00000258227/ENSG00000136634/ENSG00000196083/ENSG00000239732/ENSG00000197971/ENSG00000091592/ENSG00000166523/ENSG00000179593/ENSG00000140464/ENSG00000160685/ENSG00000088888	25
up	GO:0030100	regulation of endocytosis	26/785	330/20610	0.000403017	0.0150911	ENSG00000135636/ENSG00000145016/ENSG00000079805/ENSG00000111540/ENSG00000108774/ENSG00000149177/ENSG00000198053/ENSG00000105974/ENSG00000159842/ENSG00000134516/ENSG00000110395/ENSG00000101307/ENSG00000175471/ENSG00000188021/ENSG00000127946/ENSG00000147168/ENSG00000158869/ENSG00000107263/ENSG00000197943/ENSG00000136044/ENSG00000133961/ENSG00000130402/ENSG00000120885/ENSG00000018280/ENSG00000069974…	26
up	GO:0032147	activation of protein kinase activity	28/785	368/20610	0.000430917	0.0160189	ENSG00000197405/ENSG00000072518/ENSG00000060237/ENSG00000178607/ENSG00000163235/ENSG00000120899/ENSG00000072062/ENSG00000198909/ENSG00000112062/ENSG00000213949/ENSG00000019991/ENSG00000072786/ENSG00000129465/ENSG00000150455/ENSG00000071054/ENSG00000108984/ENSG00000160691/ENSG00000162889/ENSG00000137801/ENSG00000149269/ENSG00000034152/ENSG00000107263/ENSG00000167207/ENSG00000129682/ENSG00000055332…	28
up	GO:0090630	activation of GTPase activity	13/785	115/20610	0.000438581	0.0160526	ENSG00000111859/ENSG00000120899/ENSG00000197555/ENSG00000159842/ENSG00000274808/ENSG00000188559/ENSG00000177105/ENSG00000141376/ENSG00000107263/ENSG00000095383/ENSG00000166579/ENSG00000169221/ENSG00000274512	13
up	GO:0043406	positive regulation of MAP kinase activity	24/785	296/20610	0.000439976	0.0160526	ENSG00000197405/ENSG00000178607/ENSG00000163235/ENSG00000120899/ENSG00000163221/ENSG00000170776/ENSG00000198909/ENSG00000112062/ENSG00000213949/ENSG00000019991/ENSG00000141506/ENSG00000108984/ENSG00000160691/ENSG00000162889/ENSG00000137801/ENSG00000149269/ENSG00000034152/ENSG00000107263/ENSG00000167207/ENSG00000272398/ENSG00000166333/ENSG00000055332/ENSG00000239732/ENSG00000163421	24
up	GO:0018105	peptidyl-serine phosphorylation	25/785	314/20610	0.000442722	0.0160526	ENSG00000072518/ENSG00000060237/ENSG00000058668/ENSG00000178607/ENSG00000064393/ENSG00000099875/ENSG00000072062/ENSG00000105974/ENSG00000099308/ENSG00000119408/ENSG00000112062/ENSG00000105287/ENSG00000019991/ENSG00000166501/ENSG00000150457/ENSG00000162889/ENSG00000149269/ENSG00000145632/ENSG00000067992/ENSG00000079277/ENSG00000105723/ENSG00000166333/ENSG00000156711/ENSG00000163349/ENSG00000166484	25
up	GO:0010634	positive regulation of epithelial cell migration	17/785	177/20610	0.000444341	0.0160526	ENSG00000100985/ENSG00000162407/ENSG00000120899/ENSG00000144711/ENSG00000185591/ENSG00000198909/ENSG00000147459/ENSG00000105287/ENSG00000071054/ENSG00000137801/ENSG00000141376/ENSG00000145632/ENSG00000034152/ENSG00000030582/ENSG00000061273/ENSG00000113070/ENSG00000113140	17
up	GO:0031065	positive regulation of histone deacetylation	5/785	18/20610	0.000448271	0.0160813	ENSG00000113916/ENSG00000105287/ENSG00000140044/ENSG00000164190/ENSG00000160685	5
up	GO:0030278	regulation of ossification	20/785	227/20610	0.000452638	0.0161252	ENSG00000012223/ENSG00000120899/ENSG00000196923/ENSG00000072062/ENSG00000124813/ENSG00000112062/ENSG00000019991/ENSG00000111341/ENSG00000183762/ENSG00000183688/ENSG00000221869/ENSG00000133116/ENSG00000164190/ENSG00000109906/ENSG00000185885/ENSG00000166333/ENSG00000115170/ENSG00000187764/ENSG00000109321/ENSG00000061273	20
up	GO:0030168	platelet activation	17/785	178/20610	0.000474261	0.0167078	ENSG00000075624/ENSG00000079385/ENSG00000137076/ENSG00000100345/ENSG00000110799/ENSG00000043462/ENSG00000254087/ENSG00000141506/ENSG00000166501/ENSG00000186469/ENSG00000158869/ENSG00000197943/ENSG00000166333/ENSG00000058866/ENSG00000183044/ENSG00000134215/ENSG00000153208	17
up	GO:0045766	positive regulation of angiogenesis	19/785	211/20610	0.000475505	0.0167078	ENSG00000197405/ENSG00000168610/ENSG00000064393/ENSG00000120899/ENSG00000185591/ENSG00000198909/ENSG00000105287/ENSG00000019991/ENSG00000166501/ENSG00000137801/ENSG00000145632/ENSG00000030582/ENSG00000164619/ENSG00000136634/ENSG00000163349/ENSG00000140678/ENSG00000061273/ENSG00000124212/ENSG00000180871	19
up	GO:0042742	defense response to bacterium	26/785	334/20610	0.000483779	0.0168829	ENSG00000197405/ENSG00000257017/ENSG00000148346/ENSG00000012223/ENSG00000163221/ENSG00000187554/ENSG00000008438/ENSG00000164047/ENSG00000150455/ENSG00000160691/ENSG00000158869/ENSG00000166527/ENSG00000167207/ENSG00000030582/ENSG00000067182/ENSG00000101425/ENSG00000136634/ENSG00000119396/ENSG00000018280/ENSG00000239732/ENSG00000091592/ENSG00000166523/ENSG00000254709/ENSG00000197903/ENSG00000143546…	26
up	GO:0051251	positive regulation of lymphocyte activation	26/785	335/20610	0.000506065	0.0174339	ENSG00000132589/ENSG00000113916/ENSG00000185950/ENSG00000108175/ENSG00000112299/ENSG00000198053/ENSG00000105974/ENSG00000168918/ENSG00000107099/ENSG00000101307/ENSG00000131759/ENSG00000254087/ENSG00000131042/ENSG00000150455/ENSG00000004468/ENSG00000196352/ENSG00000149269/ENSG00000167207/ENSG00000109906/ENSG00000272398/ENSG00000109743/ENSG00000239732/ENSG00000134215/ENSG00000254709/ENSG00000105639…	26
up	GO:1901342	regulation of vasculature development	32/785	447/20610	0.000506365	0.0174339	ENSG00000197405/ENSG00000118503/ENSG00000168610/ENSG00000064393/ENSG00000079385/ENSG00000092847/ENSG00000120899/ENSG00000054598/ENSG00000185591/ENSG00000198909/ENSG00000065970/ENSG00000196189/ENSG00000105287/ENSG00000019991/ENSG00000166501/ENSG00000004399/ENSG00000137801/ENSG00000145632/ENSG00000164850/ENSG00000030582/ENSG00000164619/ENSG00000136634/ENSG00000133121/ENSG00000163349/ENSG00000166484…	32
up	GO:0070302	regulation of stress-activated protein kinase signaling cascade	22/785	264/20610	0.000518509	0.017733	ENSG00000178607/ENSG00000064393/ENSG00000120899/ENSG00000198909/ENSG00000198053/ENSG00000140443/ENSG00000254087/ENSG00000019991/ENSG00000150455/ENSG00000071054/ENSG00000179094/ENSG00000149269/ENSG00000172985/ENSG00000120129/ENSG00000107263/ENSG00000167207/ENSG00000132522/ENSG00000055332/ENSG00000239732/ENSG00000158517/ENSG00000081913/ENSG00000136689	22
up	GO:1902105	regulation of leukocyte differentiation	25/785	318/20610	0.000533374	0.0178504	ENSG00000185862/ENSG00000113916/ENSG00000108175/ENSG00000235568/ENSG00000079385/ENSG00000012223/ENSG00000112299/ENSG00000203710/ENSG00000008438/ENSG00000168918/ENSG00000173334/ENSG00000204103/ENSG00000131759/ENSG00000254087/ENSG00000131042/ENSG00000170345/ENSG00000131788/ENSG00000204577/ENSG00000109906/ENSG00000185650/ENSG00000122641/ENSG00000239732/ENSG00000105639/ENSG00000057657/ENSG00000160685	25
up	GO:0032640	tumor necrosis factor production	19/785	213/20610	0.000534303	0.0178504	ENSG00000118503/ENSG00000128016/ENSG00000012223/ENSG00000149177/ENSG00000198053/ENSG00000131759/ENSG00000184988/ENSG00000150455/ENSG00000162889/ENSG00000137801/ENSG00000158869/ENSG00000167207/ENSG00000090376/ENSG00000101425/ENSG00000136634/ENSG00000120885/ENSG00000239732/ENSG00000116584/ENSG00000088888	19
up	GO:0010810	regulation of cell-substrate adhesion	20/785	230/20610	0.000535351	0.0178504	ENSG00000111859/ENSG00000113916/ENSG00000079805/ENSG00000120899/ENSG00000149177/ENSG00000172661/ENSG00000147459/ENSG00000128340/ENSG00000071054/ENSG00000179820/ENSG00000137801/ENSG00000141376/ENSG00000248905/ENSG00000130402/ENSG00000166333/ENSG00000109743/ENSG00000124126/ENSG00000086548/ENSG00000122861/ENSG00000144810	20
up	GO:0030856	regulation of epithelial cell differentiation	17/785	180/20610	0.000539339	0.0178504	ENSG00000100985/ENSG00000128016/ENSG00000079385/ENSG00000054598/ENSG00000118263/ENSG00000105974/ENSG00000065970/ENSG00000111424/ENSG00000197063/ENSG00000067182/ENSG00000087274/ENSG00000105723/ENSG00000272398/ENSG00000185650/ENSG00000138688/ENSG00000179593/ENSG00000124151	17
up	GO:0043271	negative regulation of ion transport	17/785	180/20610	0.000539339	0.0178504	ENSG00000100985/ENSG00000180509/ENSG00000135636/ENSG00000185950/ENSG00000060237/ENSG00000120899/ENSG00000168297/ENSG00000105974/ENSG00000276289/ENSG00000139890/ENSG00000131042/ENSG00000137801/ENSG00000186115/ENSG00000138411/ENSG00000183044/ENSG00000239732/ENSG00000153246	17
up	GO:0019216	regulation of lipid metabolic process	31/785	430/20610	0.000547541	0.0180057	ENSG00000185950/ENSG00000175826/ENSG00000145016/ENSG00000079385/ENSG00000120899/ENSG00000185591/ENSG00000105974/ENSG00000111424/ENSG00000108424/ENSG00000005339/ENSG00000123689/ENSG00000101849/ENSG00000127511/ENSG00000254087/ENSG00000168066/ENSG00000141506/ENSG00000140396/ENSG00000160179/ENSG00000137642/ENSG00000135439/ENSG00000067992/ENSG00000167207/ENSG00000164850/ENSG00000151726/ENSG00000067182…	31
up	GO:0048096	chromatin-mediated maintenance of transcription	4/785	11/20610	0.000556214	0.0181095	ENSG00000108175/ENSG00000117713/ENSG00000117115/ENSG00000101104	4
up	GO:0002526	acute inflammatory response	18/785	197/20610	0.000557759	0.0181095	ENSG00000086062/ENSG00000197249/ENSG00000197405/ENSG00000257017/ENSG00000168610/ENSG00000112299/ENSG00000203710/ENSG00000130707/ENSG00000173369/ENSG00000196352/ENSG00000158869/ENSG00000267281/ENSG00000115170/ENSG00000177575/ENSG00000120885/ENSG00000213918/ENSG00000143546/ENSG00000180871	18
up	GO:0030203	glycosaminoglycan metabolic process	16/785	165/20610	0.000582395	0.0187905	ENSG00000010404/ENSG00000086062/ENSG00000141367/ENSG00000054598/ENSG00000115884/ENSG00000008438/ENSG00000182197/ENSG00000187446/ENSG00000033100/ENSG00000019991/ENSG00000070614/ENSG00000141012/ENSG00000133800/ENSG00000158470/ENSG00000008513/ENSG00000103489	16
up	GO:0034446	substrate adhesion-dependent cell spreading	12/785	104/20610	0.000597659	0.0191625	ENSG00000106780/ENSG00000111859/ENSG00000089159/ENSG00000079805/ENSG00000172661/ENSG00000147459/ENSG00000179820/ENSG00000077943/ENSG00000130402/ENSG00000166333/ENSG00000124126/ENSG00000153208	12
up	GO:0032715	negative regulation of interleukin-6 production	9/785	63/20610	0.000603625	0.0192335	ENSG00000118503/ENSG00000198053/ENSG00000168918/ENSG00000019991/ENSG00000090376/ENSG00000177628/ENSG00000101425/ENSG00000136634/ENSG00000239732	9
up	GO:0006509	membrane protein ectodomain proteolysis	8/785	51/20610	0.000637337	0.0201823	ENSG00000162736/ENSG00000035862/ENSG00000100345/ENSG00000102265/ENSG00000135074/ENSG00000140564/ENSG00000136634/ENSG00000100234	8
up	GO:1904062	regulation of cation transmembrane transport	27/785	359/20610	0.000646382	0.0203432	ENSG00000100985/ENSG00000180509/ENSG00000135636/ENSG00000060237/ENSG00000079805/ENSG00000058668/ENSG00000198373/ENSG00000120899/ENSG00000072062/ENSG00000187446/ENSG00000105974/ENSG00000276289/ENSG00000139890/ENSG00000254087/ENSG00000160211/ENSG00000196338/ENSG00000138411/ENSG00000088832/ENSG00000164850/ENSG00000197943/ENSG00000196730/ENSG00000131504/ENSG00000153956/ENSG00000130402/ENSG00000197535…	27
up	GO:0097191	extrinsic apoptotic signaling pathway	21/785	251/20610	0.000653211	0.0204203	ENSG00000148346/ENSG00000118503/ENSG00000165949/ENSG00000099875/ENSG00000105974/ENSG00000123689/ENSG00000019991/ENSG00000137801/ENSG00000164850/ENSG00000196730/ENSG00000067182/ENSG00000134243/ENSG00000105723/ENSG00000100234/ENSG00000115170/ENSG00000122641/ENSG00000163349/ENSG00000148841/ENSG00000116584/ENSG00000166484/ENSG00000140464	21
up	GO:0050871	positive regulation of B cell activation	10/785	77/20610	0.000662568	0.0204203	ENSG00000113916/ENSG00000185950/ENSG00000168918/ENSG00000150455/ENSG00000004468/ENSG00000167207/ENSG00000109743/ENSG00000239732/ENSG00000134215/ENSG00000254709	10
up	GO:0032479	regulation of type I interferon production	15/785	151/20610	0.000664755	0.0204203	ENSG00000197111/ENSG00000118503/ENSG00000198053/ENSG00000005339/ENSG00000150455/ENSG00000162924/ENSG00000124831/ENSG00000121060/ENSG00000173456/ENSG00000197943/ENSG00000110042/ENSG00000136634/ENSG00000239732/ENSG00000068308/ENSG00000088888	15
up	GO:0042542	response to hydrogen peroxide	15/785	151/20610	0.000664755	0.0204203	ENSG00000257017/ENSG00000148346/ENSG00000118503/ENSG00000120899/ENSG00000115884/ENSG00000198053/ENSG00000019991/ENSG00000129465/ENSG00000120129/ENSG00000136634/ENSG00000115607/ENSG00000156711/ENSG00000166484/ENSG00000109321/ENSG00000118520	15
up	GO:0071706	tumor necrosis factor superfamily cytokine production	19/785	218/20610	0.000709519	0.0216657	ENSG00000118503/ENSG00000128016/ENSG00000012223/ENSG00000149177/ENSG00000198053/ENSG00000131759/ENSG00000184988/ENSG00000150455/ENSG00000162889/ENSG00000137801/ENSG00000158869/ENSG00000167207/ENSG00000090376/ENSG00000101425/ENSG00000136634/ENSG00000120885/ENSG00000239732/ENSG00000116584/ENSG00000088888	19
up	GO:0002285	lymphocyte activation involved in immune response	18/785	202/20610	0.000749315	0.0226103	ENSG00000113916/ENSG00000168610/ENSG00000079385/ENSG00000120899/ENSG00000008438/ENSG00000196189/ENSG00000131759/ENSG00000077420/ENSG00000158869/ENSG00000166527/ENSG00000115604/ENSG00000197943/ENSG00000136634/ENSG00000018280/ENSG00000166523/ENSG00000069974/ENSG00000105639/ENSG00000160685	18
up	GO:0032495	response to muramyl dipeptide	5/785	20/20610	0.000761409	0.0226103	ENSG00000118503/ENSG00000112062/ENSG00000167207/ENSG00000091592/ENSG00000116584	5
up	GO:0045019	negative regulation of nitric oxide biosynthetic process	5/785	20/20610	0.000761409	0.0226103	ENSG00000058668/ENSG00000198053/ENSG00000105974/ENSG00000136634/ENSG00000124212	5
up	GO:1904406	negative regulation of nitric oxide metabolic process	5/785	20/20610	0.000761409	0.0226103	ENSG00000058668/ENSG00000198053/ENSG00000105974/ENSG00000136634/ENSG00000124212	5
up	GO:0032606	type I interferon production	15/785	153/20610	0.000762491	0.0226103	ENSG00000197111/ENSG00000118503/ENSG00000198053/ENSG00000005339/ENSG00000150455/ENSG00000162924/ENSG00000124831/ENSG00000121060/ENSG00000173456/ENSG00000197943/ENSG00000110042/ENSG00000136634/ENSG00000239732/ENSG00000068308/ENSG00000088888	15
up	GO:0018212	peptidyl-tyrosine modification	29/785	402/20610	0.000806898	0.0234131	ENSG00000111859/ENSG00000102010/ENSG00000168610/ENSG00000163235/ENSG00000120899/ENSG00000149177/ENSG00000105974/ENSG00000110395/ENSG00000140443/ENSG00000169902/ENSG00000254087/ENSG00000019991/ENSG00000108984/ENSG00000160691/ENSG00000155926/ENSG00000034152/ENSG00000067182/ENSG00000272398/ENSG00000109743/ENSG00000115170/ENSG00000115380/ENSG00000055332/ENSG00000153208/ENSG00000187764/ENSG00000158517…	29
up	GO:0016485	protein processing	24/785	309/20610	0.000809298	0.0234131	ENSG00000197405/ENSG00000115590/ENSG00000108582/ENSG00000105483/ENSG00000072062/ENSG00000162736/ENSG00000077984/ENSG00000203710/ENSG00000117298/ENSG00000087116/ENSG00000139178/ENSG00000100345/ENSG00000173369/ENSG00000196352/ENSG00000137801/ENSG00000198363/ENSG00000196549/ENSG00000109472/ENSG00000140564/ENSG00000244617/ENSG00000168014/ENSG00000120885/ENSG00000122861/ENSG00000055163	24
up	GO:2000106	regulation of leukocyte apoptotic process	11/785	93/20610	0.000810114	0.0234131	ENSG00000113916/ENSG00000185950/ENSG00000107099/ENSG00000254087/ENSG00000129465/ENSG00000158869/ENSG00000167207/ENSG00000136634/ENSG00000153208/ENSG00000105639/ENSG00000180871	11
up	GO:0031063	regulation of histone deacetylation	6/785	30/20610	0.000812384	0.0234131	ENSG00000113916/ENSG00000171148/ENSG00000105287/ENSG00000140044/ENSG00000164190/ENSG00000160685	6
up	GO:0038111	interleukin-7-mediated signaling pathway	6/785	30/20610	0.000812384	0.0234131	ENSG00000185950/ENSG00000168610/ENSG00000147168/ENSG00000197153/ENSG00000173757/ENSG00000105639	6
up	GO:0032480	negative regulation of type I interferon production	8/785	53/20610	0.000829758	0.0236481	ENSG00000197111/ENSG00000118503/ENSG00000198053/ENSG00000162924/ENSG00000121060/ENSG00000136634/ENSG00000068308/ENSG00000088888	8
up	GO:1901185	negative regulation of ERBB signaling pathway	8/785	53/20610	0.000829758	0.0236481	ENSG00000163235/ENSG00000149177/ENSG00000110395/ENSG00000213949/ENSG00000072135/ENSG00000127527/ENSG00000109321/ENSG00000113070	8
up	GO:0046683	response to organophosphorus	14/785	139/20610	0.000866319	0.0244323	ENSG00000180509/ENSG00000120899/ENSG00000130707/ENSG00000115884/ENSG00000084112/ENSG00000170345/ENSG00000103569/ENSG00000179094/ENSG00000120129/ENSG00000107263/ENSG00000185650/ENSG00000129596/ENSG00000109321/ENSG00000113140	14
up	GO:0002221	pattern recognition receptor signaling pathway	20/785	239/20610	0.000866799	0.0244323	ENSG00000118503/ENSG00000012223/ENSG00000187554/ENSG00000008438/ENSG00000105974/ENSG00000254087/ENSG00000150455/ENSG00000108984/ENSG00000162889/ENSG00000169896/ENSG00000152223/ENSG00000167207/ENSG00000132522/ENSG00000090376/ENSG00000136044/ENSG00000073331/ENSG00000239732/ENSG00000166523/ENSG00000143546/ENSG00000129657	20
up	GO:1903034	regulation of response to wounding	17/785	188/20610	0.000882201	0.0246279	ENSG00000118503/ENSG00000162407/ENSG00000079385/ENSG00000105974/ENSG00000100345/ENSG00000254087/ENSG00000137801/ENSG00000158869/ENSG00000183762/ENSG00000166579/ENSG00000030582/ENSG00000136634/ENSG00000183044/ENSG00000122861/ENSG00000113070/ENSG00000011422/ENSG00000103175	17
up	GO:0007163	establishment or maintenance of cell polarity	19/785	222/20610	0.00088334	0.0246279	ENSG00000132694/ENSG00000132589/ENSG00000072518/ENSG00000120899/ENSG00000143376/ENSG00000134516/ENSG00000107099/ENSG00000100345/ENSG00000177105/ENSG00000147065/ENSG00000149269/ENSG00000141376/ENSG00000215114/ENSG00000150054/ENSG00000129682/ENSG00000166579/ENSG00000166333/ENSG00000116584/ENSG00000111052	19
up	GO:0042982	amyloid precursor protein metabolic process	10/785	80/20610	0.000897872	0.0248977	ENSG00000132589/ENSG00000162736/ENSG00000254087/ENSG00000160179/ENSG00000137642/ENSG00000123119/ENSG00000088832/ENSG00000105723/ENSG00000120885/ENSG00000087085	10
up	GO:0061572	actin filament bundle organization	16/785	172/20610	0.000914169	0.0252134	ENSG00000111859/ENSG00000089159/ENSG00000112137/ENSG00000120899/ENSG00000131626/ENSG00000049540/ENSG00000149269/ENSG00000159840/ENSG00000015285/ENSG00000183688/ENSG00000174705/ENSG00000186635/ENSG00000087274/ENSG00000130402/ENSG00000072110/ENSG00000135723	16
up	GO:2000107	negative regulation of leukocyte apoptotic process	8/785	54/20610	0.00094207	0.0258439	ENSG00000113916/ENSG00000185950/ENSG00000107099/ENSG00000158869/ENSG00000167207/ENSG00000153208/ENSG00000105639/ENSG00000180871	8
up	GO:0050853	B cell receptor signaling pathway	9/785	67/20610	0.000952707	0.0258837	ENSG00000102010/ENSG00000235568/ENSG00000254087/ENSG00000166501/ENSG00000004468/ENSG00000197943/ENSG00000132522/ENSG00000134215/ENSG00000254709	9
up	GO:0017145	stem cell division	7/785	42/20610	0.000953609	0.0258837	ENSG00000185862/ENSG00000129682/ENSG00000106948/ENSG00000109906/ENSG00000133961/ENSG00000116584/ENSG00000124151	7
up	GO:0032891	negative regulation of organic acid transport	5/785	21/20610	0.000968266	0.0260063	ENSG00000185950/ENSG00000137801/ENSG00000186115/ENSG00000183044/ENSG00000153246	5
up	GO:0035743	CD4-positive, alpha-beta T cell cytokine production	5/785	21/20610	0.000968266	0.0260063	ENSG00000115594/ENSG00000196352/ENSG00000115604/ENSG00000115607/ENSG00000118520	5
up	GO:0050869	negative regulation of B cell activation	6/785	31/20610	0.000975266	0.0260579	ENSG00000113916/ENSG00000118503/ENSG00000168918/ENSG00000254087/ENSG00000136634/ENSG00000122641	6
up	GO:0060759	regulation of response to cytokine stimulus	19/785	224/20610	0.000983159	0.0261327	ENSG00000118503/ENSG00000115594/ENSG00000115590/ENSG00000105483/ENSG00000105974/ENSG00000204310/ENSG00000033800/ENSG00000117115/ENSG00000160710/ENSG00000158480/ENSG00000067182/ENSG00000132522/ENSG00000090376/ENSG00000272398/ENSG00000163349/ENSG00000166484/ENSG00000118520/ENSG00000136689/ENSG00000088888	19
up	GO:0007034	vacuolar transport	15/785	157/20610	0.000994892	0.0263082	ENSG00000139722/ENSG00000143376/ENSG00000105339/ENSG00000197081/ENSG00000051009/ENSG00000048707/ENSG00000137642/ENSG00000152223/ENSG00000151532/ENSG00000163840/ENSG00000137177/ENSG00000102858/ENSG00000030582/ENSG00000134243/ENSG00000120885	15
up	GO:0070661	leukocyte proliferation	27/785	370/20610	0.00101588	0.0267254	ENSG00000113916/ENSG00000185950/ENSG00000118503/ENSG00000102034/ENSG00000162736/ENSG00000168918/ENSG00000134516/ENSG00000107099/ENSG00000106348/ENSG00000128340/ENSG00000254087/ENSG00000131042/ENSG00000129465/ENSG00000150455/ENSG00000147065/ENSG00000004468/ENSG00000196352/ENSG00000272398/ENSG00000136634/ENSG00000109743/ENSG00000120885/ENSG00000018280/ENSG00000239732/ENSG00000134215/ENSG00000118520…	27
up	GO:0043903	regulation of symbiosis, encompassing mutualism through parasitism	22/785	278/20610	0.00102947	0.0269449	ENSG00000139722/ENSG00000128016/ENSG00000165949/ENSG00000012223/ENSG00000185591/ENSG00000105974/ENSG00000197081/ENSG00000185201/ENSG00000128383/ENSG00000244509/ENSG00000142089/ENSG00000090061/ENSG00000096063/ENSG00000160710/ENSG00000179262/ENSG00000121060/ENSG00000185885/ENSG00000055332/ENSG00000118520/ENSG00000174718/ENSG00000140464/ENSG00000088888	22
up	GO:0006911	phagocytosis, engulfment	8/785	55/20610	0.00106623	0.0277653	ENSG00000155849/ENSG00000100345/ENSG00000137801/ENSG00000158869/ENSG00000169896/ENSG00000165029/ENSG00000136044/ENSG00000254709	8
up	GO:0030890	positive regulation of B cell proliferation	7/785	43/20610	0.00110214	0.0283737	ENSG00000113916/ENSG00000185950/ENSG00000150455/ENSG00000004468/ENSG00000109743/ENSG00000239732/ENSG00000134215	7
up	GO:0032872	regulation of stress-activated MAPK cascade	21/785	262/20610	0.00112966	0.0283737	ENSG00000178607/ENSG00000064393/ENSG00000120899/ENSG00000198909/ENSG00000198053/ENSG00000140443/ENSG00000019991/ENSG00000150455/ENSG00000071054/ENSG00000179094/ENSG00000149269/ENSG00000172985/ENSG00000120129/ENSG00000107263/ENSG00000167207/ENSG00000132522/ENSG00000055332/ENSG00000239732/ENSG00000158517/ENSG00000081913/ENSG00000136689	21
up	GO:0071219	cellular response to molecule of bacterial origin	21/785	262/20610	0.00112966	0.0283737	ENSG00000148346/ENSG00000118503/ENSG00000128016/ENSG00000012223/ENSG00000105483/ENSG00000130707/ENSG00000198053/ENSG00000173334/ENSG00000112062/ENSG00000131759/ENSG00000254087/ENSG00000131042/ENSG00000150455/ENSG00000196352/ENSG00000167207/ENSG00000165029/ENSG00000101425/ENSG00000136634/ENSG00000118520/ENSG00000260314/ENSG00000136689	21
up	GO:0022898	regulation of transmembrane transporter activity	22/785	280/20610	0.00112977	0.0283737	ENSG00000100985/ENSG00000075624/ENSG00000180509/ENSG00000135636/ENSG00000060237/ENSG00000079805/ENSG00000198373/ENSG00000120899/ENSG00000072062/ENSG00000187446/ENSG00000105974/ENSG00000276289/ENSG00000139890/ENSG00000196338/ENSG00000138411/ENSG00000088832/ENSG00000197943/ENSG00000196730/ENSG00000153956/ENSG00000130402/ENSG00000197535/ENSG00000239732	22
up	GO:0051549	positive regulation of keratinocyte migration	4/785	13/20610	0.00113384	0.0283737	ENSG00000100985/ENSG00000144711/ENSG00000071054/ENSG00000113070	4
up	GO:0060368	regulation of Fc receptor mediated stimulatory signaling pathway	4/785	13/20610	0.00113384	0.0283737	ENSG00000149177/ENSG00000254087/ENSG00000107263/ENSG00000136044	4
up	GO:1902563	regulation of neutrophil activation	4/785	13/20610	0.00113384	0.0283737	ENSG00000133246/ENSG00000159842/ENSG00000169896/ENSG00000030582	4
up	GO:1902947	regulation of tau-protein kinase activity	4/785	13/20610	0.00113384	0.0283737	ENSG00000197405/ENSG00000019991/ENSG00000137642/ENSG00000120885	4
up	GO:0007162	negative regulation of cell adhesion	25/785	336/20610	0.00117233	0.0287618	ENSG00000113916/ENSG00000060237/ENSG00000167080/ENSG00000079385/ENSG00000130707/ENSG00000131042/ENSG00000071054/ENSG00000179820/ENSG00000004399/ENSG00000137801/ENSG00000141376/ENSG00000120129/ENSG00000141522/ENSG00000136040/ENSG00000106948/ENSG00000130402/ENSG00000136634/ENSG00000183044/ENSG00000197971/ENSG00000187764/ENSG00000166484/ENSG00000118520/ENSG00000136689/ENSG00000105639/ENSG00000160685	25
up	GO:0001959	regulation of cytokine-mediated signaling pathway	18/785	210/20610	0.00117265	0.0287618	ENSG00000118503/ENSG00000115594/ENSG00000115590/ENSG00000105483/ENSG00000105974/ENSG00000204310/ENSG00000033800/ENSG00000117115/ENSG00000160710/ENSG00000158480/ENSG00000067182/ENSG00000132522/ENSG00000090376/ENSG00000272398/ENSG00000163349/ENSG00000118520/ENSG00000136689/ENSG00000088888	18
up	GO:0032680	regulation of tumor necrosis factor production	18/785	210/20610	0.00117265	0.0287618	ENSG00000118503/ENSG00000128016/ENSG00000012223/ENSG00000149177/ENSG00000198053/ENSG00000131759/ENSG00000150455/ENSG00000162889/ENSG00000137801/ENSG00000158869/ENSG00000167207/ENSG00000090376/ENSG00000101425/ENSG00000136634/ENSG00000120885/ENSG00000239732/ENSG00000116584/ENSG00000088888	18
up	GO:0002573	myeloid leukocyte differentiation	20/785	245/20610	0.00117498	0.0287618	ENSG00000100985/ENSG00000185862/ENSG00000079385/ENSG00000012223/ENSG00000033327/ENSG00000168918/ENSG00000173334/ENSG00000100345/ENSG00000112062/ENSG00000204103/ENSG00000131759/ENSG00000254087/ENSG00000170345/ENSG00000131788/ENSG00000158869/ENSG00000204577/ENSG00000100296/ENSG00000185650/ENSG00000122641/ENSG00000107957	20
up	GO:1903900	regulation of viral life cycle	17/785	193/20610	0.00117954	0.0287618	ENSG00000139722/ENSG00000165949/ENSG00000012223/ENSG00000185201/ENSG00000128383/ENSG00000244509/ENSG00000142089/ENSG00000090061/ENSG00000096063/ENSG00000160710/ENSG00000179262/ENSG00000121060/ENSG00000185885/ENSG00000055332/ENSG00000174718/ENSG00000140464/ENSG00000088888	17
up	GO:0048872	homeostasis of number of cells	22/785	281/20610	0.00118299	0.0287618	ENSG00000113916/ENSG00000118503/ENSG00000168610/ENSG00000064393/ENSG00000128016/ENSG00000162736/ENSG00000168918/ENSG00000112062/ENSG00000204103/ENSG00000254087/ENSG00000129465/ENSG00000160211/ENSG00000158869/ENSG00000160710/ENSG00000185811/ENSG00000087274/ENSG00000185650/ENSG00000173757/ENSG00000122641/ENSG00000153208/ENSG00000105639/ENSG00000180871	22
up	GO:1903901	negative regulation of viral life cycle	13/785	128/20610	0.00121087	0.0292413	ENSG00000012223/ENSG00000185201/ENSG00000128383/ENSG00000244509/ENSG00000142089/ENSG00000090061/ENSG00000096063/ENSG00000121060/ENSG00000185885/ENSG00000055332/ENSG00000174718/ENSG00000140464/ENSG00000088888	13
up	GO:0090312	positive regulation of protein deacetylation	5/785	22/20610	0.00121411	0.0292413	ENSG00000113916/ENSG00000105287/ENSG00000140044/ENSG00000164190/ENSG00000160685	5
up	GO:0018209	peptidyl-serine modification	25/785	337/20610	0.00122193	0.0292921	ENSG00000072518/ENSG00000060237/ENSG00000058668/ENSG00000178607/ENSG00000064393/ENSG00000099875/ENSG00000072062/ENSG00000105974/ENSG00000099308/ENSG00000119408/ENSG00000112062/ENSG00000105287/ENSG00000019991/ENSG00000166501/ENSG00000150457/ENSG00000162889/ENSG00000149269/ENSG00000145632/ENSG00000067992/ENSG00000079277/ENSG00000105723/ENSG00000166333/ENSG00000156711/ENSG00000163349/ENSG00000166484	25
up	GO:0045778	positive regulation of ossification	11/785	98/20610	0.00125452	0.0299335	ENSG00000012223/ENSG00000196923/ENSG00000124813/ENSG00000019991/ENSG00000221869/ENSG00000133116/ENSG00000164190/ENSG00000109906/ENSG00000185885/ENSG00000166333/ENSG00000115170	11
up	GO:0043407	negative regulation of MAP kinase activity	10/785	84/20610	0.00131415	0.0310686	ENSG00000149177/ENSG00000168939/ENSG00000105974/ENSG00000254087/ENSG00000137642/ENSG00000120129/ENSG00000184545/ENSG00000132522/ENSG00000090376/ENSG00000177628	10
up	GO:0031960	response to corticosteroid	16/785	178/20610	0.00131491	0.0310686	ENSG00000128016/ENSG00000162551/ENSG00000130707/ENSG00000115884/ENSG00000170776/ENSG00000170345/ENSG00000120129/ENSG00000164850/ENSG00000177628/ENSG00000136634/ENSG00000185650/ENSG00000129596/ENSG00000109321/ENSG00000118520/ENSG00000136689/ENSG00000113140	16
up	GO:0050728	negative regulation of inflammatory response	17/785	195/20610	0.00132027	0.0310686	ENSG00000118503/ENSG00000115590/ENSG00000077984/ENSG00000008438/ENSG00000198053/ENSG00000159842/ENSG00000019991/ENSG00000164850/ENSG00000030582/ENSG00000067182/ENSG00000132522/ENSG00000177628/ENSG00000136044/ENSG00000136634/ENSG00000166484/ENSG00000124212/ENSG00000103175	17
up	GO:0051384	response to glucocorticoid	15/785	162/20610	0.00136702	0.0318185	ENSG00000128016/ENSG00000162551/ENSG00000130707/ENSG00000115884/ENSG00000170776/ENSG00000170345/ENSG00000120129/ENSG00000177628/ENSG00000136634/ENSG00000185650/ENSG00000129596/ENSG00000109321/ENSG00000118520/ENSG00000136689/ENSG00000113140	15
up	GO:0071353	cellular response to interleukin-4	6/785	33/20610	0.00137519	0.0318185	ENSG00000165030/ENSG00000147168/ENSG00000118520/ENSG00000260314/ENSG00000105639/ENSG00000140464	6
up	GO:0048167	regulation of synaptic plasticity	18/785	213/20610	0.00137694	0.0318185	ENSG00000148730/ENSG00000120899/ENSG00000113749/ENSG00000162736/ENSG00000197555/ENSG00000084112/ENSG00000131759/ENSG00000131042/ENSG00000175471/ENSG00000004468/ENSG00000145632/ENSG00000196549/ENSG00000121297/ENSG00000107864/ENSG00000196338/ENSG00000166963/ENSG00000166900/ENSG00000197283	18
up	GO:1903555	regulation of tumor necrosis factor superfamily cytokine production	18/785	213/20610	0.00137694	0.0318185	ENSG00000118503/ENSG00000128016/ENSG00000012223/ENSG00000149177/ENSG00000198053/ENSG00000131759/ENSG00000150455/ENSG00000162889/ENSG00000137801/ENSG00000158869/ENSG00000167207/ENSG00000090376/ENSG00000101425/ENSG00000136634/ENSG00000120885/ENSG00000239732/ENSG00000116584/ENSG00000088888	18
up	GO:0048525	negative regulation of viral process	14/785	146/20610	0.00139719	0.0321417	ENSG00000128016/ENSG00000012223/ENSG00000185201/ENSG00000128383/ENSG00000244509/ENSG00000142089/ENSG00000090061/ENSG00000096063/ENSG00000121060/ENSG00000185885/ENSG00000055332/ENSG00000174718/ENSG00000140464/ENSG00000088888	14
up	GO:0010769	regulation of cell morphogenesis involved in differentiation	24/785	322/20610	0.00142268	0.0325784	ENSG00000111859/ENSG00000072518/ENSG00000079805/ENSG00000214655/ENSG00000172661/ENSG00000197555/ENSG00000147459/ENSG00000196189/ENSG00000179820/ENSG00000004399/ENSG00000149269/ENSG00000126861/ENSG00000196338/ENSG00000141522/ENSG00000257923/ENSG00000136040/ENSG00000138411/ENSG00000129682/ENSG00000166579/ENSG00000130402/ENSG00000166333/ENSG00000124126/ENSG00000187764/ENSG00000197283	24
up	GO:0000302	response to reactive oxygen species	20/785	249/20610	0.00142888	0.0325784	ENSG00000100985/ENSG00000089159/ENSG00000257017/ENSG00000148346/ENSG00000118503/ENSG00000079805/ENSG00000120899/ENSG00000115884/ENSG00000198053/ENSG00000019991/ENSG00000129465/ENSG00000170345/ENSG00000120129/ENSG00000136634/ENSG00000115607/ENSG00000156711/ENSG00000158517/ENSG00000166484/ENSG00000109321/ENSG00000118520	20
up	GO:0071887	leukocyte apoptotic process	12/785	115/20610	0.00145925	0.0328671	ENSG00000113916/ENSG00000185950/ENSG00000107099/ENSG00000254087/ENSG00000129465/ENSG00000158869/ENSG00000167207/ENSG00000056972/ENSG00000136634/ENSG00000153208/ENSG00000105639/ENSG00000180871	12
up	GO:1903510	mucopolysaccharide metabolic process	12/785	115/20610	0.00145925	0.0328671	ENSG00000010404/ENSG00000086062/ENSG00000141367/ENSG00000187446/ENSG00000033100/ENSG00000019991/ENSG00000070614/ENSG00000141012/ENSG00000133800/ENSG00000158470/ENSG00000008513/ENSG00000103489	12
up	GO:0045862	positive regulation of proteolysis	29/785	418/20610	0.00146961	0.0328671	ENSG00000112977/ENSG00000168610/ENSG00000120899/ENSG00000105483/ENSG00000203710/ENSG00000105974/ENSG00000173334/ENSG00000100345/ENSG00000112062/ENSG00000142552/ENSG00000254087/ENSG00000188021/ENSG00000033800/ENSG00000127946/ENSG00000145632/ENSG00000198363/ENSG00000179262/ENSG00000140564/ENSG00000164850/ENSG00000196730/ENSG00000030582/ENSG00000177628/ENSG00000105723/ENSG00000120885/ENSG00000197971…	29
up	GO:0018108	peptidyl-tyrosine phosphorylation	28/785	399/20610	0.00148751	0.0328671	ENSG00000111859/ENSG00000102010/ENSG00000168610/ENSG00000163235/ENSG00000120899/ENSG00000149177/ENSG00000105974/ENSG00000110395/ENSG00000140443/ENSG00000254087/ENSG00000019991/ENSG00000108984/ENSG00000160691/ENSG00000155926/ENSG00000034152/ENSG00000067182/ENSG00000272398/ENSG00000109743/ENSG00000115170/ENSG00000115380/ENSG00000055332/ENSG00000153208/ENSG00000187764/ENSG00000158517/ENSG00000116584…	28
up	GO:0031348	negative regulation of defense response	25/785	342/20610	0.00149802	0.0328671	ENSG00000197111/ENSG00000118503/ENSG00000115590/ENSG00000079385/ENSG00000077984/ENSG00000203710/ENSG00000008438/ENSG00000198053/ENSG00000159842/ENSG00000019991/ENSG00000160710/ENSG00000173456/ENSG00000164850/ENSG00000030582/ENSG00000067182/ENSG00000132522/ENSG00000090376/ENSG00000177628/ENSG00000136044/ENSG00000136634/ENSG00000166484/ENSG00000118520/ENSG00000124212/ENSG00000129657/ENSG00000103175	25
up	GO:0046651	lymphocyte proliferation	25/785	342/20610	0.00149802	0.0328671	ENSG00000113916/ENSG00000185950/ENSG00000102034/ENSG00000162736/ENSG00000168918/ENSG00000134516/ENSG00000107099/ENSG00000106348/ENSG00000128340/ENSG00000254087/ENSG00000131042/ENSG00000129465/ENSG00000150455/ENSG00000147065/ENSG00000004468/ENSG00000196352/ENSG00000272398/ENSG00000136634/ENSG00000109743/ENSG00000018280/ENSG00000239732/ENSG00000134215/ENSG00000118520/ENSG00000105639/ENSG00000160685	25
up	GO:0051604	protein maturation	27/785	380/20610	0.00149896	0.0328671	ENSG00000197405/ENSG00000115590/ENSG00000108582/ENSG00000105483/ENSG00000072062/ENSG00000162736/ENSG00000077984/ENSG00000203710/ENSG00000117298/ENSG00000087116/ENSG00000139178/ENSG00000005339/ENSG00000100345/ENSG00000173369/ENSG00000196352/ENSG00000137801/ENSG00000137642/ENSG00000198363/ENSG00000196549/ENSG00000109472/ENSG00000088832/ENSG00000140564/ENSG00000244617/ENSG00000168014/ENSG00000120885…	27
up	GO:0045444	fat cell differentiation	20/785	250/20610	0.0014992	0.0328671	ENSG00000135636/ENSG00000128016/ENSG00000163083/ENSG00000112062/ENSG00000033800/ENSG00000170323/ENSG00000161642/ENSG00000140044/ENSG00000221869/ENSG00000164850/ENSG00000164190/ENSG00000101493/ENSG00000174705/ENSG00000132522/ENSG00000134243/ENSG00000109906/ENSG00000127954/ENSG00000185650/ENSG00000148671/ENSG00000160685	20
up	GO:0050920	regulation of chemotaxis	20/785	250/20610	0.0014992	0.0328671	ENSG00000135636/ENSG00000197405/ENSG00000060237/ENSG00000214655/ENSG00000120899/ENSG00000213654/ENSG00000196189/ENSG00000112062/ENSG00000105287/ENSG00000128340/ENSG00000254087/ENSG00000150455/ENSG00000137801/ENSG00000117115/ENSG00000120129/ENSG00000035664/ENSG00000109743/ENSG00000166900/ENSG00000187764/ENSG00000180871	20
up	GO:0043300	regulation of leukocyte degranulation	8/785	58/20610	0.00151877	0.0331545	ENSG00000079385/ENSG00000133246/ENSG00000033327/ENSG00000159842/ENSG00000128340/ENSG00000254087/ENSG00000158869/ENSG00000169896	8
up	GO:0032486	Rap protein signal transduction	4/785	14/20610	0.00153981	0.0333301	ENSG00000110395/ENSG00000035862/ENSG00000145632/ENSG00000107263	4
up	GO:0060397	JAK-STAT cascade involved in growth hormone signaling pathway	4/785	14/20610	0.00153981	0.0333301	ENSG00000168610/ENSG00000254087/ENSG00000173757/ENSG00000105639	4
up	GO:0032943	mononuclear cell proliferation	25/785	344/20610	0.00162261	0.0349747	ENSG00000113916/ENSG00000185950/ENSG00000102034/ENSG00000162736/ENSG00000168918/ENSG00000134516/ENSG00000107099/ENSG00000106348/ENSG00000128340/ENSG00000254087/ENSG00000131042/ENSG00000129465/ENSG00000150455/ENSG00000147065/ENSG00000004468/ENSG00000196352/ENSG00000272398/ENSG00000136634/ENSG00000109743/ENSG00000018280/ENSG00000239732/ENSG00000134215/ENSG00000118520/ENSG00000105639/ENSG00000160685	25
up	GO:0034113	heterotypic cell-cell adhesion	10/785	87/20610	0.00171976	0.0367599	ENSG00000060237/ENSG00000198053/ENSG00000131042/ENSG00000179820/ENSG00000136634/ENSG00000197971/ENSG00000086548/ENSG00000166484/ENSG00000140678/ENSG00000136689	10
up	GO:0060761	negative regulation of response to cytokine stimulus	10/785	87/20610	0.00171976	0.0367599	ENSG00000115590/ENSG00000105483/ENSG00000105974/ENSG00000117115/ENSG00000160710/ENSG00000132522/ENSG00000090376/ENSG00000166484/ENSG00000118520/ENSG00000136689	10
up	GO:2001057	reactive nitrogen species metabolic process	11/785	102/20610	0.00173964	0.0370305	ENSG00000079805/ENSG00000058668/ENSG00000120899/ENSG00000186205/ENSG00000130707/ENSG00000198053/ENSG00000105974/ENSG00000184988/ENSG00000136634/ENSG00000120885/ENSG00000124212	11
up	GO:0031330	negative regulation of cellular catabolic process	22/785	290/20610	0.00176696	0.0374566	ENSG00000257017/ENSG00000145016/ENSG00000058668/ENSG00000112977/ENSG00000168610/ENSG00000064393/ENSG00000128016/ENSG00000035862/ENSG00000102265/ENSG00000112062/ENSG00000019991/ENSG00000150455/ENSG00000162889/ENSG00000137642/ENSG00000166963/ENSG00000140564/ENSG00000176994/ENSG00000105723/ENSG00000136634/ENSG00000100234/ENSG00000018280/ENSG00000140464	22
up	GO:0032412	regulation of ion transmembrane transporter activity	21/785	272/20610	0.00179588	0.0379131	ENSG00000100985/ENSG00000180509/ENSG00000135636/ENSG00000060237/ENSG00000079805/ENSG00000198373/ENSG00000120899/ENSG00000072062/ENSG00000187446/ENSG00000105974/ENSG00000276289/ENSG00000139890/ENSG00000196338/ENSG00000138411/ENSG00000088832/ENSG00000197943/ENSG00000196730/ENSG00000153956/ENSG00000130402/ENSG00000197535/ENSG00000239732	21
up	GO:0071222	cellular response to lipopolysaccharide	20/785	254/20610	0.00181071	0.0380595	ENSG00000148346/ENSG00000118503/ENSG00000128016/ENSG00000012223/ENSG00000105483/ENSG00000130707/ENSG00000198053/ENSG00000173334/ENSG00000112062/ENSG00000131759/ENSG00000254087/ENSG00000131042/ENSG00000196352/ENSG00000167207/ENSG00000165029/ENSG00000101425/ENSG00000136634/ENSG00000118520/ENSG00000260314/ENSG00000136689	20
up	GO:0007041	lysosomal transport	12/785	118/20610	0.00182101	0.0380595	ENSG00000143376/ENSG00000105339/ENSG00000197081/ENSG00000051009/ENSG00000137642/ENSG00000152223/ENSG00000163840/ENSG00000137177/ENSG00000102858/ENSG00000030582/ENSG00000134243/ENSG00000120885	12
up	GO:0034143	regulation of toll-like receptor 4 signaling pathway	5/785	24/20610	0.00183991	0.0380595	ENSG00000118503/ENSG00000012223/ENSG00000254087/ENSG00000150455/ENSG00000136044	5
up	GO:0035357	peroxisome proliferator activated receptor signaling pathway	5/785	24/20610	0.00183991	0.0380595	ENSG00000067992/ENSG00000132522/ENSG00000130402/ENSG00000179593/ENSG00000124212	5
up	GO:0060396	growth hormone receptor signaling pathway	5/785	24/20610	0.00183991	0.0380595	ENSG00000089159/ENSG00000168610/ENSG00000254087/ENSG00000173757/ENSG00000105639	5
up	GO:0034114	regulation of heterotypic cell-cell adhesion	7/785	47/20610	0.00188596	0.0386117	ENSG00000060237/ENSG00000179820/ENSG00000136634/ENSG00000197971/ENSG00000086548/ENSG00000166484/ENSG00000136689	7
up	GO:0090311	regulation of protein deacetylation	7/785	47/20610	0.00188596	0.0386117	ENSG00000113916/ENSG00000171148/ENSG00000105287/ENSG00000140044/ENSG00000164190/ENSG00000073910/ENSG00000160685	7
up	GO:0070670	response to interleukin-4	6/785	35/20610	0.00188936	0.0386117	ENSG00000165030/ENSG00000147168/ENSG00000118520/ENSG00000260314/ENSG00000105639/ENSG00000140464	6
up	GO:0042987	amyloid precursor protein catabolic process	8/785	60/20610	0.00189671	0.0386117	ENSG00000132589/ENSG00000162736/ENSG00000254087/ENSG00000160179/ENSG00000137642/ENSG00000088832/ENSG00000105723/ENSG00000120885	8
up	GO:0031331	positive regulation of cellular catabolic process	28/785	406/20610	0.00191756	0.0388533	ENSG00000185950/ENSG00000118503/ENSG00000128016/ENSG00000120899/ENSG00000105974/ENSG00000173334/ENSG00000100226/ENSG00000170525/ENSG00000123836/ENSG00000188021/ENSG00000147065/ENSG00000033800/ENSG00000048707/ENSG00000145632/ENSG00000107864/ENSG00000179262/ENSG00000164938/ENSG00000163840/ENSG00000169084/ENSG00000100596/ENSG00000116299/ENSG00000140564/ENSG00000196730/ENSG00000177628/ENSG00000176994…	28
up	GO:0008286	insulin receptor signaling pathway	14/785	151/20610	0.00192373	0.0388533	ENSG00000148730/ENSG00000185950/ENSG00000140443/ENSG00000166501/ENSG00000160691/ENSG00000149269/ENSG00000137642/ENSG00000106070/ENSG00000133116/ENSG00000166579/ENSG00000105723/ENSG00000185883/ENSG00000103994/ENSG00000160685	14
up	GO:0006826	iron ion transport	9/785	74/20610	0.00194534	0.0391358	ENSG00000167996/ENSG00000079805/ENSG00000141367/ENSG00000175220/ENSG00000089472/ENSG00000127954/ENSG00000018280/ENSG00000110400/ENSG00000185883	9
up	GO:0051017	actin filament bundle assembly	15/785	168/20610	0.00196133	0.0391504	ENSG00000111859/ENSG00000089159/ENSG00000112137/ENSG00000120899/ENSG00000131626/ENSG00000049540/ENSG00000149269/ENSG00000159840/ENSG00000015285/ENSG00000174705/ENSG00000186635/ENSG00000087274/ENSG00000130402/ENSG00000072110/ENSG00000135723	15
up	GO:1990845	adaptive thermogenesis	15/785	168/20610	0.00196133	0.0391504	ENSG00000148346/ENSG00000105974/ENSG00000140332/ENSG00000140443/ENSG00000123689/ENSG00000108984/ENSG00000137642/ENSG00000170323/ENSG00000106070/ENSG00000115604/ENSG00000151726/ENSG00000101493/ENSG00000136044/ENSG00000160685/ENSG00000087085	15
up	GO:0009895	negative regulation of catabolic process	25/785	349/20610	0.00197364	0.0392432	ENSG00000135636/ENSG00000257017/ENSG00000145016/ENSG00000058668/ENSG00000112977/ENSG00000168610/ENSG00000064393/ENSG00000128016/ENSG00000035862/ENSG00000102265/ENSG00000112062/ENSG00000019991/ENSG00000150455/ENSG00000162889/ENSG00000137642/ENSG00000135439/ENSG00000166963/ENSG00000140564/ENSG00000090376/ENSG00000176994/ENSG00000105723/ENSG00000136634/ENSG00000100234/ENSG00000018280/ENSG00000140464	25
up	GO:0002690	positive regulation of leukocyte chemotaxis	11/785	104/20610	0.00203414	0.0398829	ENSG00000135636/ENSG00000197405/ENSG00000060237/ENSG00000120899/ENSG00000213654/ENSG00000112062/ENSG00000128340/ENSG00000150455/ENSG00000137801/ENSG00000035664/ENSG00000180871	11
up	GO:0036445	neuronal stem cell division	4/785	15/20610	0.00203691	0.0398829	ENSG00000129682/ENSG00000106948/ENSG00000133961/ENSG00000116584	4
up	GO:0055057	neuroblast division	4/785	15/20610	0.00203691	0.0398829	ENSG00000129682/ENSG00000106948/ENSG00000133961/ENSG00000116584	4
up	GO:1905049	negative regulation of metallopeptidase activity	4/785	15/20610	0.00203691	0.0398829	ENSG00000035862/ENSG00000102265/ENSG00000137642/ENSG00000100234	4
up	GO:0030183	B cell differentiation	13/785	136/20610	0.00209839	0.040877	ENSG00000182885/ENSG00000113916/ENSG00000235568/ENSG00000120899/ENSG00000149177/ENSG00000168918/ENSG00000197943/ENSG00000132522/ENSG00000136634/ENSG00000185650/ENSG00000122641/ENSG00000239732/ENSG00000105639	13
up	GO:0008333	endosome to lysosome transport	8/785	61/20610	0.00211158	0.040877	ENSG00000143376/ENSG00000105339/ENSG00000051009/ENSG00000152223/ENSG00000163840/ENSG00000137177/ENSG00000102858/ENSG00000134243	8
up	GO:1900015	regulation of cytokine production involved in inflammatory response	8/785	61/20610	0.00211158	0.040877	ENSG00000115590/ENSG00000213654/ENSG00000177663/ENSG00000198053/ENSG00000112062/ENSG00000179094/ENSG00000167207/ENSG00000136044	8
up	GO:0042059	negative regulation of epidermal growth factor receptor signaling pathway	7/785	48/20610	0.00213666	0.0411804	ENSG00000163235/ENSG00000149177/ENSG00000110395/ENSG00000213949/ENSG00000127527/ENSG00000109321/ENSG00000113070	7
up	GO:0051607	defense response to virus	21/785	276/20610	0.00214331	0.0411804	ENSG00000197111/ENSG00000118503/ENSG00000165949/ENSG00000168310/ENSG00000185201/ENSG00000128383/ENSG00000244509/ENSG00000142089/ENSG00000160710/ENSG00000121060/ENSG00000173456/ENSG00000163840/ENSG00000183486/ENSG00000056972/ENSG00000185885/ENSG00000055332/ENSG00000239732/ENSG00000084693/ENSG00000140464/ENSG00000088888/ENSG00000129657	21
up	GO:0032409	regulation of transporter activity	22/785	295/20610	0.0021866	0.0418555	ENSG00000100985/ENSG00000075624/ENSG00000180509/ENSG00000135636/ENSG00000060237/ENSG00000079805/ENSG00000198373/ENSG00000120899/ENSG00000072062/ENSG00000187446/ENSG00000105974/ENSG00000276289/ENSG00000139890/ENSG00000196338/ENSG00000138411/ENSG00000088832/ENSG00000197943/ENSG00000196730/ENSG00000153956/ENSG00000130402/ENSG00000197535/ENSG00000239732	22
up	GO:0032970	regulation of actin filament-based process	28/785	410/20610	0.00220828	0.0421133	ENSG00000064666/ENSG00000089159/ENSG00000120899/ENSG00000172661/ENSG00000131626/ENSG00000170776/ENSG00000049540/ENSG00000105974/ENSG00000100345/ENSG00000177105/ENSG00000179820/ENSG00000149269/ENSG00000141376/ENSG00000015285/ENSG00000141522/ENSG00000163171/ENSG00000248905/ENSG00000070610/ENSG00000129682/ENSG00000174705/ENSG00000186635/ENSG00000087274/ENSG00000166333/ENSG00000109743/ENSG00000124126…	28
up	GO:0071378	cellular response to growth hormone stimulus	5/785	25/20610	0.00222864	0.0423442	ENSG00000089159/ENSG00000168610/ENSG00000254087/ENSG00000173757/ENSG00000105639	5
up	GO:0014074	response to purine-containing compound	14/785	154/20610	0.002312	0.0437659	ENSG00000180509/ENSG00000120899/ENSG00000130707/ENSG00000115884/ENSG00000084112/ENSG00000170345/ENSG00000103569/ENSG00000179094/ENSG00000120129/ENSG00000107263/ENSG00000185650/ENSG00000129596/ENSG00000109321/ENSG00000113140	14
up	GO:0030038	contractile actin filament bundle assembly	11/785	106/20610	0.00236792	0.0444961	ENSG00000089159/ENSG00000112137/ENSG00000120899/ENSG00000131626/ENSG00000049540/ENSG00000149269/ENSG00000159840/ENSG00000015285/ENSG00000174705/ENSG00000186635/ENSG00000135723	11
up	GO:0043149	stress fiber assembly	11/785	106/20610	0.00236792	0.0444961	ENSG00000089159/ENSG00000112137/ENSG00000120899/ENSG00000131626/ENSG00000049540/ENSG00000149269/ENSG00000159840/ENSG00000015285/ENSG00000174705/ENSG00000186635/ENSG00000135723	11
up	GO:0002695	negative regulation of leukocyte activation	18/785	224/20610	0.00240323	0.0449948	ENSG00000113916/ENSG00000118503/ENSG00000079385/ENSG00000077984/ENSG00000008438/ENSG00000168918/ENSG00000159842/ENSG00000254087/ENSG00000131042/ENSG00000164850/ENSG00000030582/ENSG00000101425/ENSG00000136634/ENSG00000122641/ENSG00000153208/ENSG00000118520/ENSG00000105639/ENSG00000160685	18
up	GO:0009615	response to virus	26/785	374/20610	0.00245139	0.0457296	ENSG00000197111/ENSG00000148346/ENSG00000118503/ENSG00000165949/ENSG00000168310/ENSG00000112062/ENSG00000185201/ENSG00000128383/ENSG00000244509/ENSG00000142089/ENSG00000160710/ENSG00000121060/ENSG00000173456/ENSG00000163840/ENSG00000183486/ENSG00000056972/ENSG00000105323/ENSG00000090376/ENSG00000185885/ENSG00000120885/ENSG00000055332/ENSG00000239732/ENSG00000084693/ENSG00000140464/ENSG00000088888…	26
up	GO:0016570	histone modification	32/785	493/20610	0.00248843	0.0461826	ENSG00000089902/ENSG00000113916/ENSG00000187605/ENSG00000159339/ENSG00000167548/ENSG00000163635/ENSG00000171148/ENSG00000005339/ENSG00000165097/ENSG00000105287/ENSG00000101849/ENSG00000127511/ENSG00000139718/ENSG00000166501/ENSG00000076108/ENSG00000179094/ENSG00000117115/ENSG00000197724/ENSG00000168137/ENSG00000148411/ENSG00000124422/ENSG00000168769/ENSG00000163840/ENSG00000140044/ENSG00000164190…	32
up	GO:1990778	protein localization to cell periphery	24/785	336/20610	0.00249368	0.0461826	ENSG00000075624/ENSG00000132589/ENSG00000141367/ENSG00000054523/ENSG00000082074/ENSG00000148396/ENSG00000175115/ENSG00000131626/ENSG00000133246/ENSG00000105974/ENSG00000167874/ENSG00000064270/ENSG00000105514/ENSG00000177105/ENSG00000179820/ENSG00000158869/ENSG00000137177/ENSG00000129682/ENSG00000164850/ENSG00000067182/ENSG00000133961/ENSG00000197535/ENSG00000166900/ENSG00000111052	24
up	GO:0007266	Rho protein signal transduction	18/785	225/20610	0.00252207	0.0465404	ENSG00000132694/ENSG00000113916/ENSG00000175220/ENSG00000170776/ENSG00000159842/ENSG00000099331/ENSG00000128340/ENSG00000177105/ENSG00000100485/ENSG00000137962/ENSG00000015285/ENSG00000141522/ENSG00000163171/ENSG00000165029/ENSG00000127084/ENSG00000124126/ENSG00000134215/ENSG00000116584	18
up	GO:0002761	regulation of myeloid leukocyte differentiation	13/785	139/20610	0.00254581	0.04681	ENSG00000185862/ENSG00000079385/ENSG00000012223/ENSG00000168918/ENSG00000173334/ENSG00000204103/ENSG00000131759/ENSG00000254087/ENSG00000170345/ENSG00000131788/ENSG00000204577/ENSG00000185650/ENSG00000122641	13
up	GO:0009896	positive regulation of catabolic process	31/785	474/20610	0.00257373	0.0471545	ENSG00000185950/ENSG00000118503/ENSG00000198373/ENSG00000128016/ENSG00000120899/ENSG00000105974/ENSG00000173334/ENSG00000100226/ENSG00000170525/ENSG00000123836/ENSG00000188021/ENSG00000147065/ENSG00000033800/ENSG00000048707/ENSG00000137642/ENSG00000145632/ENSG00000107864/ENSG00000179262/ENSG00000164938/ENSG00000163840/ENSG00000169084/ENSG00000138411/ENSG00000100596/ENSG00000116299/ENSG00000140564…	31
up	GO:0010811	positive regulation of cell-substrate adhesion	12/785	123/20610	0.00258554	0.0472022	ENSG00000111859/ENSG00000079805/ENSG00000120899/ENSG00000149177/ENSG00000147459/ENSG00000071054/ENSG00000179820/ENSG00000248905/ENSG00000166333/ENSG00000124126/ENSG00000086548/ENSG00000144810	12
up	GO:0106106	cold-induced thermogenesis	14/785	156/20610	0.00260513	0.0472238	ENSG00000148346/ENSG00000105974/ENSG00000140332/ENSG00000140443/ENSG00000123689/ENSG00000108984/ENSG00000170323/ENSG00000106070/ENSG00000115604/ENSG00000151726/ENSG00000101493/ENSG00000136044/ENSG00000160685/ENSG00000087085	14
up	GO:0120161	regulation of cold-induced thermogenesis	14/785	156/20610	0.00260513	0.0472238	ENSG00000148346/ENSG00000105974/ENSG00000140332/ENSG00000140443/ENSG00000123689/ENSG00000108984/ENSG00000170323/ENSG00000106070/ENSG00000115604/ENSG00000151726/ENSG00000101493/ENSG00000136044/ENSG00000160685/ENSG00000087085	14
up	GO:0034121	regulation of toll-like receptor signaling pathway	10/785	92/20610	0.00261624	0.0472581	ENSG00000118503/ENSG00000012223/ENSG00000187554/ENSG00000105974/ENSG00000254087/ENSG00000150455/ENSG00000132522/ENSG00000090376/ENSG00000136044/ENSG00000239732	10
up	GO:0045618	positive regulation of keratinocyte differentiation	4/785	16/20610	0.00263471	0.047259	ENSG00000054598/ENSG00000111424/ENSG00000179593/ENSG00000124151	4
up	GO:0051547	regulation of keratinocyte migration	4/785	16/20610	0.00263471	0.047259	ENSG00000100985/ENSG00000144711/ENSG00000071054/ENSG00000113070	4
up	GO:0051222	positive regulation of protein transport	32/785	495/20610	0.00264799	0.0473317	ENSG00000185950/ENSG00000105483/ENSG00000072062/ENSG00000148396/ENSG00000177663/ENSG00000187446/ENSG00000112062/ENSG00000128340/ENSG00000123836/ENSG00000004468/ENSG00000160179/ENSG00000149269/ENSG00000137642/ENSG00000141376/ENSG00000169896/ENSG00000073150/ENSG00000167207/ENSG00000164850/ENSG00000258227/ENSG00000105723/ENSG00000141279/ENSG00000136634/ENSG00000183044/ENSG00000196083/ENSG00000197971…	32
up	GO:0001783	B cell apoptotic process	5/785	26/20610	0.00267388	0.0476285	ENSG00000113916/ENSG00000185950/ENSG00000254087/ENSG00000056972/ENSG00000136634	5
up	GO:0030522	intracellular receptor signaling pathway	23/785	319/20610	0.00269883	0.0479065	ENSG00000118503/ENSG00000168610/ENSG00000167548/ENSG00000171148/ENSG00000111424/ENSG00000131759/ENSG00000033800/ENSG00000108984/ENSG00000179094/ENSG00000117713/ENSG00000149269/ENSG00000117115/ENSG00000067992/ENSG00000167207/ENSG00000164850/ENSG00000132522/ENSG00000130402/ENSG00000073331/ENSG00000179593/ENSG00000124212/ENSG00000140464/ENSG00000124151/ENSG00000129657	23
up	GO:1902991	regulation of amyloid precursor protein catabolic process	7/785	50/20610	0.00271458	0.0480201	ENSG00000132589/ENSG00000254087/ENSG00000160179/ENSG00000137642/ENSG00000088832/ENSG00000105723/ENSG00000120885	7
up	GO:0046328	regulation of JNK cascade	17/785	209/20610	0.00275991	0.0486542	ENSG00000178607/ENSG00000064393/ENSG00000120899/ENSG00000198053/ENSG00000140443/ENSG00000150455/ENSG00000071054/ENSG00000179094/ENSG00000149269/ENSG00000172985/ENSG00000107263/ENSG00000167207/ENSG00000132522/ENSG00000239732/ENSG00000158517/ENSG00000081913/ENSG00000136689	17
up	GO:0050792	regulation of viral process	20/785	264/20610	0.00283765	0.049618	ENSG00000139722/ENSG00000128016/ENSG00000165949/ENSG00000012223/ENSG00000185591/ENSG00000197081/ENSG00000185201/ENSG00000128383/ENSG00000244509/ENSG00000142089/ENSG00000090061/ENSG00000096063/ENSG00000160710/ENSG00000179262/ENSG00000121060/ENSG00000185885/ENSG00000055332/ENSG00000174718/ENSG00000140464/ENSG00000088888	20
up	GO:0043409	negative regulation of MAPK cascade	16/785	192/20610	0.00285191	0.049618	ENSG00000149177/ENSG00000168939/ENSG00000198053/ENSG00000105974/ENSG00000140443/ENSG00000254087/ENSG00000179094/ENSG00000137642/ENSG00000120129/ENSG00000107263/ENSG00000184545/ENSG00000164850/ENSG00000132522/ENSG00000090376/ENSG00000177628/ENSG00000100234	16
up	GO:0045619	regulation of lymphocyte differentiation	16/785	192/20610	0.00285191	0.049618	ENSG00000113916/ENSG00000108175/ENSG00000235568/ENSG00000112299/ENSG00000203710/ENSG00000008438/ENSG00000168918/ENSG00000131759/ENSG00000131042/ENSG00000109906/ENSG00000185650/ENSG00000122641/ENSG00000239732/ENSG00000105639/ENSG00000057657/ENSG00000160685	16
up	GO:0002534	cytokine production involved in inflammatory response	8/785	64/20610	0.00287262	0.049618	ENSG00000115590/ENSG00000213654/ENSG00000177663/ENSG00000198053/ENSG00000112062/ENSG00000179094/ENSG00000167207/ENSG00000136044	8
up	GO:0002832	negative regulation of response to biotic stimulus	8/785	64/20610	0.00287262	0.049618	ENSG00000197111/ENSG00000118503/ENSG00000079385/ENSG00000012223/ENSG00000105483/ENSG00000173334/ENSG00000173456/ENSG00000129657	8
up	GO:0099024	plasma membrane invagination	8/785	64/20610	0.00287262	0.049618	ENSG00000155849/ENSG00000100345/ENSG00000137801/ENSG00000158869/ENSG00000169896/ENSG00000165029/ENSG00000136044/ENSG00000254709	8
up	GO:0052548	regulation of endopeptidase activity	32/785	498/20610	0.00290375	0.0499873	ENSG00000100985/ENSG00000197249/ENSG00000112977/ENSG00000168610/ENSG00000012223/ENSG00000105483/ENSG00000077984/ENSG00000203710/ENSG00000035862/ENSG00000011201/ENSG00000102265/ENSG00000254087/ENSG00000019991/ENSG00000127946/ENSG00000137801/ENSG00000137642/ENSG00000084234/ENSG00000198363/ENSG00000079257/ENSG00000140564/ENSG00000164850/ENSG00000196730/ENSG00000100234/ENSG00000159202/ENSG00000197971…	32
